# Supplementary material for: Detection of PatIent-Level distances from single cell genomics and pathomics data with Optimal Transport (PILOT)
Source: Mol Syst Biol. 2023 Dec 19;20(2):57–74. doi: 10.1038/s44320-023-00003-8 (PMC10883279; doi:10.1038/s44320-023-00003-8)
Supplement: Supplementary file 3 — Source Data Fig. 2 [file 44320_2023_3_MOESM3_ESM.zip]

Archive with 31 entries (24 files):
- Source data_Figure2/A-D/
- Source data_Figure2/A-D/ARI.csv
- Source data_Figure2/A-D/AUCPR.csv
- Source data_Figure2/A-D/Sil.csv
- Source data_Figure2/A-D/Spearman.csv
- Source data_Figure2/E/
- Source data_Figure2/E/Fractions/
- Source data_Figure2/E/Fractions/lung_phate_pro.csv
- Source data_Figure2/E/Fractions/lung_phemd.csv
- Source data_Figure2/E/Fractions/lung_pilot.csv
- Source data_Figure2/E/Fractions/lung_pro.csv
- Source data_Figure2/E/Fractions/lung_pseudo.csv
- Source data_Figure2/E/Trajectory/
- Source data_Figure2/E/Trajectory/lung10x_phate_pro.csv
- Source data_Figure2/E/Trajectory/lung10x_phemd.csv
- Source data_Figure2/E/Trajectory/lung10x_pilot.csv
- Source data_Figure2/E/Trajectory/lung10x_pro.csv
- Source data_Figure2/E/Trajectory/lung10x_pseudo.csv
- Source data_Figure2/F/
- Source data_Figure2/F/Fraction/
- Source data_Figure2/F/Fraction/Kidney IgAN (T)_phate_pro.csv
- Source data_Figure2/F/Fraction/Kidney IgAN (T)_phemd.csv
- Source data_Figure2/F/Fraction/Kidney IgAN (T)_pilot.csv
- Source data_Figure2/F/Fraction/Kidney IgAN (T)_pro.csv
- Source data_Figure2/F/Fraction/Kidney IgAN (T)_pseudo.csv
- Source data_Figure2/F/Trajectory/
- Source data_Figure2/F/Trajectory/Kidney IgAN (T)_phate_pro.csv
- Source data_Figure2/F/Trajectory/Kidney IgAN (T)_phemd.csv
- Source data_Figure2/F/Trajectory/Kidney IgAN (T)_pilot.csv
- Source data_Figure2/F/Trajectory/Kidney IgAN (T)_pro.csv
- Source data_Figure2/F/Trajectory/Kidney IgAN (T)_pseudo.csv
