# Supplementary material for: Detection of PatIent-Level distances from single cell genomics and pathomics data with Optimal Transport (PILOT)
Source: Mol Syst Biol. 2023 Dec 19;20(2):57–74. doi: 10.1038/s44320-023-00003-8 (PMC10883279; doi:10.1038/s44320-023-00003-8)
Supplement: Supplementary file 3 — Source Data Fig. 2 [file 44320_2023_3_MOESM3_ESM.zip › Source data_Figure2/A-D/ARI.csv]

PhEMD	PseudoBulk	PILOT	Proportions
0.51	1	1	0.51
0.51	0.57	0.61	0.7
0.47	1	0.90	0.81
0.51	0.57	0.68	0.53
0.49	0.48	0.58	0.56
0.5	0.5	0.55	0.51
0.51	0.51	0.64	0.57
0.51	0.51	0.55	0.52
0.76	0.71	0.62	0.7
0.29	0.69	0.67	0.67
0.62	0.67	0.67	0.64
0.52	0.5	0.76	0.48
