# Supplementary material for: Detection of PatIent-Level distances from single cell genomics and pathomics data with Optimal Transport (PILOT)
Source: Mol Syst Biol. 2023 Dec 19;20(2):57–74. doi: 10.1038/s44320-023-00003-8 (PMC10883279; doi:10.1038/s44320-023-00003-8)
Supplement: Supplementary file 3 — Source Data Fig. 2 [file 44320_2023_3_MOESM3_ESM.zip › Source data_Figure2/A-D/AUCPR.csv]

PseudoBulk	PhEMD	Proportions	PILOT	Phate
1	0.26	0.98	0.98	0.94
1	0.87	1	1	1
0.92	0.58	0.91	0.89	0.91
0.74	0.51	0.5	0.71	0.54
0.9	0.97	1	1	1
0.77	1	0.92	0.81	0.71
0.59	0.85	0.9	0.9	0.57
0.92	0.88	0.95	0.94	0.93
0.59	0.66	0.96	0.96	0.96
0.54	0.76	0.87	0.93	0.88
0.51	0.34	0.55	0.6	0.27
0.54	0.48	0.54	0.59	0.56
