# Supplementary material for: Detection of PatIent-Level distances from single cell genomics and pathomics data with Optimal Transport (PILOT)
Source: Mol Syst Biol. 2023 Dec 19;20(2):57–74. doi: 10.1038/s44320-023-00003-8 (PMC10883279; doi:10.1038/s44320-023-00003-8)
Supplement: Supplementary file 3 — Source Data Fig. 2 [file 44320_2023_3_MOESM3_ESM.zip › Source data_Figure2/A-D/Sil.csv]

PhEMD	PseudoBulk	PILOT	Proportions
0.04	0.73	0.59	0.56
0.02	0.34	0.28	0.39
-0.06	0.86	0.73	0.7
0	0.21	0.30	0.25
-0.03	0.07	0.1	0
-0.04	0.01	0.07	0
-0.01	0.25	0.36	0.25
-0.06	-0.25	-0.14	-0.14
0.44	0.16	0.11	0.24
-0.02	-0.17	-0.01	-0.03
-0.13	0.19	-0.01	-0.03
0.09	0.29	0.6	0.95
