# Supplementary material for: Detection of PatIent-Level distances from single cell genomics and pathomics data with Optimal Transport (PILOT)
Source: Mol Syst Biol. 2023 Dec 19;20(2):57–74. doi: 10.1038/s44320-023-00003-8 (PMC10883279; doi:10.1038/s44320-023-00003-8)
Supplement: Supplementary file 3 — Source Data Fig. 2 [file 44320_2023_3_MOESM3_ESM.zip › Source data_Figure2/A-D/Spearman.csv]

Pseudo Bulk	PhEMD	Phate	Proportions	PILOT
0.83	-0.15	0.77	0.81	0.81
0.8	0.34	0.8	0.8	0.8
0.62	0.11	0.61	0.66	0.55
0.34	-0.3	-0.2	0.45	0.55
0.23	0.37	0.58	0.58	0.58
0.5	0.91	0.22	0.73	0.66
-0.31	0.54	-0.28	0.52	0.57
0.16	-0.09	0.13	0.25	0.26
0.49	0.12	0.63	0.64	0.62
0.57	0.12	0.48	0.47	0.57
0.12	-0.09	0.31	0.37	0.38
0.26	0.27	0.39	0.36	0.39
