# Supplementary material for: Detection of PatIent-Level distances from single cell genomics and pathomics data with Optimal Transport (PILOT)
Source: Mol Syst Biol. 2023 Dec 19;20(2):57–74. doi: 10.1038/s44320-023-00003-8 (PMC10883279; doi:10.1038/s44320-023-00003-8)
Supplement: Supplementary file 3 — Source Data Fig. 2 [file 44320_2023_3_MOESM3_ESM.zip › Source data_Figure2/E/Fractions/lung_phate_pro.csv]

Pseudotime	status	sampleID
0.3445504776170868	normal	Adams_Kaminski_2020_001C
0.37350185627866744	normal	Adams_Kaminski_2020_002C
0.3561392635568141	normal	Adams_Kaminski_2020_003C
0.33075674927410237	normal	Adams_Kaminski_2020_222C
0.33663937453940174	normal	Adams_Kaminski_2020_034C
0.15894764615195114	chronic obstructive pulmonary disease	Adams_Kaminski_2020_052CO
0.29662091422989856	chronic obstructive pulmonary disease	Adams_Kaminski_2020_056CO
0.3354544055784638	normal	Adams_Kaminski_2020_065C
0.32358751532012936	normal	Adams_Kaminski_2020_081C
0.3805919562209437	normal	Adams_Kaminski_2020_084C
0.40605965152384993	normal	Adams_Kaminski_2020_092C
0.37428154795139373	normal	Adams_Kaminski_2020_098C
0.3632557263767534	normal	Adams_Kaminski_2020_133C
0.345630238783172	normal	Adams_Kaminski_2020_1372C
0.3360283671040423	normal	Adams_Kaminski_2020_137C
0.022879313762967715	chronic obstructive pulmonary disease	Adams_Kaminski_2020_137CO
0.3716698627935629	chronic obstructive pulmonary disease	Adams_Kaminski_2020_152CO
0.40605965152384993	chronic obstructive pulmonary disease	Adams_Kaminski_2020_153CO
0.39667636600463807	normal	Adams_Kaminski_2020_160C
0.40605965152384993	chronic obstructive pulmonary disease	Adams_Kaminski_2020_178CO
0.2906340051154958	chronic obstructive pulmonary disease	Adams_Kaminski_2020_184CO
0.3766759811199221	chronic obstructive pulmonary disease	Adams_Kaminski_2020_186CO
0.3253372571459838	normal	Adams_Kaminski_2020_192C
0.2796189932608956	chronic obstructive pulmonary disease	Adams_Kaminski_2020_192CO
0.2906340051154958	chronic obstructive pulmonary disease	Adams_Kaminski_2020_193CO
0.29198587606385085	chronic obstructive pulmonary disease	Adams_Kaminski_2020_194CO
0.29566637331526	chronic obstructive pulmonary disease	Adams_Kaminski_2020_207CO
0.35659684492325294	normal	Adams_Kaminski_2020_208C
0.2906340051154958	chronic obstructive pulmonary disease	Adams_Kaminski_2020_217CO
0.32358751532012936	normal	Adams_Kaminski_2020_218C
0.32358751532012936	normal	Adams_Kaminski_2020_226C
0.3805919562209437	chronic obstructive pulmonary disease	Adams_Kaminski_2020_235CO
0.32358751532012936	chronic obstructive pulmonary disease	Adams_Kaminski_2020_237CO
0.3635400230499197	chronic obstructive pulmonary disease	Adams_Kaminski_2020_238CO
0.3794916442387696	chronic obstructive pulmonary disease	Adams_Kaminski_2020_23CO
0.07108477185400386	normal	Adams_Kaminski_2020_244C
0.3235175638785381	normal	Adams_Kaminski_2020_253C
0.3805919562209437	normal	Adams_Kaminski_2020_296C
0.3866784553278487	normal	Adams_Kaminski_2020_388C
0.40605965152384993	normal	Adams_Kaminski_2020_396C
0.3420928073369526	normal	Adams_Kaminski_2020_439C
0.32358751532012936	normal	Adams_Kaminski_2020_454C
0.2465475834369784	normal	Adams_Kaminski_2020_465C
0.40605965152384993	normal	Adams_Kaminski_2020_483C
0.28357012790402464	normal	Adams_Kaminski_2020_484C
0.3232773023091205	chronic obstructive pulmonary disease	Adams_Kaminski_2020_8CO
0.20836003872355716	non-small cell lung carcinoma	Chen_Zhang_2020_NSCLC-10
0.20651039416771963	non-small cell lung carcinoma	Chen_Zhang_2020_NSCLC-3
0.2699059514684226	non-small cell lung carcinoma	Chen_Zhang_2020_NSCLC-6
0.09890690509515569	non-small cell lung carcinoma	Chen_Zhang_2020_NSCLC-9
0.08611136120887977	non-small cell lung carcinoma	Chen_Zhang_2020_NSCLC-8
0.20651039416771963	non-small cell lung carcinoma	Chen_Zhang_2020_NSCLC-2
0.04617320426599802	non-small cell lung carcinoma	Chen_Zhang_2020_NSCLC-11
0.20651039416771963	non-small cell lung carcinoma	Chen_Zhang_2020_NSCLC-4
0.163177280552405	non-small cell lung carcinoma	Chen_Zhang_2020_NSCLC-7
0.20622378897611435	non-small cell lung carcinoma	Chen_Zhang_2020_NSCLC-1
0.20651039416771963	non-small cell lung carcinoma	Chen_Zhang_2020_NSCLC-5
0.014767650223339306	squamous cell lung carcinoma	Goveia_Carmeliet_2020_patient_40
0.016282276200411554	squamous cell lung carcinoma	Goveia_Carmeliet_2020_patient_41
0.0043393501045488	squamous cell lung carcinoma	Goveia_Carmeliet_2020_patient_42
0.01629678510537206	lung adenocarcinoma	Goveia_Carmeliet_2020_patient_45
0.004590846952408791	lung adenocarcinoma	Goveia_Carmeliet_2020_patient_46
0.010446582463991114	lung adenocarcinoma	Goveia_Carmeliet_2020_patient_50
0.01629678510537206	squamous cell lung carcinoma	Goveia_Carmeliet_2020_patient_32
0.019168500982659244	normal	Habermann_Kropski_2020_THD0001
0.028363993534837234	normal	Habermann_Kropski_2020_THD0002
0.31627469088792187	normal	Habermann_Kropski_2020_THD0005
0.02317290216206896	normal	Habermann_Kropski_2020_VUHD65
0.06592168107605254	normal	Habermann_Kropski_2020_VUHD66
0.22538407298726992	normal	Habermann_Kropski_2020_VUHD67
0.0	normal	Habermann_Kropski_2020_VUHD68
0.1530392529165388	normal	Habermann_Kropski_2020_VUHD69
0.015055195931479921	normal	Habermann_Kropski_2020_VUHD70
0.37537358243398566	normal	Habermann_Kropski_2020_VUHD071
0.2259671285656729	lung adenocarcinoma	Kim_Lee_2020_P0018
0.19342360635700684	lung adenocarcinoma	Kim_Lee_2020_P0030
0.09257645930888247	lung adenocarcinoma	Kim_Lee_2020_P0034
0.16088607124560134	lung adenocarcinoma	Kim_Lee_2020_P0031
0.23879223532083554	lung adenocarcinoma	Kim_Lee_2020_P0020
0.18316385372963967	lung adenocarcinoma	Kim_Lee_2020_P0008
0.2098961402970101	lung adenocarcinoma	Kim_Lee_2020_P1058
0.20402729512659667	lung adenocarcinoma	Kim_Lee_2020_P0025
0.19017110106896165	lung adenocarcinoma	Kim_Lee_2020_P0006
0.09890690509515569	lung adenocarcinoma	Kim_Lee_2020_P1028
0.16303343031121523	lung adenocarcinoma	Kim_Lee_2020_P0028
0.20396074980270637	lung adenocarcinoma	Kim_Lee_2020_P0019
0.21988530087530883	lung adenocarcinoma	Kim_Lee_2020_P0009
0.1507917419977911	lung adenocarcinoma	Kim_Lee_2020_P1049
0.23680300182257974	lung adenocarcinoma	Kim_Lee_2020_P0001
0.09890690509515569	lung adenocarcinoma	Kim_Lee_2020_P1006
0.2376925383917811	lung adenocarcinoma	He_Fan_2021_P2
0.17974863695361837	lung adenocarcinoma	He_Fan_2021_P5
0.2699059514684226	lung adenocarcinoma	He_Fan_2021_P1
0.26279253145849035	lung adenocarcinoma	He_Fan_2021_P3
0.07627152451351008	lung adenocarcinoma	He_Fan_2021_P4
0.15409046067373755	squamous cell lung carcinoma	Lambrechts_Thienpont_2018_6149v1_2
0.2098961402970101	squamous cell lung carcinoma	Lambrechts_Thienpont_2018_6149v1_1
0.2098961402970101	lung adenocarcinoma	Lambrechts_Thienpont_2018_6149v2_4
0.16757057977028436	lung adenocarcinoma	Lambrechts_Thienpont_2018_6149v2_3
0.2098961402970101	non-small cell lung carcinoma	Lambrechts_Thienpont_2018_6149v2_5
0.16800249778167312	squamous cell lung carcinoma	Lambrechts_Thienpont_2018_6653_7
0.26279253145849035	non-small cell lung carcinoma	Lambrechts_Thienpont_2018_6653_8
0.18024579336117266	lung adenocarcinoma	Lambrechts_Thienpont_2018_6653_6
0.20120682012581367	lung adenocarcinoma	Laughney_Massague_2020_LX682
0.20454596398779631	lung adenocarcinoma	Laughney_Massague_2020_LX676
0.08592643250779772	lung adenocarcinoma	Laughney_Massague_2020_LX255B
0.09890690509515569	lung adenocarcinoma	Laughney_Massague_2020_LX681
0.0736942916454555	lung adenocarcinoma	Laughney_Massague_2020_LX653
0.09890690509515569	lung adenocarcinoma	Laughney_Massague_2020_LX679
0.22890975477183895	lung adenocarcinoma	Laughney_Massague_2020_LX675
0.14114147350738998	lung adenocarcinoma	Laughney_Massague_2020_LX685
0.09890690509515569	lung adenocarcinoma	Laughney_Massague_2020_LX666
0.2098961402970101	lung adenocarcinoma	Laughney_Massague_2020_LX680
0.20651039416771963	lung adenocarcinoma	Laughney_Massague_2020_LX661
0.20395821661146357	lung adenocarcinoma	Laughney_Massague_2020_LX699
0.20463476685806148	lung adenocarcinoma	Laughney_Massague_2020_LX684
0.07958374051044903	lung adenocarcinoma	Laughney_Massague_2020_LX701
0.0710381974563845	normal	Madissoon_Meyer_2020_343B
0.11511956803840735	normal	Madissoon_Meyer_2020_356C
0.18692410077855395	normal	Madissoon_Meyer_2020_367C
0.20517398857141522	normal	Madissoon_Meyer_2020_368C
0.14266674908758217	normal	Madissoon_Meyer_2020_390C
0.0	normal	Reyfman_Misharin_2018_Donor_06
0.023825770491299768	normal	Reyfman_Misharin_2018_Donor_07
0.001053593119832701	normal	Reyfman_Misharin_2018_Donor_08
0.0	normal	Reyfman_Misharin_2018_Donor_01
0.006973643851891179	normal	Reyfman_Misharin_2018_Donor_02
0.003098631130875535	normal	Reyfman_Misharin_2018_Donor_05
0.006145561551485546	normal	Reyfman_Misharin_2018_Donor_04
0.0	normal	Reyfman_Misharin_2018_Donor_03
0.20348033565201204	lung adenocarcinoma	Leader_Merad_2021_458
0.20619344219949898	lung adenocarcinoma	Leader_Merad_2021_460
0.16623172162716537	lung adenocarcinoma	Leader_Merad_2021_464
0.1434195296918167	lung adenocarcinoma	Leader_Merad_2021_532
0.18156134531792464	lung adenocarcinoma	Leader_Merad_2021_695
0.17804364201087228	squamous cell lung carcinoma	Leader_Merad_2021_706
0.18089459284459328	lung adenocarcinoma	Leader_Merad_2021_725
0.20651039416771963	lung adenocarcinoma	Leader_Merad_2021_800
0.17507638317583013	squamous cell lung carcinoma	Leader_Merad_2021_522
0.20651039416771963	lung adenocarcinoma	Leader_Merad_2021_338
0.19577448849904688	lung adenocarcinoma	Leader_Merad_2021_581
0.17280792555011149	squamous cell lung carcinoma	Leader_Merad_2021_584
0.17368654281189022	lung adenocarcinoma	Leader_Merad_2021_593
0.17208972571136713	lung adenocarcinoma	Leader_Merad_2021_596
0.19342360635700684	lung adenocarcinoma	Leader_Merad_2021_630
0.20577849079039998	lung adenocarcinoma	Leader_Merad_2021_626
0.16826381861999065	lung adenocarcinoma	Leader_Merad_2021_370
0.19342360635700684	lung adenocarcinoma	Leader_Merad_2021_371
0.36675399922922397	squamous cell lung carcinoma	Leader_Merad_2021_377
0.3675700291649924	lung adenocarcinoma	Leader_Merad_2021_378
0.15608490843693804	lung adenocarcinoma	Leader_Merad_2021_393
0.26279253145849035	lung adenocarcinoma	Leader_Merad_2021_403
0.16226820590671578	lung adenocarcinoma	Leader_Merad_2021_406
0.13321571919140926	lung adenocarcinoma	Leader_Merad_2021_408
0.1569832607776342	lung adenocarcinoma	Leader_Merad_2021_410
0.1729604943079715	lung adenocarcinoma	Leader_Merad_2021_514
0.17677095414242228	lung adenocarcinoma	Leader_Merad_2021_558
0.2251813169331004	lung adenocarcinoma	Leader_Merad_2021_564
0.17701438868364572	lung adenocarcinoma	Leader_Merad_2021_569
0.16955503378692027	lung adenocarcinoma	Leader_Merad_2021_570
0.1769942015392079	lung adenocarcinoma	Leader_Merad_2021_571
0.18287272651590858	lung adenocarcinoma	Leader_Merad_2021_572
0.16695805632204658	lung adenocarcinoma	Leader_Merad_2021_578
0.1692186964435935	squamous cell lung carcinoma	Leader_Merad_2021_714
0.18528799929917317	lung adenocarcinoma	Leader_Merad_2021_729
