# Supplementary material for: Detection of PatIent-Level distances from single cell genomics and pathomics data with Optimal Transport (PILOT)
Source: Mol Syst Biol. 2023 Dec 19;20(2):57–74. doi: 10.1038/s44320-023-00003-8 (PMC10883279; doi:10.1038/s44320-023-00003-8)
Supplement: Supplementary file 3 — Source Data Fig. 2 [file 44320_2023_3_MOESM3_ESM.zip › Source data_Figure2/E/Fractions/lung_phemd.csv]

Pseudotime	status	sampleID
0.0	normal	Adams_Kaminski_2020_001C
0.0	normal	Adams_Kaminski_2020_002C
0.0	normal	Adams_Kaminski_2020_003C
0.0	normal	Adams_Kaminski_2020_222C
0.0	normal	Adams_Kaminski_2020_034C
0.0	chronic obstructive pulmonary disease	Adams_Kaminski_2020_052CO
0.0	chronic obstructive pulmonary disease	Adams_Kaminski_2020_056CO
0.0	normal	Adams_Kaminski_2020_065C
0.0	normal	Adams_Kaminski_2020_081C
0.0	normal	Adams_Kaminski_2020_084C
0.0	normal	Adams_Kaminski_2020_092C
0.0	normal	Adams_Kaminski_2020_098C
0.0	normal	Adams_Kaminski_2020_133C
0.0	normal	Adams_Kaminski_2020_1372C
0.0	normal	Adams_Kaminski_2020_137C
0.0	chronic obstructive pulmonary disease	Adams_Kaminski_2020_137CO
0.0	chronic obstructive pulmonary disease	Adams_Kaminski_2020_152CO
0.0	chronic obstructive pulmonary disease	Adams_Kaminski_2020_153CO
0.0	normal	Adams_Kaminski_2020_160C
0.0	chronic obstructive pulmonary disease	Adams_Kaminski_2020_178CO
0.0	chronic obstructive pulmonary disease	Adams_Kaminski_2020_184CO
0.0	chronic obstructive pulmonary disease	Adams_Kaminski_2020_186CO
0.0	normal	Adams_Kaminski_2020_192C
0.0	chronic obstructive pulmonary disease	Adams_Kaminski_2020_192CO
0.0	chronic obstructive pulmonary disease	Adams_Kaminski_2020_193CO
0.0	chronic obstructive pulmonary disease	Adams_Kaminski_2020_194CO
0.0	chronic obstructive pulmonary disease	Adams_Kaminski_2020_207CO
0.0	normal	Adams_Kaminski_2020_208C
0.0	chronic obstructive pulmonary disease	Adams_Kaminski_2020_217CO
0.0	normal	Adams_Kaminski_2020_218C
0.0	normal	Adams_Kaminski_2020_226C
0.0	chronic obstructive pulmonary disease	Adams_Kaminski_2020_235CO
0.0	chronic obstructive pulmonary disease	Adams_Kaminski_2020_237CO
0.0082958188256295	chronic obstructive pulmonary disease	Adams_Kaminski_2020_238CO
0.022527324846685227	chronic obstructive pulmonary disease	Adams_Kaminski_2020_23CO
0.008313375485123248	normal	Adams_Kaminski_2020_244C
0.015469825636732805	normal	Adams_Kaminski_2020_253C
0.02971308983643273	normal	Adams_Kaminski_2020_296C
0.043518018039382496	normal	Adams_Kaminski_2020_388C
0.0503438194293319	normal	Adams_Kaminski_2020_396C
0.057201075343136995	normal	Adams_Kaminski_2020_439C
0.057182404393699864	normal	Adams_Kaminski_2020_454C
0.07044000836073108	normal	Adams_Kaminski_2020_465C
0.07698847640933383	normal	Adams_Kaminski_2020_483C
0.08344262073632501	normal	Adams_Kaminski_2020_484C
0.07704831996865166	chronic obstructive pulmonary disease	Adams_Kaminski_2020_8CO
0.096341403543671	non-small cell lung carcinoma	Chen_Zhang_2020_NSCLC-10
0.09636451623146203	non-small cell lung carcinoma	Chen_Zhang_2020_NSCLC-3
0.10889503979846447	non-small cell lung carcinoma	Chen_Zhang_2020_NSCLC-6
0.11488653051219117	non-small cell lung carcinoma	Chen_Zhang_2020_NSCLC-9
0.11495951230219566	non-small cell lung carcinoma	Chen_Zhang_2020_NSCLC-8
0.1270557105314952	non-small cell lung carcinoma	Chen_Zhang_2020_NSCLC-2
0.13291898404483285	non-small cell lung carcinoma	Chen_Zhang_2020_NSCLC-11
0.13873441585943866	non-small cell lung carcinoma	Chen_Zhang_2020_NSCLC-4
0.14447552477008965	non-small cell lung carcinoma	Chen_Zhang_2020_NSCLC-7
0.15009902961343285	non-small cell lung carcinoma	Chen_Zhang_2020_NSCLC-1
0.15572167724214034	non-small cell lung carcinoma	Chen_Zhang_2020_NSCLC-5
0.16645722923301975	squamous cell lung carcinoma	Goveia_Carmeliet_2020_patient_40
0.16652012923423248	squamous cell lung carcinoma	Goveia_Carmeliet_2020_patient_41
0.17707550760045926	squamous cell lung carcinoma	Goveia_Carmeliet_2020_patient_42
0.1771751977729962	lung adenocarcinoma	Goveia_Carmeliet_2020_patient_45
0.18228933721249946	lung adenocarcinoma	Goveia_Carmeliet_2020_patient_46
0.1873746389097865	lung adenocarcinoma	Goveia_Carmeliet_2020_patient_50
0.25186648949915	squamous cell lung carcinoma	Goveia_Carmeliet_2020_patient_32
0.2561819267724635	normal	Habermann_Kropski_2020_THD0001
0.3454613121234907	normal	Habermann_Kropski_2020_THD0002
0.36689703302018706	normal	Habermann_Kropski_2020_THD0005
0.3731753817620207	normal	Habermann_Kropski_2020_VUHD65
0.384264920101826	normal	Habermann_Kropski_2020_VUHD66
0.393755012343866	normal	Habermann_Kropski_2020_VUHD67
0.3969692240518029	normal	Habermann_Kropski_2020_VUHD68
0.40195469145038065	normal	Habermann_Kropski_2020_VUHD69
0.4207539293546692	normal	Habermann_Kropski_2020_VUHD70
0.42081569469570906	normal	Habermann_Kropski_2020_VUHD071
0.43416832439055647	lung adenocarcinoma	Kim_Lee_2020_P0018
0.43923881821423233	lung adenocarcinoma	Kim_Lee_2020_P0030
0.45794852840313516	lung adenocarcinoma	Kim_Lee_2020_P0034
0.467039147750861	lung adenocarcinoma	Kim_Lee_2020_P0031
0.4671044865757559	lung adenocarcinoma	Kim_Lee_2020_P0020
0.48567973366404654	lung adenocarcinoma	Kim_Lee_2020_P0008
0.49010827647581046	lung adenocarcinoma	Kim_Lee_2020_P1058
0.49937295090038675	lung adenocarcinoma	Kim_Lee_2020_P0025
0.5131275903754448	lung adenocarcinoma	Kim_Lee_2020_P0006
0.5131923584514042	lung adenocarcinoma	Kim_Lee_2020_P1028
0.5270631513674475	lung adenocarcinoma	Kim_Lee_2020_P0028
0.531333424003599	lung adenocarcinoma	Kim_Lee_2020_P0019
0.5455013994977621	lung adenocarcinoma	Kim_Lee_2020_P0009
0.5547095318936828	lung adenocarcinoma	Kim_Lee_2020_P1049
0.5638323844890322	lung adenocarcinoma	Kim_Lee_2020_P0001
0.5730620057736818	lung adenocarcinoma	Kim_Lee_2020_P1006
0.5782470426796549	lung adenocarcinoma	He_Fan_2021_P2
0.5864905612836204	lung adenocarcinoma	He_Fan_2021_P5
0.5969745819481003	lung adenocarcinoma	He_Fan_2021_P1
0.609913046620257	lung adenocarcinoma	He_Fan_2021_P3
0.6193153612785124	lung adenocarcinoma	He_Fan_2021_P4
0.6232507749267862	squamous cell lung carcinoma	Lambrechts_Thienpont_2018_6149v1_2
0.6313037929296693	squamous cell lung carcinoma	Lambrechts_Thienpont_2018_6149v1_1
0.6377048163907255	lung adenocarcinoma	Lambrechts_Thienpont_2018_6149v2_4
0.6587939891573639	lung adenocarcinoma	Lambrechts_Thienpont_2018_6149v2_3
0.6649037693657646	non-small cell lung carcinoma	Lambrechts_Thienpont_2018_6149v2_5
0.6737909971057685	squamous cell lung carcinoma	Lambrechts_Thienpont_2018_6653_7
0.8234425472633858	non-small cell lung carcinoma	Lambrechts_Thienpont_2018_6653_8
0.8283324431268394	lung adenocarcinoma	Lambrechts_Thienpont_2018_6653_6
0.8386071003414433	lung adenocarcinoma	Laughney_Massague_2020_LX682
0.8386783807893033	lung adenocarcinoma	Laughney_Massague_2020_LX676
0.849409033803939	lung adenocarcinoma	Laughney_Massague_2020_LX255B
0.8495279658733127	lung adenocarcinoma	Laughney_Massague_2020_LX681
0.8604494815096375	lung adenocarcinoma	Laughney_Massague_2020_LX653
0.8605766845342729	lung adenocarcinoma	Laughney_Massague_2020_LX679
0.8662042692841649	lung adenocarcinoma	Laughney_Massague_2020_LX675
0.8776849811276134	lung adenocarcinoma	Laughney_Massague_2020_LX685
0.8778079963104768	lung adenocarcinoma	Laughney_Massague_2020_LX666
0.8836894450096503	lung adenocarcinoma	Laughney_Massague_2020_LX680
0.8895613670246826	lung adenocarcinoma	Laughney_Massague_2020_LX661
0.895449209251487	lung adenocarcinoma	Laughney_Massague_2020_LX699
0.9076783953657833	lung adenocarcinoma	Laughney_Massague_2020_LX684
0.9077719289819723	lung adenocarcinoma	Laughney_Massague_2020_LX701
0.9201908900726079	normal	Madissoon_Meyer_2020_343B
0.920313194808015	normal	Madissoon_Meyer_2020_356C
0.9266064672540313	normal	Madissoon_Meyer_2020_367C
0.9328911984729025	normal	Madissoon_Meyer_2020_368C
0.9393292366918436	normal	Madissoon_Meyer_2020_390C
0.9458225752577483	normal	Reyfman_Misharin_2018_Donor_06
0.9590922919509363	normal	Reyfman_Misharin_2018_Donor_07
0.9591542007881977	normal	Reyfman_Misharin_2018_Donor_08
0.9657284103791989	normal	Reyfman_Misharin_2018_Donor_01
0.9724933727430842	normal	Reyfman_Misharin_2018_Donor_02
0.986335827159624	normal	Reyfman_Misharin_2018_Donor_05
0.9934303071792875	normal	Reyfman_Misharin_2018_Donor_04
1.0005593791751612	normal	Reyfman_Misharin_2018_Donor_03
1.0005971203992179	lung adenocarcinoma	Leader_Merad_2021_458
1.0075403750178809	lung adenocarcinoma	Leader_Merad_2021_460
1.0204479982851886	lung adenocarcinoma	Leader_Merad_2021_464
1.0204479982851886	lung adenocarcinoma	Leader_Merad_2021_532
1.0204479982851886	lung adenocarcinoma	Leader_Merad_2021_695
1.0204479982851886	squamous cell lung carcinoma	Leader_Merad_2021_706
1.0204479982851886	lung adenocarcinoma	Leader_Merad_2021_725
1.0204479982851886	lung adenocarcinoma	Leader_Merad_2021_800
1.0204479982851886	squamous cell lung carcinoma	Leader_Merad_2021_522
1.0204479982851886	lung adenocarcinoma	Leader_Merad_2021_338
1.0204479982851886	lung adenocarcinoma	Leader_Merad_2021_581
1.0204479982851886	squamous cell lung carcinoma	Leader_Merad_2021_584
1.0204479982851886	lung adenocarcinoma	Leader_Merad_2021_593
1.0204479982851886	lung adenocarcinoma	Leader_Merad_2021_596
1.0204479982851886	lung adenocarcinoma	Leader_Merad_2021_630
1.0204479982851886	lung adenocarcinoma	Leader_Merad_2021_626
1.0204479982851886	lung adenocarcinoma	Leader_Merad_2021_370
1.0204479982851886	lung adenocarcinoma	Leader_Merad_2021_371
1.0204479982851886	squamous cell lung carcinoma	Leader_Merad_2021_377
1.0204479982851886	lung adenocarcinoma	Leader_Merad_2021_378
1.0204479982851886	lung adenocarcinoma	Leader_Merad_2021_393
1.0204479982851886	lung adenocarcinoma	Leader_Merad_2021_403
1.0204479982851886	lung adenocarcinoma	Leader_Merad_2021_406
1.0204479982851886	lung adenocarcinoma	Leader_Merad_2021_408
1.0204479982851886	lung adenocarcinoma	Leader_Merad_2021_410
1.0204479982851886	lung adenocarcinoma	Leader_Merad_2021_514
1.0204479982851886	lung adenocarcinoma	Leader_Merad_2021_558
1.0204479982851886	lung adenocarcinoma	Leader_Merad_2021_564
1.0204479982851886	lung adenocarcinoma	Leader_Merad_2021_569
1.0204479982851886	lung adenocarcinoma	Leader_Merad_2021_570
1.0204479982851886	lung adenocarcinoma	Leader_Merad_2021_571
1.0204479982851886	lung adenocarcinoma	Leader_Merad_2021_572
1.0204479982851886	lung adenocarcinoma	Leader_Merad_2021_578
1.0204479982851886	squamous cell lung carcinoma	Leader_Merad_2021_714
1.0204479982851886	lung adenocarcinoma	Leader_Merad_2021_729
