# Supplementary material for: Detection of PatIent-Level distances from single cell genomics and pathomics data with Optimal Transport (PILOT)
Source: Mol Syst Biol. 2023 Dec 19;20(2):57–74. doi: 10.1038/s44320-023-00003-8 (PMC10883279; doi:10.1038/s44320-023-00003-8)
Supplement: Supplementary file 3 — Source Data Fig. 2 [file 44320_2023_3_MOESM3_ESM.zip › Source data_Figure2/E/Fractions/lung_pilot.csv]

Pseudotime	status	sampleID
0.6323477806397209	normal	Adams_Kaminski_2020_001C
0.5917118524375686	normal	Adams_Kaminski_2020_002C
0.6690165557622917	normal	Adams_Kaminski_2020_003C
0.7745689860343057	normal	Adams_Kaminski_2020_222C
0.6281170541757689	normal	Adams_Kaminski_2020_034C
1.3617576277026162	chronic obstructive pulmonary disease	Adams_Kaminski_2020_052CO
0.9051170053430333	chronic obstructive pulmonary disease	Adams_Kaminski_2020_056CO
0.599002197366169	normal	Adams_Kaminski_2020_065C
0.5120644861115073	normal	Adams_Kaminski_2020_081C
0.5985780720909294	normal	Adams_Kaminski_2020_084C
0.5156663431641634	normal	Adams_Kaminski_2020_092C
0.7460564863682221	normal	Adams_Kaminski_2020_098C
0.5960121217712303	normal	Adams_Kaminski_2020_133C
0.6397694658699759	normal	Adams_Kaminski_2020_1372C
0.7240831993125835	normal	Adams_Kaminski_2020_137C
0.4643101735563258	chronic obstructive pulmonary disease	Adams_Kaminski_2020_137CO
0.7679616785195392	chronic obstructive pulmonary disease	Adams_Kaminski_2020_152CO
0.5764876193822163	chronic obstructive pulmonary disease	Adams_Kaminski_2020_153CO
0.5643748378434374	normal	Adams_Kaminski_2020_160C
0.5584724333258064	chronic obstructive pulmonary disease	Adams_Kaminski_2020_178CO
1.0043424879497316	chronic obstructive pulmonary disease	Adams_Kaminski_2020_184CO
0.6900626541904097	chronic obstructive pulmonary disease	Adams_Kaminski_2020_186CO
0.6551903280614997	normal	Adams_Kaminski_2020_192C
1.0039974901494142	chronic obstructive pulmonary disease	Adams_Kaminski_2020_192CO
1.0956989313590275	chronic obstructive pulmonary disease	Adams_Kaminski_2020_193CO
0.9153385508926094	chronic obstructive pulmonary disease	Adams_Kaminski_2020_194CO
0.986901918901309	chronic obstructive pulmonary disease	Adams_Kaminski_2020_207CO
0.5999040949165402	normal	Adams_Kaminski_2020_208C
1.0346004655932146	chronic obstructive pulmonary disease	Adams_Kaminski_2020_217CO
0.6823240919124365	normal	Adams_Kaminski_2020_218C
0.6370976825226221	normal	Adams_Kaminski_2020_226C
0.738731472357763	chronic obstructive pulmonary disease	Adams_Kaminski_2020_235CO
0.8869015475105777	chronic obstructive pulmonary disease	Adams_Kaminski_2020_237CO
0.7691736906951111	chronic obstructive pulmonary disease	Adams_Kaminski_2020_238CO
0.676943695273268	chronic obstructive pulmonary disease	Adams_Kaminski_2020_23CO
0.5435559089837843	normal	Adams_Kaminski_2020_244C
0.6732099865391745	normal	Adams_Kaminski_2020_253C
0.6116014431660721	normal	Adams_Kaminski_2020_296C
0.6089362327925013	normal	Adams_Kaminski_2020_388C
0.5444033823287538	normal	Adams_Kaminski_2020_396C
0.7840950583980677	normal	Adams_Kaminski_2020_439C
0.7150930525426341	normal	Adams_Kaminski_2020_454C
1.123079712694107	normal	Adams_Kaminski_2020_465C
0.5383002717996499	normal	Adams_Kaminski_2020_483C
0.9037190559840711	normal	Adams_Kaminski_2020_484C
0.7905227157031065	chronic obstructive pulmonary disease	Adams_Kaminski_2020_8CO
1.4544262950159605	non-small cell lung carcinoma	Chen_Zhang_2020_NSCLC-10
1.50424243832544	non-small cell lung carcinoma	Chen_Zhang_2020_NSCLC-3
0.8331315587205744	non-small cell lung carcinoma	Chen_Zhang_2020_NSCLC-6
0.0	non-small cell lung carcinoma	Chen_Zhang_2020_NSCLC-9
0.8425108073820048	non-small cell lung carcinoma	Chen_Zhang_2020_NSCLC-8
1.4571845425344947	non-small cell lung carcinoma	Chen_Zhang_2020_NSCLC-2
0.9858873564250636	non-small cell lung carcinoma	Chen_Zhang_2020_NSCLC-11
1.50424243832544	non-small cell lung carcinoma	Chen_Zhang_2020_NSCLC-4
1.1419053012519846	non-small cell lung carcinoma	Chen_Zhang_2020_NSCLC-7
1.4981265680937714	non-small cell lung carcinoma	Chen_Zhang_2020_NSCLC-1
1.50424243832544	non-small cell lung carcinoma	Chen_Zhang_2020_NSCLC-5
0.5107337234627065	squamous cell lung carcinoma	Goveia_Carmeliet_2020_patient_40
0.49562382971987834	squamous cell lung carcinoma	Goveia_Carmeliet_2020_patient_41
0.7028412216732859	squamous cell lung carcinoma	Goveia_Carmeliet_2020_patient_42
0.4754659219334647	lung adenocarcinoma	Goveia_Carmeliet_2020_patient_45
0.5134122221880671	lung adenocarcinoma	Goveia_Carmeliet_2020_patient_46
0.5494397655695639	lung adenocarcinoma	Goveia_Carmeliet_2020_patient_50
0.0	squamous cell lung carcinoma	Goveia_Carmeliet_2020_patient_32
0.4480331292113142	normal	Habermann_Kropski_2020_THD0001
0.509767584108075	normal	Habermann_Kropski_2020_THD0002
0.6809948801253507	normal	Habermann_Kropski_2020_THD0005
0.5683009590986335	normal	Habermann_Kropski_2020_VUHD65
0.5399817826028428	normal	Habermann_Kropski_2020_VUHD66
1.0334151531780633	normal	Habermann_Kropski_2020_VUHD67
0.5731229694669294	normal	Habermann_Kropski_2020_VUHD68
1.3878920502288379	normal	Habermann_Kropski_2020_VUHD69
0.4943595513233559	normal	Habermann_Kropski_2020_VUHD70
0.6339796012125236	normal	Habermann_Kropski_2020_VUHD071
1.0998592720066294	lung adenocarcinoma	Kim_Lee_2020_P0018
1.2898552794507283	lung adenocarcinoma	Kim_Lee_2020_P0030
1.1274280720891423	lung adenocarcinoma	Kim_Lee_2020_P0034
1.3487976682969314	lung adenocarcinoma	Kim_Lee_2020_P0031
1.0740866157339755	lung adenocarcinoma	Kim_Lee_2020_P0020
1.3825314742975343	lung adenocarcinoma	Kim_Lee_2020_P0008
1.4015097224770285	lung adenocarcinoma	Kim_Lee_2020_P1058
1.448018748349749	lung adenocarcinoma	Kim_Lee_2020_P0025
1.3011303609328064	lung adenocarcinoma	Kim_Lee_2020_P0006
0.21340528720460522	lung adenocarcinoma	Kim_Lee_2020_P1028
1.3326908917154263	lung adenocarcinoma	Kim_Lee_2020_P0028
1.2807396427666395	lung adenocarcinoma	Kim_Lee_2020_P0019
1.156354047703664	lung adenocarcinoma	Kim_Lee_2020_P0009
1.4614429536313787	lung adenocarcinoma	Kim_Lee_2020_P1049
1.2012122108096934	lung adenocarcinoma	Kim_Lee_2020_P0001
1.2084452218641057	lung adenocarcinoma	Kim_Lee_2020_P1006
1.0095812643695878	lung adenocarcinoma	He_Fan_2021_P2
1.3554125450677377	lung adenocarcinoma	He_Fan_2021_P5
0.7374896992822961	lung adenocarcinoma	He_Fan_2021_P1
0.816838034009218	lung adenocarcinoma	He_Fan_2021_P3
0.723172341713406	lung adenocarcinoma	He_Fan_2021_P4
1.284943781362244	squamous cell lung carcinoma	Lambrechts_Thienpont_2018_6149v1_2
1.3411769680263554	squamous cell lung carcinoma	Lambrechts_Thienpont_2018_6149v1_1
1.4163088654847718	lung adenocarcinoma	Lambrechts_Thienpont_2018_6149v2_4
1.2890173937682885	lung adenocarcinoma	Lambrechts_Thienpont_2018_6149v2_3
1.3361326157343159	non-small cell lung carcinoma	Lambrechts_Thienpont_2018_6149v2_5
1.2859311475401032	squamous cell lung carcinoma	Lambrechts_Thienpont_2018_6653_7
0.8793899128355684	non-small cell lung carcinoma	Lambrechts_Thienpont_2018_6653_8
1.4322735508449884	lung adenocarcinoma	Lambrechts_Thienpont_2018_6653_6
1.2921349904564239	lung adenocarcinoma	Laughney_Massague_2020_LX682
1.50424243832544	lung adenocarcinoma	Laughney_Massague_2020_LX676
0.5587087520818947	lung adenocarcinoma	Laughney_Massague_2020_LX255B
0.3942370429528845	lung adenocarcinoma	Laughney_Massague_2020_LX681
0.5350936030691543	lung adenocarcinoma	Laughney_Massague_2020_LX653
0.5846221144885149	lung adenocarcinoma	Laughney_Massague_2020_LX679
1.166359759500605	lung adenocarcinoma	Laughney_Massague_2020_LX675
1.4398485272809585	lung adenocarcinoma	Laughney_Massague_2020_LX685
0.5287346849622472	lung adenocarcinoma	Laughney_Massague_2020_LX666
1.3070505337776865	lung adenocarcinoma	Laughney_Massague_2020_LX680
1.49368151885675	lung adenocarcinoma	Laughney_Massague_2020_LX661
1.50424243832544	lung adenocarcinoma	Laughney_Massague_2020_LX699
1.4591495809357335	lung adenocarcinoma	Laughney_Massague_2020_LX684
1.3881340762963386	lung adenocarcinoma	Laughney_Massague_2020_LX701
1.1541652026098306	normal	Madissoon_Meyer_2020_343B
1.3166093356203572	normal	Madissoon_Meyer_2020_356C
1.1631874478531534	normal	Madissoon_Meyer_2020_367C
1.0421899424396743	normal	Madissoon_Meyer_2020_368C
1.4311924925649862	normal	Madissoon_Meyer_2020_390C
0.5208646791305543	normal	Reyfman_Misharin_2018_Donor_06
0.45153093852650855	normal	Reyfman_Misharin_2018_Donor_07
0.4587529584678105	normal	Reyfman_Misharin_2018_Donor_08
0.4750748241895472	normal	Reyfman_Misharin_2018_Donor_01
0.45225831467784267	normal	Reyfman_Misharin_2018_Donor_02
0.4514504269874997	normal	Reyfman_Misharin_2018_Donor_05
0.4182894905109683	normal	Reyfman_Misharin_2018_Donor_04
0.48236948620364245	normal	Reyfman_Misharin_2018_Donor_03
1.4974967152998473	lung adenocarcinoma	Leader_Merad_2021_458
1.50424243832544	lung adenocarcinoma	Leader_Merad_2021_460
1.352664112155844	lung adenocarcinoma	Leader_Merad_2021_464
1.438285071180001	lung adenocarcinoma	Leader_Merad_2021_532
1.4302046717405128	lung adenocarcinoma	Leader_Merad_2021_695
1.4428309235622558	squamous cell lung carcinoma	Leader_Merad_2021_706
1.4538558652404023	lung adenocarcinoma	Leader_Merad_2021_725
1.490239209835851	lung adenocarcinoma	Leader_Merad_2021_800
1.2993054692244383	squamous cell lung carcinoma	Leader_Merad_2021_522
1.50424243832544	lung adenocarcinoma	Leader_Merad_2021_338
1.1947617015145373	lung adenocarcinoma	Leader_Merad_2021_581
1.3594053080429354	squamous cell lung carcinoma	Leader_Merad_2021_584
1.2812102115004844	lung adenocarcinoma	Leader_Merad_2021_593
1.3916049866811995	lung adenocarcinoma	Leader_Merad_2021_596
1.3027865023295002	lung adenocarcinoma	Leader_Merad_2021_630
1.2155911792107255	lung adenocarcinoma	Leader_Merad_2021_626
1.4050202528863163	lung adenocarcinoma	Leader_Merad_2021_370
1.2063497164316537	lung adenocarcinoma	Leader_Merad_2021_371
0.7166326659235226	squamous cell lung carcinoma	Leader_Merad_2021_377
0.8008469696022379	lung adenocarcinoma	Leader_Merad_2021_378
1.2408557308512693	lung adenocarcinoma	Leader_Merad_2021_393
0.9350265617445703	lung adenocarcinoma	Leader_Merad_2021_403
1.2298419145797808	lung adenocarcinoma	Leader_Merad_2021_406
1.2772320186414328	lung adenocarcinoma	Leader_Merad_2021_408
1.2804625013918318	lung adenocarcinoma	Leader_Merad_2021_410
1.370165330167178	lung adenocarcinoma	Leader_Merad_2021_514
1.363277707825151	lung adenocarcinoma	Leader_Merad_2021_558
1.0082869104929875	lung adenocarcinoma	Leader_Merad_2021_564
1.4474116865595474	lung adenocarcinoma	Leader_Merad_2021_569
1.3674326245545296	lung adenocarcinoma	Leader_Merad_2021_570
1.4048117333211885	lung adenocarcinoma	Leader_Merad_2021_571
1.2718248394220675	lung adenocarcinoma	Leader_Merad_2021_572
1.3682658347271266	lung adenocarcinoma	Leader_Merad_2021_578
1.394107720300742	squamous cell lung carcinoma	Leader_Merad_2021_714
1.291096159947165	lung adenocarcinoma	Leader_Merad_2021_729
