# Supplementary material for: Detection of PatIent-Level distances from single cell genomics and pathomics data with Optimal Transport (PILOT)
Source: Mol Syst Biol. 2023 Dec 19;20(2):57–74. doi: 10.1038/s44320-023-00003-8 (PMC10883279; doi:10.1038/s44320-023-00003-8)
Supplement: Supplementary file 3 — Source Data Fig. 2 [file 44320_2023_3_MOESM3_ESM.zip › Source data_Figure2/E/Fractions/lung_pro.csv]

Pseudotime	status	sampleID
1.215685400388553	normal	Adams_Kaminski_2020_001C
1.215685400388553	normal	Adams_Kaminski_2020_002C
1.2348174960760225	normal	Adams_Kaminski_2020_003C
1.2631975556419641	normal	Adams_Kaminski_2020_222C
1.215685400388553	normal	Adams_Kaminski_2020_034C
1.8269301959395474	chronic obstructive pulmonary disease	Adams_Kaminski_2020_052CO
1.301328760406017	chronic obstructive pulmonary disease	Adams_Kaminski_2020_056CO
1.209878857968819	normal	Adams_Kaminski_2020_065C
1.1040432609984605	normal	Adams_Kaminski_2020_081C
1.215685400388553	normal	Adams_Kaminski_2020_084C
1.1854788564271144	normal	Adams_Kaminski_2020_092C
1.2265236924938865	normal	Adams_Kaminski_2020_098C
1.1492601301898933	normal	Adams_Kaminski_2020_133C
1.227014308979356	normal	Adams_Kaminski_2020_1372C
1.2298942000010127	normal	Adams_Kaminski_2020_137C
0.6875207688448193	chronic obstructive pulmonary disease	Adams_Kaminski_2020_137CO
1.2336084650580326	chronic obstructive pulmonary disease	Adams_Kaminski_2020_152CO
1.1764717498938244	chronic obstructive pulmonary disease	Adams_Kaminski_2020_153CO
1.2014155955371495	normal	Adams_Kaminski_2020_160C
1.1653012394350883	chronic obstructive pulmonary disease	Adams_Kaminski_2020_178CO
1.4119615941166845	chronic obstructive pulmonary disease	Adams_Kaminski_2020_184CO
1.215685400388553	chronic obstructive pulmonary disease	Adams_Kaminski_2020_186CO
1.2238349152930503	normal	Adams_Kaminski_2020_192C
1.3635505817931242	chronic obstructive pulmonary disease	Adams_Kaminski_2020_192CO
1.3972012216257377	chronic obstructive pulmonary disease	Adams_Kaminski_2020_193CO
1.3395273065514774	chronic obstructive pulmonary disease	Adams_Kaminski_2020_194CO
1.3196652544369467	chronic obstructive pulmonary disease	Adams_Kaminski_2020_207CO
1.2183116956286015	normal	Adams_Kaminski_2020_208C
1.375865080298019	chronic obstructive pulmonary disease	Adams_Kaminski_2020_217CO
1.2298750849385354	normal	Adams_Kaminski_2020_218C
1.1914642922118326	normal	Adams_Kaminski_2020_226C
1.215685400388553	chronic obstructive pulmonary disease	Adams_Kaminski_2020_235CO
1.2519465416141289	chronic obstructive pulmonary disease	Adams_Kaminski_2020_237CO
1.2585960980554585	chronic obstructive pulmonary disease	Adams_Kaminski_2020_238CO
1.215685400388553	chronic obstructive pulmonary disease	Adams_Kaminski_2020_23CO
0.6536503907503254	normal	Adams_Kaminski_2020_244C
1.2014481590444852	normal	Adams_Kaminski_2020_253C
1.210645071815236	normal	Adams_Kaminski_2020_296C
1.208028129757099	normal	Adams_Kaminski_2020_388C
1.1653012394350883	normal	Adams_Kaminski_2020_396C
1.2544362626244998	normal	Adams_Kaminski_2020_439C
1.246666514969688	normal	Adams_Kaminski_2020_454C
1.4695980883255386	normal	Adams_Kaminski_2020_465C
1.1812707180035562	normal	Adams_Kaminski_2020_483C
1.3769468820538866	normal	Adams_Kaminski_2020_484C
1.264451277532777	chronic obstructive pulmonary disease	Adams_Kaminski_2020_8CO
1.8705861574399167	non-small cell lung carcinoma	Chen_Zhang_2020_NSCLC-10
1.8705861574399167	non-small cell lung carcinoma	Chen_Zhang_2020_NSCLC-3
1.3509116161168957	non-small cell lung carcinoma	Chen_Zhang_2020_NSCLC-6
0.0	non-small cell lung carcinoma	Chen_Zhang_2020_NSCLC-9
1.4572002667771524	non-small cell lung carcinoma	Chen_Zhang_2020_NSCLC-8
1.8705861574399167	non-small cell lung carcinoma	Chen_Zhang_2020_NSCLC-2
0.9602381421061948	non-small cell lung carcinoma	Chen_Zhang_2020_NSCLC-11
1.8705861574399167	non-small cell lung carcinoma	Chen_Zhang_2020_NSCLC-4
1.7715126729453436	non-small cell lung carcinoma	Chen_Zhang_2020_NSCLC-7
1.872159837480469	non-small cell lung carcinoma	Chen_Zhang_2020_NSCLC-1
1.8705861574399167	non-small cell lung carcinoma	Chen_Zhang_2020_NSCLC-5
0.7596517468538091	squamous cell lung carcinoma	Goveia_Carmeliet_2020_patient_40
0.6959328636227834	squamous cell lung carcinoma	Goveia_Carmeliet_2020_patient_41
0.9453217482495768	squamous cell lung carcinoma	Goveia_Carmeliet_2020_patient_42
0.7117704574880203	lung adenocarcinoma	Goveia_Carmeliet_2020_patient_45
0.9647568837861297	lung adenocarcinoma	Goveia_Carmeliet_2020_patient_46
0.8133477799582268	lung adenocarcinoma	Goveia_Carmeliet_2020_patient_50
0.6051475896691773	squamous cell lung carcinoma	Goveia_Carmeliet_2020_patient_32
0.7521571948332059	normal	Habermann_Kropski_2020_THD0001
0.8421074986782938	normal	Habermann_Kropski_2020_THD0002
1.1454393559754297	normal	Habermann_Kropski_2020_THD0005
0.8718724509022897	normal	Habermann_Kropski_2020_VUHD65
0.6867405122303046	normal	Habermann_Kropski_2020_VUHD66
1.6225689659600924	normal	Habermann_Kropski_2020_VUHD67
1.0473511378723313	normal	Habermann_Kropski_2020_VUHD68
1.8022923411044647	normal	Habermann_Kropski_2020_VUHD69
0.7595642403715359	normal	Habermann_Kropski_2020_VUHD70
1.215685400388553	normal	Habermann_Kropski_2020_VUHD071
1.6780547687821095	lung adenocarcinoma	Kim_Lee_2020_P0018
1.7663619534731516	lung adenocarcinoma	Kim_Lee_2020_P0030
1.5114164493899283	lung adenocarcinoma	Kim_Lee_2020_P0034
1.8361728598258646	lung adenocarcinoma	Kim_Lee_2020_P0031
1.551187516674684	lung adenocarcinoma	Kim_Lee_2020_P0020
1.820448432776271	lung adenocarcinoma	Kim_Lee_2020_P0008
1.8702429610892264	lung adenocarcinoma	Kim_Lee_2020_P1058
1.8672049548572138	lung adenocarcinoma	Kim_Lee_2020_P0025
1.7612872399838935	lung adenocarcinoma	Kim_Lee_2020_P0006
0.0	lung adenocarcinoma	Kim_Lee_2020_P1028
1.8187376747888286	lung adenocarcinoma	Kim_Lee_2020_P0028
1.7277470035380744	lung adenocarcinoma	Kim_Lee_2020_P0019
1.69737968170496	lung adenocarcinoma	Kim_Lee_2020_P0009
1.8606560356903212	lung adenocarcinoma	Kim_Lee_2020_P1049
1.600365707781923	lung adenocarcinoma	Kim_Lee_2020_P0001
2.000314482962263	lung adenocarcinoma	Kim_Lee_2020_P1006
1.582188387256685	lung adenocarcinoma	He_Fan_2021_P2
1.8164182732786482	lung adenocarcinoma	He_Fan_2021_P5
1.2842482359039733	lung adenocarcinoma	He_Fan_2021_P1
1.3733903073062734	lung adenocarcinoma	He_Fan_2021_P3
0.9282440619102036	lung adenocarcinoma	He_Fan_2021_P4
1.8250065024721207	squamous cell lung carcinoma	Lambrechts_Thienpont_2018_6149v1_2
1.8588138571468487	squamous cell lung carcinoma	Lambrechts_Thienpont_2018_6149v1_1
1.8705861574399167	lung adenocarcinoma	Lambrechts_Thienpont_2018_6149v2_4
1.8347439369322582	lung adenocarcinoma	Lambrechts_Thienpont_2018_6149v2_3
1.867291387330111	non-small cell lung carcinoma	Lambrechts_Thienpont_2018_6149v2_5
1.8017141485741806	squamous cell lung carcinoma	Lambrechts_Thienpont_2018_6653_7
1.389391627970832	non-small cell lung carcinoma	Lambrechts_Thienpont_2018_6653_8
1.8669693358140345	lung adenocarcinoma	Lambrechts_Thienpont_2018_6653_6
1.7286621218595035	lung adenocarcinoma	Laughney_Massague_2020_LX682
1.8705861574399167	lung adenocarcinoma	Laughney_Massague_2020_LX676
0.644645576124867	lung adenocarcinoma	Laughney_Massague_2020_LX255B
0.0	lung adenocarcinoma	Laughney_Massague_2020_LX681
0.5606510232609567	lung adenocarcinoma	Laughney_Massague_2020_LX653
0.29121571335738733	lung adenocarcinoma	Laughney_Massague_2020_LX679
1.607102043200578	lung adenocarcinoma	Laughney_Massague_2020_LX675
1.8394817714310037	lung adenocarcinoma	Laughney_Massague_2020_LX685
0.12507617681278718	lung adenocarcinoma	Laughney_Massague_2020_LX666
1.902525603959507	lung adenocarcinoma	Laughney_Massague_2020_LX680
1.8705861574399167	lung adenocarcinoma	Laughney_Massague_2020_LX661
1.8705861574399167	lung adenocarcinoma	Laughney_Massague_2020_LX699
1.8705861574399167	lung adenocarcinoma	Laughney_Massague_2020_LX684
0.45617380880692526	lung adenocarcinoma	Laughney_Massague_2020_LX701
0.8667598136523124	normal	Madissoon_Meyer_2020_343B
1.7150173838907312	normal	Madissoon_Meyer_2020_356C
1.7628872165602805	normal	Madissoon_Meyer_2020_367C
1.6351248904696938	normal	Madissoon_Meyer_2020_368C
1.8459837838117765	normal	Madissoon_Meyer_2020_390C
1.0064934198816988	normal	Reyfman_Misharin_2018_Donor_06
0.7444858755363991	normal	Reyfman_Misharin_2018_Donor_07
0.879441680907169	normal	Reyfman_Misharin_2018_Donor_08
0.994635698295295	normal	Reyfman_Misharin_2018_Donor_01
0.8564584797817787	normal	Reyfman_Misharin_2018_Donor_02
0.8620399942512706	normal	Reyfman_Misharin_2018_Donor_05
0.8507026195709283	normal	Reyfman_Misharin_2018_Donor_04
1.0247057439812755	normal	Reyfman_Misharin_2018_Donor_03
1.8705861574399167	lung adenocarcinoma	Leader_Merad_2021_458
1.8705861574399167	lung adenocarcinoma	Leader_Merad_2021_460
1.8459730192460226	lung adenocarcinoma	Leader_Merad_2021_464
1.8148866434238564	lung adenocarcinoma	Leader_Merad_2021_532
1.8705861574399167	lung adenocarcinoma	Leader_Merad_2021_695
1.8669743528367462	squamous cell lung carcinoma	Leader_Merad_2021_706
1.8697688202011256	lung adenocarcinoma	Leader_Merad_2021_725
1.8705861574399167	lung adenocarcinoma	Leader_Merad_2021_800
1.8272416501922706	squamous cell lung carcinoma	Leader_Merad_2021_522
1.8705861574399167	lung adenocarcinoma	Leader_Merad_2021_338
1.7371715244201393	lung adenocarcinoma	Leader_Merad_2021_581
1.8272416501922706	squamous cell lung carcinoma	Leader_Merad_2021_584
1.7918951787988295	lung adenocarcinoma	Leader_Merad_2021_593
1.8389951510336087	lung adenocarcinoma	Leader_Merad_2021_596
1.7658028253465385	lung adenocarcinoma	Leader_Merad_2021_630
1.6712054370138905	lung adenocarcinoma	Leader_Merad_2021_626
1.8509233840277488	lung adenocarcinoma	Leader_Merad_2021_370
1.715020723057951	lung adenocarcinoma	Leader_Merad_2021_371
1.2457962397956852	squamous cell lung carcinoma	Leader_Merad_2021_377
1.2447894277424565	lung adenocarcinoma	Leader_Merad_2021_378
1.8272416501922706	lung adenocarcinoma	Leader_Merad_2021_393
1.4866148300307205	lung adenocarcinoma	Leader_Merad_2021_403
1.8128033088821756	lung adenocarcinoma	Leader_Merad_2021_406
1.7918564522006901	lung adenocarcinoma	Leader_Merad_2021_408
1.8206633994198875	lung adenocarcinoma	Leader_Merad_2021_410
1.855751630762842	lung adenocarcinoma	Leader_Merad_2021_514
1.8483783422148674	lung adenocarcinoma	Leader_Merad_2021_558
1.6255871110922802	lung adenocarcinoma	Leader_Merad_2021_564
1.8650310370151175	lung adenocarcinoma	Leader_Merad_2021_569
1.835098409451227	lung adenocarcinoma	Leader_Merad_2021_570
1.8619909319516486	lung adenocarcinoma	Leader_Merad_2021_571
1.8118125178208864	lung adenocarcinoma	Leader_Merad_2021_572
1.8375797255145137	lung adenocarcinoma	Leader_Merad_2021_578
1.8272416501922706	squamous cell lung carcinoma	Leader_Merad_2021_714
1.805316587963355	lung adenocarcinoma	Leader_Merad_2021_729
