# Supplementary material for: Detection of PatIent-Level distances from single cell genomics and pathomics data with Optimal Transport (PILOT)
Source: Mol Syst Biol. 2023 Dec 19;20(2):57–74. doi: 10.1038/s44320-023-00003-8 (PMC10883279; doi:10.1038/s44320-023-00003-8)
Supplement: Supplementary file 3 — Source Data Fig. 2 [file 44320_2023_3_MOESM3_ESM.zip › Source data_Figure2/E/Fractions/lung_pseudo.csv]

Pseudotime	status	sampleID
2.15365177865818	normal	Adams_Kaminski_2020_001C
2.136967131609597	normal	Adams_Kaminski_2020_002C
2.1770514358685347	normal	Adams_Kaminski_2020_003C
2.0878494108745818	chronic obstructive pulmonary disease	Adams_Kaminski_2020_8CO
2.157168631304857	chronic obstructive pulmonary disease	Adams_Kaminski_2020_23CO
2.152405987883253	normal	Adams_Kaminski_2020_034C
2.175524315159788	chronic obstructive pulmonary disease	Adams_Kaminski_2020_052CO
2.18105407062928	chronic obstructive pulmonary disease	Adams_Kaminski_2020_056CO
2.1745893008895023	normal	Adams_Kaminski_2020_065C
2.1504746626211877	normal	Adams_Kaminski_2020_081C
2.1290372600351275	normal	Adams_Kaminski_2020_084C
2.18105407062928	normal	Adams_Kaminski_2020_092C
2.18105407062928	normal	Adams_Kaminski_2020_098C
2.18105407062928	normal	Adams_Kaminski_2020_133C
2.159986260958263	normal	Adams_Kaminski_2020_137C
1.4143299958193718	chronic obstructive pulmonary disease	Adams_Kaminski_2020_137CO
2.172360528180094	chronic obstructive pulmonary disease	Adams_Kaminski_2020_152CO
2.179206380186133	chronic obstructive pulmonary disease	Adams_Kaminski_2020_153CO
2.18105407062928	normal	Adams_Kaminski_2020_160C
2.180758529759567	chronic obstructive pulmonary disease	Adams_Kaminski_2020_178CO
2.18105407062928	chronic obstructive pulmonary disease	Adams_Kaminski_2020_184CO
2.1718828978531697	chronic obstructive pulmonary disease	Adams_Kaminski_2020_186CO
2.18105407062928	normal	Adams_Kaminski_2020_192C
2.18105407062928	chronic obstructive pulmonary disease	Adams_Kaminski_2020_192CO
2.18105407062928	chronic obstructive pulmonary disease	Adams_Kaminski_2020_193CO
2.1786915519293486	chronic obstructive pulmonary disease	Adams_Kaminski_2020_194CO
2.18105407062928	chronic obstructive pulmonary disease	Adams_Kaminski_2020_207CO
2.1660454278833865	normal	Adams_Kaminski_2020_208C
2.1786781259409524	chronic obstructive pulmonary disease	Adams_Kaminski_2020_217CO
2.18105407062928	normal	Adams_Kaminski_2020_218C
2.18105407062928	normal	Adams_Kaminski_2020_222C
2.18105407062928	normal	Adams_Kaminski_2020_226C
2.175813051772346	chronic obstructive pulmonary disease	Adams_Kaminski_2020_235CO
2.18105407062928	chronic obstructive pulmonary disease	Adams_Kaminski_2020_237CO
2.176936777198678	chronic obstructive pulmonary disease	Adams_Kaminski_2020_238CO
1.947727544264046	normal	Adams_Kaminski_2020_244C
2.132733583890592	normal	Adams_Kaminski_2020_253C
2.18105407062928	normal	Adams_Kaminski_2020_296C
2.1535647857021916	normal	Adams_Kaminski_2020_388C
2.1486582718767395	normal	Adams_Kaminski_2020_396C
2.18105407062928	normal	Adams_Kaminski_2020_439C
2.1449382851280867	normal	Adams_Kaminski_2020_454C
2.169331293506522	normal	Adams_Kaminski_2020_465C
2.1789235680821726	normal	Adams_Kaminski_2020_483C
2.128800678699917	normal	Adams_Kaminski_2020_484C
2.18105407062928	normal	Adams_Kaminski_2020_1372C
0.45482625053429626	non-small cell lung carcinoma	Chen_Zhang_2020_NSCLC-1
0.384253347848283	non-small cell lung carcinoma	Chen_Zhang_2020_NSCLC-2
0.2849917864018065	non-small cell lung carcinoma	Chen_Zhang_2020_NSCLC-3
0.3101886070798045	non-small cell lung carcinoma	Chen_Zhang_2020_NSCLC-4
0.24723348199109452	non-small cell lung carcinoma	Chen_Zhang_2020_NSCLC-5
0.16335391241740832	non-small cell lung carcinoma	Chen_Zhang_2020_NSCLC-6
0.1546917158540213	non-small cell lung carcinoma	Chen_Zhang_2020_NSCLC-7
0.12444127761602478	non-small cell lung carcinoma	Chen_Zhang_2020_NSCLC-8
0.0	non-small cell lung carcinoma	Chen_Zhang_2020_NSCLC-9
0.13238283642268583	non-small cell lung carcinoma	Chen_Zhang_2020_NSCLC-10
0.3240338566142891	non-small cell lung carcinoma	Chen_Zhang_2020_NSCLC-11
0.0	squamous cell lung carcinoma	Goveia_Carmeliet_2020_patient_32
0.17947879896462	squamous cell lung carcinoma	Goveia_Carmeliet_2020_patient_40
0.146608778785478	squamous cell lung carcinoma	Goveia_Carmeliet_2020_patient_41
0.26415503680716	squamous cell lung carcinoma	Goveia_Carmeliet_2020_patient_42
0.26318239455497777	lung adenocarcinoma	Goveia_Carmeliet_2020_patient_45
0.10734640402508415	lung adenocarcinoma	Goveia_Carmeliet_2020_patient_46
0.12008178642773965	lung adenocarcinoma	Goveia_Carmeliet_2020_patient_50
0.06685463890962848	normal	Habermann_Kropski_2020_THD0001
0.126065732044095	normal	Habermann_Kropski_2020_THD0002
0.220855802938059	normal	Habermann_Kropski_2020_THD0005
0.07464186013286671	normal	Habermann_Kropski_2020_VUHD65
0.045114440576246154	normal	Habermann_Kropski_2020_VUHD66
0.08313372271071295	normal	Habermann_Kropski_2020_VUHD67
0.10830080039929843	normal	Habermann_Kropski_2020_VUHD68
0.517128092868891	normal	Habermann_Kropski_2020_VUHD69
0.11035353042560303	normal	Habermann_Kropski_2020_VUHD70
0.395644103060213	normal	Habermann_Kropski_2020_VUHD071
0.13377382822623676	lung adenocarcinoma	He_Fan_2021_P1
0.13481402519481284	lung adenocarcinoma	He_Fan_2021_P2
0.0583002144027008	lung adenocarcinoma	He_Fan_2021_P3
0.08379898470164812	lung adenocarcinoma	He_Fan_2021_P4
0.18034798755989617	lung adenocarcinoma	He_Fan_2021_P5
0.4432936957638654	lung adenocarcinoma	Kim_Lee_2020_P0001
0.3547695453883449	lung adenocarcinoma	Kim_Lee_2020_P0006
0.3912006486678837	lung adenocarcinoma	Kim_Lee_2020_P0008
0.32054555710347915	lung adenocarcinoma	Kim_Lee_2020_P0009
0.27141958900880137	lung adenocarcinoma	Kim_Lee_2020_P0018
0.308419562222756	lung adenocarcinoma	Kim_Lee_2020_P0019
0.29026375101971613	lung adenocarcinoma	Kim_Lee_2020_P0020
0.4221931548707109	lung adenocarcinoma	Kim_Lee_2020_P0025
0.24407392656676571	lung adenocarcinoma	Kim_Lee_2020_P0028
0.32427121267877074	lung adenocarcinoma	Kim_Lee_2020_P0030
0.26982753078407856	lung adenocarcinoma	Kim_Lee_2020_P0031
0.22845796195125942	lung adenocarcinoma	Kim_Lee_2020_P0034
0.2960059847262473	lung adenocarcinoma	Kim_Lee_2020_P1006
0.0	lung adenocarcinoma	Kim_Lee_2020_P1028
0.42286298788694515	lung adenocarcinoma	Kim_Lee_2020_P1049
0.346853603443376	lung adenocarcinoma	Kim_Lee_2020_P1058
0.27658277924910024	squamous cell lung carcinoma	Lambrechts_Thienpont_2018_6149v1_1
0.2091632527484273	squamous cell lung carcinoma	Lambrechts_Thienpont_2018_6149v1_2
0.27802011680018235	lung adenocarcinoma	Lambrechts_Thienpont_2018_6149v2_3
0.21262303378678696	lung adenocarcinoma	Lambrechts_Thienpont_2018_6149v2_4
0.18346267684591538	non-small cell lung carcinoma	Lambrechts_Thienpont_2018_6149v2_5
0.34308947626989306	lung adenocarcinoma	Lambrechts_Thienpont_2018_6653_6
0.2965714707705102	squamous cell lung carcinoma	Lambrechts_Thienpont_2018_6653_7
0.2559470980521039	non-small cell lung carcinoma	Lambrechts_Thienpont_2018_6653_8
0.4818827807600861	lung adenocarcinoma	Laughney_Massague_2020_LX255B
0.5228846698623627	lung adenocarcinoma	Laughney_Massague_2020_LX653
0.2837599798187611	lung adenocarcinoma	Laughney_Massague_2020_LX661
0.036232738469292	lung adenocarcinoma	Laughney_Massague_2020_LX666
0.24523577543594574	lung adenocarcinoma	Laughney_Massague_2020_LX675
0.31351627146565864	lung adenocarcinoma	Laughney_Massague_2020_LX676
0.44984299033217023	lung adenocarcinoma	Laughney_Massague_2020_LX679
0.36868330127384263	lung adenocarcinoma	Laughney_Massague_2020_LX680
0.07700307562860381	lung adenocarcinoma	Laughney_Massague_2020_LX681
0.2295038057083624	lung adenocarcinoma	Laughney_Massague_2020_LX682
0.3432978886263725	lung adenocarcinoma	Laughney_Massague_2020_LX684
0.33732533667514936	lung adenocarcinoma	Laughney_Massague_2020_LX685
0.30584887703389674	lung adenocarcinoma	Laughney_Massague_2020_LX699
0.48058373649245684	lung adenocarcinoma	Laughney_Massague_2020_LX701
0.20673202312580924	lung adenocarcinoma	Leader_Merad_2021_338
0.4096759362986546	lung adenocarcinoma	Leader_Merad_2021_370
0.4203839042785261	lung adenocarcinoma	Leader_Merad_2021_371
0.4329952732813807	squamous cell lung carcinoma	Leader_Merad_2021_377
0.33999463116835693	lung adenocarcinoma	Leader_Merad_2021_378
0.45482625053429626	lung adenocarcinoma	Leader_Merad_2021_393
0.3092593975703282	lung adenocarcinoma	Leader_Merad_2021_403
0.4095963936379129	lung adenocarcinoma	Leader_Merad_2021_406
0.29858242798656803	lung adenocarcinoma	Leader_Merad_2021_408
0.3540802286220129	lung adenocarcinoma	Leader_Merad_2021_410
0.4778045234880144	lung adenocarcinoma	Leader_Merad_2021_458
0.4484439602510655	lung adenocarcinoma	Leader_Merad_2021_460
0.5840845540661668	lung adenocarcinoma	Leader_Merad_2021_464
0.4335111955517784	lung adenocarcinoma	Leader_Merad_2021_514
0.25230729487086245	squamous cell lung carcinoma	Leader_Merad_2021_522
0.4077294384399488	lung adenocarcinoma	Leader_Merad_2021_532
0.4686209543941412	lung adenocarcinoma	Leader_Merad_2021_558
0.27219295977294683	lung adenocarcinoma	Leader_Merad_2021_564
0.4380095585344196	lung adenocarcinoma	Leader_Merad_2021_569
0.4237785393766834	lung adenocarcinoma	Leader_Merad_2021_570
0.45589514843484896	lung adenocarcinoma	Leader_Merad_2021_571
0.38223808178945384	lung adenocarcinoma	Leader_Merad_2021_572
0.4359844882882503	lung adenocarcinoma	Leader_Merad_2021_578
0.369263324423855	lung adenocarcinoma	Leader_Merad_2021_581
0.31932875312148895	squamous cell lung carcinoma	Leader_Merad_2021_584
0.33960169821899894	lung adenocarcinoma	Leader_Merad_2021_593
0.3457013865230991	lung adenocarcinoma	Leader_Merad_2021_596
0.2584794609255357	lung adenocarcinoma	Leader_Merad_2021_626
0.36076228721460635	lung adenocarcinoma	Leader_Merad_2021_630
0.20692496905007354	lung adenocarcinoma	Leader_Merad_2021_695
0.2647761566968418	squamous cell lung carcinoma	Leader_Merad_2021_706
0.34703522939538567	squamous cell lung carcinoma	Leader_Merad_2021_714
0.2682893538700232	lung adenocarcinoma	Leader_Merad_2021_725
0.24063548044927624	lung adenocarcinoma	Leader_Merad_2021_729
0.27179800207936733	lung adenocarcinoma	Leader_Merad_2021_800
0.17836077300370845	normal	Madissoon_Meyer_2020_343B
0.28403023279789574	normal	Madissoon_Meyer_2020_356C
0.1757295754679289	normal	Madissoon_Meyer_2020_367C
0.1628573615988517	normal	Madissoon_Meyer_2020_368C
0.14197519286707133	normal	Madissoon_Meyer_2020_390C
0.0908700646882055	normal	Reyfman_Misharin_2018_Donor_01
0.1378331954231087	normal	Reyfman_Misharin_2018_Donor_02
0.19391249605110256	normal	Reyfman_Misharin_2018_Donor_03
0.18240297838359454	normal	Reyfman_Misharin_2018_Donor_04
0.08140666346090158	normal	Reyfman_Misharin_2018_Donor_05
0.12010797198984266	normal	Reyfman_Misharin_2018_Donor_06
0.05607656208077016	normal	Reyfman_Misharin_2018_Donor_07
0.09069334370589646	normal	Reyfman_Misharin_2018_Donor_08
