# Supplementary material for: Detection of PatIent-Level distances from single cell genomics and pathomics data with Optimal Transport (PILOT)
Source: Mol Syst Biol. 2023 Dec 19;20(2):57–74. doi: 10.1038/s44320-023-00003-8 (PMC10883279; doi:10.1038/s44320-023-00003-8)
Supplement: Supplementary file 3 — Source Data Fig. 2 [file 44320_2023_3_MOESM3_ESM.zip › Source data_Figure2/E/Trajectory/lung10x_phate_pro.csv]

sampleID	x	y	status
Adams_Kaminski_2020_001C	0.0926735142284634	-0.04772473757123964	normal
Adams_Kaminski_2020_002C	0.09721026941339853	-0.015087983998132031	normal
Adams_Kaminski_2020_003C	0.0883375561827301	-0.030041038264163544	normal
Adams_Kaminski_2020_222C	0.06520682840807912	-0.0379192692378506	normal
Adams_Kaminski_2020_034C	0.08699363591610887	-0.05336922488681474	normal
Adams_Kaminski_2020_052CO	-0.060793824599734834	-0.011602544951478555	chronic obstructive pulmonary disease
Adams_Kaminski_2020_056CO	0.05410900841390835	-0.036380153107495594	chronic obstructive pulmonary disease
Adams_Kaminski_2020_065C	0.08706244118622289	-0.055073456403866995	normal
Adams_Kaminski_2020_081C	0.054406694459671445	-0.0738390846481699	normal
Adams_Kaminski_2020_084C	0.10732920424963484	-0.011035104771548633	normal
Adams_Kaminski_2020_092C	0.0951999922139647	0.021367122022580905	normal
Adams_Kaminski_2020_098C	0.09228297093201378	-0.012184673962318688	normal
Adams_Kaminski_2020_133C	0.09420841039987633	-0.02399553294714919	normal
Adams_Kaminski_2020_1372C	0.08907478675148327	-0.04184291064083048	normal
Adams_Kaminski_2020_137C	0.08476874136468805	-0.05249420430072783	normal
Adams_Kaminski_2020_137CO	0.03676699381822789	0.07504148867483659	chronic obstructive pulmonary disease
Adams_Kaminski_2020_152CO	0.08808013154497399	-0.01325938955537282	chronic obstructive pulmonary disease
Adams_Kaminski_2020_153CO	0.09581626713476712	0.022747958442979332	chronic obstructive pulmonary disease
Adams_Kaminski_2020_160C	0.0966659177760212	0.009846077692382127	normal
Adams_Kaminski_2020_178CO	0.08502175571764639	0.026380128601727847	chronic obstructive pulmonary disease
Adams_Kaminski_2020_184CO	0.03139618002191865	-0.04839282350688776	chronic obstructive pulmonary disease
Adams_Kaminski_2020_186CO	0.09536031378563226	-0.010875241115172891	chronic obstructive pulmonary disease
Adams_Kaminski_2020_192C	0.07223074620818633	-0.05900391811143706	normal
Adams_Kaminski_2020_192CO	0.037194344915702726	-0.03253712167644368	chronic obstructive pulmonary disease
Adams_Kaminski_2020_193CO	0.031119777602698694	-0.047696198642177744	chronic obstructive pulmonary disease
Adams_Kaminski_2020_194CO	0.04501255338834137	-0.03968438811360585	chronic obstructive pulmonary disease
Adams_Kaminski_2020_207CO	0.03899911112292038	-0.05206323283035199	chronic obstructive pulmonary disease
Adams_Kaminski_2020_208C	0.09543262017238491	-0.03199899830911334	normal
Adams_Kaminski_2020_217CO	0.020390089324799694	-0.06039440228087447	chronic obstructive pulmonary disease
Adams_Kaminski_2020_218C	0.054366203230909446	-0.07008798961425218	normal
Adams_Kaminski_2020_226C	0.05522095169610065	-0.07163925023843595	normal
Adams_Kaminski_2020_235CO	0.09858606464237525	-0.007750848408909446	chronic obstructive pulmonary disease
Adams_Kaminski_2020_237CO	0.04681142234459301	-0.07015179337029039	chronic obstructive pulmonary disease
Adams_Kaminski_2020_238CO	0.07113955068365481	-0.017693389842939153	chronic obstructive pulmonary disease
Adams_Kaminski_2020_23CO	0.0986737966193952	-0.009207946743436418	chronic obstructive pulmonary disease
Adams_Kaminski_2020_244C	0.0020299007272425577	0.062161089058469454	normal
Adams_Kaminski_2020_253C	0.056262720931939986	-0.06877033265029873	normal
Adams_Kaminski_2020_296C	0.10862722304415941	-0.009102441004595866	normal
Adams_Kaminski_2020_388C	0.10698453899527659	-0.001052958406070246	normal
Adams_Kaminski_2020_396C	0.09214792694166608	0.024729190850753976	normal
Adams_Kaminski_2020_439C	0.0684314834553769	-0.03298118706706075	normal
Adams_Kaminski_2020_454C	0.05027573632622876	-0.06950761610391985	normal
Adams_Kaminski_2020_465C	0.015774210425712736	-0.03635744770226519	normal
Adams_Kaminski_2020_483C	0.09613665118347546	0.022247024990834207	normal
Adams_Kaminski_2020_484C	0.040488321774312774	-0.035442414139637814	normal
Adams_Kaminski_2020_8CO	0.0642455847790893	-0.04851121846620177	chronic obstructive pulmonary disease
Chen_Zhang_2020_NSCLC-10	-0.08663156728639318	0.02519906397694896	non-small cell lung carcinoma
Chen_Zhang_2020_NSCLC-3	-0.103241228398397	0.006827596431696328	non-small cell lung carcinoma
Chen_Zhang_2020_NSCLC-6	0.03623015535600197	-0.01730523293153037	non-small cell lung carcinoma
Chen_Zhang_2020_NSCLC-9	-0.02701306333786305	0.07501603838566555	non-small cell lung carcinoma
Chen_Zhang_2020_NSCLC-8	0.015073538591329233	0.01001262548833029	non-small cell lung carcinoma
Chen_Zhang_2020_NSCLC-2	-0.10092475734216848	0.004998256886134283	non-small cell lung carcinoma
Chen_Zhang_2020_NSCLC-11	0.03465205053976573	0.03588560958315637	non-small cell lung carcinoma
Chen_Zhang_2020_NSCLC-4	-0.10553566517545848	0.01361808488930724	non-small cell lung carcinoma
Chen_Zhang_2020_NSCLC-7	-0.05686010505811305	-0.013660289694865857	non-small cell lung carcinoma
Chen_Zhang_2020_NSCLC-1	-0.09774893743419005	0.005707701118706636	non-small cell lung carcinoma
Chen_Zhang_2020_NSCLC-5	-0.09873982504453864	0.01737830130253981	non-small cell lung carcinoma
Goveia_Carmeliet_2020_patient_40	0.04774046764476339	0.07462168334448353	squamous cell lung carcinoma
Goveia_Carmeliet_2020_patient_41	0.04700156517493231	0.07798595068562533	squamous cell lung carcinoma
Goveia_Carmeliet_2020_patient_42	0.053499141028311985	0.06002530920705437	squamous cell lung carcinoma
Goveia_Carmeliet_2020_patient_45	0.04447097438896679	0.07636895429221056	lung adenocarcinoma
Goveia_Carmeliet_2020_patient_46	0.05202227634136306	0.057131888378897384	lung adenocarcinoma
Goveia_Carmeliet_2020_patient_50	0.050543576732343116	0.06787535674503145	lung adenocarcinoma
Goveia_Carmeliet_2020_patient_32	0.04458890692908471	0.08028631416415484	squamous cell lung carcinoma
Habermann_Kropski_2020_THD0001	0.039366877633124756	0.07850050693059313	normal
Habermann_Kropski_2020_THD0002	0.03023870667663122	0.07134602413171592	normal
Habermann_Kropski_2020_THD0005	0.05916671719139698	-0.0620550146727509	normal
Habermann_Kropski_2020_VUHD65	0.04302775881144104	0.05885473297142538	normal
Habermann_Kropski_2020_VUHD66	0.0022355298347056045	0.05166455701787332	normal
Habermann_Kropski_2020_VUHD67	-0.006830499636062296	-0.04403256908709632	normal
Habermann_Kropski_2020_VUHD68	0.05840133058032943	0.05420245407880745	normal
Habermann_Kropski_2020_VUHD69	-0.05601671358857983	-0.007868294621898309	normal
Habermann_Kropski_2020_VUHD70	0.04712256757080942	0.07330097773802466	normal
Habermann_Kropski_2020_VUHD071	0.08456294903877717	-0.007776235554810653	normal
Kim_Lee_2020_P0018	-0.007318726143559813	-0.036353750066336336	lung adenocarcinoma
Kim_Lee_2020_P0030	-0.04041036843744498	-0.03897847076475936	lung adenocarcinoma
Kim_Lee_2020_P0034	-0.0006307911210169271	0.01618149725746859	lung adenocarcinoma
Kim_Lee_2020_P0031	-0.06196724829142009	-0.014105419618896558	lung adenocarcinoma
Kim_Lee_2020_P0020	0.004698677182210483	-0.03313350826772722	lung adenocarcinoma
Kim_Lee_2020_P0008	-0.049694847661890106	-0.03421375480028764	lung adenocarcinoma
Kim_Lee_2020_P1058	-0.07811184844645065	0.028446581799487	lung adenocarcinoma
Kim_Lee_2020_P0025	-0.09558286129440774	0.004386514986048683	lung adenocarcinoma
Kim_Lee_2020_P0006	-0.043028784745010346	-0.03677514305501281	lung adenocarcinoma
Kim_Lee_2020_P1028	-0.0271179980715822	0.07477496422938672	lung adenocarcinoma
Kim_Lee_2020_P0028	-0.0628969661947081	-0.01719503113242685	lung adenocarcinoma
Kim_Lee_2020_P0019	-0.02928397180058225	-0.04045604074112055	lung adenocarcinoma
Kim_Lee_2020_P0009	-0.013078932841529172	-0.03907129911101992	lung adenocarcinoma
Kim_Lee_2020_P1049	-0.0602765641437657	0.0011303446685901825	lung adenocarcinoma
Kim_Lee_2020_P0001	0.007973707116756313	-0.048637717093114145	lung adenocarcinoma
Kim_Lee_2020_P1006	-0.045661878816596425	0.05507023272928175	lung adenocarcinoma
He_Fan_2021_P2	0.0022249842454203743	-0.03120386340230655	lung adenocarcinoma
He_Fan_2021_P5	-0.05261980374974026	-0.03087327340524882	lung adenocarcinoma
He_Fan_2021_P1	0.04122359629854229	-0.013608624121887462	lung adenocarcinoma
He_Fan_2021_P3	0.024254959711710655	-0.003951039915093948	lung adenocarcinoma
He_Fan_2021_P4	0.011416921281072814	0.03066180481953326	lung adenocarcinoma
Lambrechts_Thienpont_2018_6149v1_2	-0.06287291393308005	-0.0036688873539943508	squamous cell lung carcinoma
Lambrechts_Thienpont_2018_6149v1_1	-0.07417418582747262	0.02231233013647913	squamous cell lung carcinoma
Lambrechts_Thienpont_2018_6149v2_4	-0.07760756490400714	0.029638134170530503	lung adenocarcinoma
Lambrechts_Thienpont_2018_6149v2_3	-0.06580848904314913	-0.004831107792995283	lung adenocarcinoma
Lambrechts_Thienpont_2018_6149v2_5	-0.07381163773618689	0.028679987292240146	non-small cell lung carcinoma
Lambrechts_Thienpont_2018_6653_7	-0.05806003436232732	-0.020057290379190556	squamous cell lung carcinoma
Lambrechts_Thienpont_2018_6653_8	0.026261154988266706	-0.01653759176208861	non-small cell lung carcinoma
Lambrechts_Thienpont_2018_6653_6	-0.0828624373549523	-0.008983383458958157	lung adenocarcinoma
Laughney_Massague_2020_LX682	-0.032282429793891405	-0.04136581546939562	lung adenocarcinoma
Laughney_Massague_2020_LX676	-0.09578589213312215	0.017834705191326326	lung adenocarcinoma
Laughney_Massague_2020_LX255B	-0.013733211962899838	0.06416002904355624	lung adenocarcinoma
Laughney_Massague_2020_LX681	-0.02644576450752027	0.073893898925693	lung adenocarcinoma
Laughney_Massague_2020_LX653	-0.0030143936189315247	0.05811187992430876	lung adenocarcinoma
Laughney_Massague_2020_LX679	-0.027967140867030487	0.06856819678269852	lung adenocarcinoma
Laughney_Massague_2020_LX675	-0.004600576696456876	-0.03607976266408578	lung adenocarcinoma
Laughney_Massague_2020_LX685	-0.04781327843369132	0.0008452550856653151	lung adenocarcinoma
Laughney_Massague_2020_LX666	-0.028213845112341186	0.07094823189222778	lung adenocarcinoma
Laughney_Massague_2020_LX680	-0.06521266355674298	0.043422570739187316	lung adenocarcinoma
Laughney_Massague_2020_LX661	-0.10069907330973982	0.013030857367614031	lung adenocarcinoma
Laughney_Massague_2020_LX699	-0.08008957519564569	0.01704072229751703	lung adenocarcinoma
Laughney_Massague_2020_LX684	-0.07891064442339037	0.01721117493047988	lung adenocarcinoma
Laughney_Massague_2020_LX701	-0.006813605848034525	0.06357386240910243	lung adenocarcinoma
Madissoon_Meyer_2020_343B	-0.0005974719901533932	0.03878751916098941	normal
Madissoon_Meyer_2020_356C	-0.024490727555830226	0.013021572816621734	normal
Madissoon_Meyer_2020_367C	-0.04571484458612222	-0.03494693590844326	normal
Madissoon_Meyer_2020_368C	-0.02775109380286545	-0.03282894746980673	normal
Madissoon_Meyer_2020_390C	-0.052999411885001214	0.006039151178188055	normal
Reyfman_Misharin_2018_Donor_06	0.06200484055330421	0.06396448985371697	normal
Reyfman_Misharin_2018_Donor_07	0.03540008749728687	0.07589120087908154	normal
Reyfman_Misharin_2018_Donor_08	0.06221094871070913	0.0724036242649273	normal
Reyfman_Misharin_2018_Donor_01	0.06378417804588747	0.06815254544675821	normal
Reyfman_Misharin_2018_Donor_02	0.05720261252242195	0.07577679042123177	normal
Reyfman_Misharin_2018_Donor_05	0.06078327810383348	0.07429536267416403	normal
Reyfman_Misharin_2018_Donor_04	0.05841128113937248	0.07652559378038891	normal
Reyfman_Misharin_2018_Donor_03	0.06799456918999774	0.05483036917156595	normal
Leader_Merad_2021_458	-0.09495449323157192	0.007847048225315663	lung adenocarcinoma
Leader_Merad_2021_460	-0.0977643566769964	0.00375830377259318	lung adenocarcinoma
Leader_Merad_2021_464	-0.06510396076330917	-0.006625068224630785	lung adenocarcinoma
Leader_Merad_2021_532	-0.04452734707041874	-0.007574827676748173	lung adenocarcinoma
Leader_Merad_2021_695	-0.08546410904643431	-0.0056340708793362285	lung adenocarcinoma
Leader_Merad_2021_706	-0.07976208843096359	-0.008506613893773522	squamous cell lung carcinoma
Leader_Merad_2021_725	-0.08521769255180865	-0.007183652593464778	lung adenocarcinoma
Leader_Merad_2021_800	-0.09845861251271364	0.007584668380302029	lung adenocarcinoma
Leader_Merad_2021_522	-0.055481105434949204	-0.027178937017113873	squamous cell lung carcinoma
Leader_Merad_2021_338	-0.10444464301994645	0.01133463894802065	lung adenocarcinoma
Leader_Merad_2021_581	-0.037662072654277366	-0.04055700188581949	lung adenocarcinoma
Leader_Merad_2021_584	-0.050836605941977586	-0.020561121336631325	squamous cell lung carcinoma
Leader_Merad_2021_593	-0.04962539884564032	-0.020717643728443386	lung adenocarcinoma
Leader_Merad_2021_596	-0.058542931496594286	-0.025803052081245153	lung adenocarcinoma
Leader_Merad_2021_630	-0.04150886173634794	-0.04050382794242836	lung adenocarcinoma
Leader_Merad_2021_626	-0.027222256615399055	-0.042019379963111135	lung adenocarcinoma
Leader_Merad_2021_370	-0.07009567290456341	-0.013343978308778943	lung adenocarcinoma
Leader_Merad_2021_371	-0.040249848171421805	-0.04029780333298919	lung adenocarcinoma
Leader_Merad_2021_377	0.06947010752469118	-0.013937378590969296	squamous cell lung carcinoma
Leader_Merad_2021_378	0.07885685782916077	-0.015538935283142114	lung adenocarcinoma
Leader_Merad_2021_393	-0.060860317632742446	-0.00786503958714881	lung adenocarcinoma
Leader_Merad_2021_403	0.01937611895199755	-0.006655533063906014	lung adenocarcinoma
Leader_Merad_2021_406	-0.06347400610675862	-0.01303281382191122	lung adenocarcinoma
Leader_Merad_2021_408	-0.041247977433113474	0.005389384843521639	lung adenocarcinoma
Leader_Merad_2021_410	-0.06005442127025529	-0.009673608899742487	lung adenocarcinoma
Leader_Merad_2021_514	-0.076973768577624	-0.013273468877062614	lung adenocarcinoma
Leader_Merad_2021_558	-0.07536706735313034	-0.00473432971424122	lung adenocarcinoma
Leader_Merad_2021_564	-0.007867911383103733	-0.038095710119467205	lung adenocarcinoma
Leader_Merad_2021_569	-0.07959410648322372	-0.01000455674281561	lung adenocarcinoma
Leader_Merad_2021_570	-0.05371103427238933	-0.019210668006717075	lung adenocarcinoma
Leader_Merad_2021_571	-0.07911958449187498	-0.009400970371944957	lung adenocarcinoma
Leader_Merad_2021_572	-0.05141128243377051	-0.034367954362284264	lung adenocarcinoma
Leader_Merad_2021_578	-0.06524541555894389	-0.023240069033593012	lung adenocarcinoma
Leader_Merad_2021_714	-0.051001770686464054	-0.017153998745904276	squamous cell lung carcinoma
Leader_Merad_2021_729	-0.048845707522175784	-0.03685533258470564	lung adenocarcinoma
