# Supplementary material for: Detection of PatIent-Level distances from single cell genomics and pathomics data with Optimal Transport (PILOT)
Source: Mol Syst Biol. 2023 Dec 19;20(2):57–74. doi: 10.1038/s44320-023-00003-8 (PMC10883279; doi:10.1038/s44320-023-00003-8)
Supplement: Supplementary file 3 — Source Data Fig. 2 [file 44320_2023_3_MOESM3_ESM.zip › Source data_Figure2/E/Trajectory/lung10x_phemd.csv]

sampleID	x	y	status
Adams_Kaminski_2020_001C	-0.3528073658733386	-0.10764555386196539	normal
Adams_Kaminski_2020_002C	-0.35275477168549213	-0.10751810110844406	normal
Adams_Kaminski_2020_003C	-0.3527814616589793	-0.10758354088629743	normal
Adams_Kaminski_2020_222C	-0.3527372056307361	-0.10747567300352105	normal
Adams_Kaminski_2020_034C	-0.3527528728332801	-0.1075153615890421	normal
Adams_Kaminski_2020_052CO	-0.35274294168952336	-0.1074912980777007	chronic obstructive pulmonary disease
Adams_Kaminski_2020_056CO	-0.3526993377876563	-0.10738475790608656	chronic obstructive pulmonary disease
Adams_Kaminski_2020_065C	-0.35269737875788326	-0.10737985976507781	normal
Adams_Kaminski_2020_081C	-0.35267566629562014	-0.10732789271595675	normal
Adams_Kaminski_2020_084C	-0.35268956488421366	-0.10736377780887292	normal
Adams_Kaminski_2020_092C	-0.35268238037648825	-0.10734609307578483	normal
Adams_Kaminski_2020_098C	-0.352638122336925	-0.10723786100665368	normal
Adams_Kaminski_2020_133C	-0.35262909617088833	-0.10721602119234809	normal
Adams_Kaminski_2020_1372C	-0.35261855984970614	-0.10719066569982415	normal
Adams_Kaminski_2020_137C	-0.35262044686221705	-0.10719520485161131	normal
Adams_Kaminski_2020_137CO	-0.3526257109504098	-0.10720990345310058	chronic obstructive pulmonary disease
Adams_Kaminski_2020_152CO	-0.3526156740369672	-0.10718556934181372	chronic obstructive pulmonary disease
Adams_Kaminski_2020_153CO	-0.35260005790064775	-0.10714845331639214	chronic obstructive pulmonary disease
Adams_Kaminski_2020_160C	-0.35258745669829117	-0.10711835842113619	normal
Adams_Kaminski_2020_178CO	-0.35258404680579025	-0.10710937764901815	chronic obstructive pulmonary disease
Adams_Kaminski_2020_184CO	-0.35256571654129404	-0.10706600414651758	chronic obstructive pulmonary disease
Adams_Kaminski_2020_186CO	-0.35253177291102017	-0.10698201068781828	chronic obstructive pulmonary disease
Adams_Kaminski_2020_192C	-0.3525459291376287	-0.1070182356762301	normal
Adams_Kaminski_2020_192CO	-0.3525345893803646	-0.10699095165170135	chronic obstructive pulmonary disease
Adams_Kaminski_2020_193CO	-0.3525290113964773	-0.10697702073967666	chronic obstructive pulmonary disease
Adams_Kaminski_2020_194CO	-0.3524783360439364	-0.10685386018449441	chronic obstructive pulmonary disease
Adams_Kaminski_2020_207CO	-0.35247281560421123	-0.10684043140969118	chronic obstructive pulmonary disease
Adams_Kaminski_2020_208C	-0.35245487972515116	-0.10679753183512886	normal
Adams_Kaminski_2020_217CO	-0.352451912455181	-0.10679017501644765	chronic obstructive pulmonary disease
Adams_Kaminski_2020_218C	-0.3524738306059192	-0.10684425724027442	normal
Adams_Kaminski_2020_226C	-0.352426336113745	-0.10672877892992316	normal
Adams_Kaminski_2020_235CO	-0.3524443821270354	-0.10677404678970204	chronic obstructive pulmonary disease
Adams_Kaminski_2020_237CO	-0.352407988281879	-0.10668459809378368	chronic obstructive pulmonary disease
Adams_Kaminski_2020_238CO	-0.34762521743212016	-0.09652004937558627	chronic obstructive pulmonary disease
Adams_Kaminski_2020_23CO	-0.3414345822918044	-0.08369460009447666	chronic obstructive pulmonary disease
Adams_Kaminski_2020_244C	-0.3476182435604046	-0.09650387620511262	normal
Adams_Kaminski_2020_253C	-0.3445050817634625	-0.09005454999013489	normal
Adams_Kaminski_2020_296C	-0.33826490220609984	-0.07724202508745825	normal
Adams_Kaminski_2020_388C	-0.33191243404917126	-0.06492504481271932	normal
Adams_Kaminski_2020_396C	-0.32874216272188655	-0.0588720220852109	normal
Adams_Kaminski_2020_439C	-0.32539580979267496	-0.05288535346801718	normal
Adams_Kaminski_2020_454C	-0.3254030561185158	-0.05290274261196233	normal
Adams_Kaminski_2020_465C	-0.31878034081226186	-0.04141759633896725	normal
Adams_Kaminski_2020_483C	-0.31542756281447687	-0.0357922160049292	normal
Adams_Kaminski_2020_484C	-0.3119006843693852	-0.030244250025384216	normal
Adams_Kaminski_2020_8CO	-0.31540058722331354	-0.03573866956813751	chronic obstructive pulmonary disease
Chen_Zhang_2020_NSCLC-10	-0.30482880493689657	-0.019454336504058853	non-small cell lung carcinoma
Chen_Zhang_2020_NSCLC-3	-0.30481727028158523	-0.019434227381831717	non-small cell lung carcinoma
Chen_Zhang_2020_NSCLC-6	-0.29755810311500747	-0.009217694432693489	non-small cell lung carcinoma
Chen_Zhang_2020_NSCLC-9	-0.2939136958468576	-0.004329600402450063	non-small cell lung carcinoma
Chen_Zhang_2020_NSCLC-8	-0.2938783547604013	-0.004264590071315755	non-small cell lung carcinoma
Chen_Zhang_2020_NSCLC-2	-0.2864720619150087	0.005299305123125904	non-small cell lung carcinoma
Chen_Zhang_2020_NSCLC-11	-0.28273571429542865	0.009820665109407368	non-small cell lung carcinoma
Chen_Zhang_2020_NSCLC-4	-0.2790168961118361	0.014295000412392093	non-small cell lung carcinoma
Chen_Zhang_2020_NSCLC-7	-0.27520363960614536	0.018601139032405335	non-small cell lung carcinoma
Chen_Zhang_2020_NSCLC-1	-0.2713749961008317	0.022764442439688393	non-small cell lung carcinoma
Chen_Zhang_2020_NSCLC-5	-0.26749256290666085	0.02685041456821739	non-small cell lung carcinoma
Goveia_Carmeliet_2020_patient_40	-0.25982566226794435	0.03444223535361194	squamous cell lung carcinoma
Goveia_Carmeliet_2020_patient_41	-0.25979154299951424	0.03449563296336389	squamous cell lung carcinoma
Goveia_Carmeliet_2020_patient_42	-0.2520118283546192	0.04176068697661545	squamous cell lung carcinoma
Goveia_Carmeliet_2020_patient_45	-0.2519566617383795	0.041844416156554945	lung adenocarcinoma
Goveia_Carmeliet_2020_patient_46	-0.24795214444223826	0.04530297669859168	lung adenocarcinoma
Goveia_Carmeliet_2020_patient_50	-0.24393434707716266	0.04862528524668757	lung adenocarcinoma
Goveia_Carmeliet_2020_patient_32	-0.20675913102620735	0.10142465423800759	squamous cell lung carcinoma
Habermann_Kropski_2020_THD0001	-0.2045351193441319	0.10514991605867424	normal
Habermann_Kropski_2020_THD0002	-0.15434870583163518	0.18014597829790047	normal
Habermann_Kropski_2020_THD0005	-0.13737851834579246	0.19492673652375123	normal
Habermann_Kropski_2020_VUHD65	-0.13358320248406763	0.20045265194826764	normal
Habermann_Kropski_2020_VUHD66	-0.12487392468616534	0.2073485958424111	normal
Habermann_Kropski_2020_VUHD67	-0.11588905889082757	0.2110621498203092	normal
Habermann_Kropski_2020_VUHD68	-0.11079518966090268	0.20939075380567707	normal
Habermann_Kropski_2020_VUHD69	-0.106887305426573	0.21435399110956274	normal
Habermann_Kropski_2020_VUHD70	-0.08885251889079306	0.2199420592951286	normal
Habermann_Kropski_2020_VUHD071	-0.08879654956268924	0.21996833293480147	normal
Kim_Lee_2020_P0018	-0.07464335093133628	0.2202805899710655	lung adenocarcinoma
Kim_Lee_2020_P0030	-0.07047486903869794	0.22470992835826065	lung adenocarcinoma
Kim_Lee_2020_P0034	-0.05210750433510056	0.2283349255390872	lung adenocarcinoma
Kim_Lee_2020_P0031	-0.04286602881630826	0.22988230524039768	lung adenocarcinoma
Kim_Lee_2020_P0020	-0.04280248586470013	0.22990371122206193	lung adenocarcinoma
Kim_Lee_2020_P0008	-0.02433203317132866	0.2318798645874435	lung adenocarcinoma
Kim_Lee_2020_P1058	-0.019582684146976313	0.2288489423271013	lung adenocarcinoma
Kim_Lee_2020_P0025	-0.010425475441101636	0.22929514865450532	lung adenocarcinoma
Kim_Lee_2020_P0006	0.0033730746263144107	0.2329559554443707	lung adenocarcinoma
Kim_Lee_2020_P1028	0.003437787091943109	0.23295083697381547	lung adenocarcinoma
Kim_Lee_2020_P0028	0.017220281109738552	0.22900308742173575	lung adenocarcinoma
Kim_Lee_2020_P0019	0.021937803775065337	0.23206842244739184	lung adenocarcinoma
Kim_Lee_2020_P0009	0.035596513516555905	0.22731301126718445	lung adenocarcinoma
Kim_Lee_2020_P1049	0.04472907191544189	0.22613497354124873	lung adenocarcinoma
Kim_Lee_2020_P0001	0.053842385906371214	0.22469049642377728	lung adenocarcinoma
Kim_Lee_2020_P1006	0.06293609562977395	0.22298364136355617	lung adenocarcinoma
He_Fan_2021_P2	0.06717147462181323	0.2186867416488453	lung adenocarcinoma
He_Fan_2021_P5	0.07686888472415046	0.2231834215277512	lung adenocarcinoma
He_Fan_2021_P1	0.08516800701501039	0.21395113129846532	lung adenocarcinoma
He_Fan_2021_P3	0.09895985901124929	0.21319253793637946	lung adenocarcinoma
He_Fan_2021_P4	0.10790514483751433	0.21018066929915288	lung adenocarcinoma
Lambrechts_Thienpont_2018_6149v1_2	0.11296003666217769	0.21191422046333436	squamous cell lung carcinoma
Lambrechts_Thienpont_2018_6149v1_1	0.12189250221894105	0.20728756859272218	squamous cell lung carcinoma
Lambrechts_Thienpont_2018_6149v2_4	0.12582514299666278	0.20182737034648265	lung adenocarcinoma
Lambrechts_Thienpont_2018_6149v2_3	0.14330429443450374	0.19000014488220146	lung adenocarcinoma
Lambrechts_Thienpont_2018_6149v2_5	0.14698169416380374	0.1845942385825222	non-small cell lung carcinoma
Lambrechts_Thienpont_2018_6653_7	0.1565889276947733	0.18007293597545515	squamous cell lung carcinoma
Lambrechts_Thienpont_2018_6653_8	0.23910892338463183	0.05371074495248677	non-small cell lung carcinoma
Lambrechts_Thienpont_2018_6653_6	0.24316216330915363	0.05043271522994693	lung adenocarcinoma
Laughney_Massague_2020_LX682	0.2512485416861096	0.043776665874593716	lung adenocarcinoma
Laughney_Massague_2020_LX676	0.2512899070709317	0.04371840360689743	lung adenocarcinoma
Laughney_Massague_2020_LX255B	0.2592967267634003	0.03640731284107789	lung adenocarcinoma
Laughney_Massague_2020_LX681	0.2593618851348632	0.03630693531882128	lung adenocarcinoma
Laughney_Massague_2020_LX653	0.267256307176312	0.028655705310164606	lung adenocarcinoma
Laughney_Massague_2020_LX679	0.2673240986548202	0.028546840233164086	lung adenocarcinoma
Laughney_Massague_2020_LX675	0.2711832189420397	0.02443257512630351	lung adenocarcinoma
Laughney_Massague_2020_LX685	0.27889624479455527	0.015908634358528437	lung adenocarcinoma
Laughney_Massague_2020_LX666	0.2789585213531896	0.015800673259060285	lung adenocarcinoma
Laughney_Massague_2020_LX680	0.28273956998259064	0.011294960115124923	lung adenocarcinoma
Laughney_Massague_2020_LX661	0.28650991476479004	0.006792806882588518	lung adenocarcinoma
Laughney_Massague_2020_LX699	0.29025961177716925	0.002152984111148907	lung adenocarcinoma
Laughney_Massague_2020_LX684	0.29765569819020155	-0.007588386424077532	lung adenocarcinoma
Laughney_Massague_2020_LX701	0.29770065514525096	-0.007671400164374352	lung adenocarcinoma
Madissoon_Meyer_2020_343B	0.30497443958182885	-0.017737652455417596	normal
Madissoon_Meyer_2020_356C	0.3050310134070022	-0.017847822166748285	normal
Madissoon_Meyer_2020_367C	0.3085934861217103	-0.023039356078964596	normal
Madissoon_Meyer_2020_368C	0.3121229205134726	-0.028352266500051838	normal
Madissoon_Meyer_2020_390C	0.3156082545645111	-0.03376534395528069	normal
Reyfman_Misharin_2018_Donor_06	0.31904662218092156	-0.03927401288908513	normal
Reyfman_Misharin_2018_Donor_07	0.32591923966612285	-0.050629777892811645	normal
Reyfman_Misharin_2018_Donor_08	0.3259461447161324	-0.050686050566414426	normal
Reyfman_Misharin_2018_Donor_01	0.32930761068202613	-0.05641475152536728	normal
Reyfman_Misharin_2018_Donor_02	0.3325768886452224	-0.06233745387940796	normal
Reyfman_Misharin_2018_Donor_05	0.339030699362766	-0.07458859699904856	normal
Reyfman_Misharin_2018_Donor_04	0.34223859377350196	-0.08094639074478914	normal
Reyfman_Misharin_2018_Donor_03	0.34545325546845584	-0.08730987780914627	normal
Leader_Merad_2021_458	0.3454683811802713	-0.08734454424263036	lung adenocarcinoma
Leader_Merad_2021_460	0.34848599665484237	-0.0936007043841273	lung adenocarcinoma
Leader_Merad_2021_464	0.3544993228475694	-0.10627477927682011	lung adenocarcinoma
Leader_Merad_2021_532	0.3545107935530414	-0.10630210756251558	lung adenocarcinoma
Leader_Merad_2021_695	0.3545213864136451	-0.10632743666348828	lung adenocarcinoma
Leader_Merad_2021_706	0.35453239188707286	-0.10635370445132482	squamous cell lung carcinoma
Leader_Merad_2021_725	0.3545441019840673	-0.10638138075406568	lung adenocarcinoma
Leader_Merad_2021_800	0.3545556200281711	-0.10640873737879901	lung adenocarcinoma
Leader_Merad_2021_522	0.354566331614587	-0.10643434043130978	squamous cell lung carcinoma
Leader_Merad_2021_338	0.35457760688614504	-0.10646111473566151	lung adenocarcinoma
Leader_Merad_2021_581	0.35458879035167407	-0.10648771640061191	lung adenocarcinoma
Leader_Merad_2021_584	0.35460008143267635	-0.1065145372740729	squamous cell lung carcinoma
Leader_Merad_2021_593	0.3546113949018854	-0.10654143917619151	lung adenocarcinoma
Leader_Merad_2021_596	0.3546226134755039	-0.10656813664969782	lung adenocarcinoma
Leader_Merad_2021_630	0.3546339117132289	-0.10659496307832182	lung adenocarcinoma
Leader_Merad_2021_626	0.35464500136279037	-0.10662137038927567	lung adenocarcinoma
Leader_Merad_2021_370	0.3546563242774976	-0.10664834343859778	lung adenocarcinoma
Leader_Merad_2021_371	0.35466757454733555	-0.10667514293411456	lung adenocarcinoma
Leader_Merad_2021_377	0.35467858910399896	-0.10670135468200492	squamous cell lung carcinoma
Leader_Merad_2021_378	0.35468978554381264	-0.106727986632137	lung adenocarcinoma
Leader_Merad_2021_393	0.3547000702506779	-0.10675266967868302	lung adenocarcinoma
Leader_Merad_2021_403	0.35471228962072654	-0.10678170572710681	lung adenocarcinoma
Leader_Merad_2021_406	0.35472224568188393	-0.10680588595361544	lung adenocarcinoma
Leader_Merad_2021_408	0.35473362584576457	-0.1068326362206288	lung adenocarcinoma
Leader_Merad_2021_410	0.3547449052648996	-0.10685942531740733	lung adenocarcinoma
Leader_Merad_2021_514	0.3547554561874128	-0.1068847620066085	lung adenocarcinoma
Leader_Merad_2021_558	0.35476708834378945	-0.10691222034446035	lung adenocarcinoma
Leader_Merad_2021_564	0.354778389609797	-0.10693958575345372	lung adenocarcinoma
Leader_Merad_2021_569	0.3547892954786448	-0.10696591082421036	lung adenocarcinoma
Leader_Merad_2021_570	0.35480105175833043	-0.10699338070768942	lung adenocarcinoma
Leader_Merad_2021_571	0.3548115243718196	-0.10701863461257105	lung adenocarcinoma
Leader_Merad_2021_572	0.3548232543054315	-0.10704638394006781	lung adenocarcinoma
Leader_Merad_2021_578	0.35483423073736353	-0.1070727415021554	lung adenocarcinoma
Leader_Merad_2021_714	0.3548462087964804	-0.10710068547077406	squamous cell lung carcinoma
Leader_Merad_2021_729	0.35485708648463715	-0.10712678941955511	lung adenocarcinoma
