# Supplementary material for: Detection of PatIent-Level distances from single cell genomics and pathomics data with Optimal Transport (PILOT)
Source: Mol Syst Biol. 2023 Dec 19;20(2):57–74. doi: 10.1038/s44320-023-00003-8 (PMC10883279; doi:10.1038/s44320-023-00003-8)
Supplement: Supplementary file 3 — Source Data Fig. 2 [file 44320_2023_3_MOESM3_ESM.zip › Source data_Figure2/E/Trajectory/lung10x_pilot.csv]

samplesID	x	y	status
Adams_Kaminski_2020_001C	-0.31752107230847854	0.02912245424459818	normal
Adams_Kaminski_2020_002C	-0.34080721862141056	-0.009038128306649292	normal
Adams_Kaminski_2020_003C	-0.2976482611993525	0.06323745653372391	normal
Adams_Kaminski_2020_222C	-0.21772576803079746	0.14224665772981906	normal
Adams_Kaminski_2020_034C	-0.3190824135314007	0.025180170325898595	normal
Adams_Kaminski_2020_052CO	0.30537661843134073	-0.023037874087633147	chronic obstructive pulmonary disease
Adams_Kaminski_2020_056CO	-0.08801909449726704	0.1916535024296885	chronic obstructive pulmonary disease
Adams_Kaminski_2020_065C	-0.33415494100187687	0.00010888117193733048	normal
Adams_Kaminski_2020_081C	-0.353102124468806	-0.08761106435098615	normal
Adams_Kaminski_2020_084C	-0.33650386491747547	0.0007565288709858236	normal
Adams_Kaminski_2020_092C	-0.3644321095360817	-0.08132600584291448	normal
Adams_Kaminski_2020_098C	-0.23777166292442653	0.11532756994322589	normal
Adams_Kaminski_2020_133C	-0.33149883834472527	-0.006598425717533914	normal
Adams_Kaminski_2020_1372C	-0.3106970006926128	0.03409498261787278	normal
Adams_Kaminski_2020_137C	-0.2520566020698866	0.09763550174944251	normal
Adams_Kaminski_2020_137CO	-0.3342383546440544	-0.14082431777523086	chronic obstructive pulmonary disease
Adams_Kaminski_2020_152CO	-0.222241513216076	0.13088725147492683	chronic obstructive pulmonary disease
Adams_Kaminski_2020_153CO	-0.3451742565754086	-0.023677414216467744	chronic obstructive pulmonary disease
Adams_Kaminski_2020_160C	-0.3506910343910802	-0.03489601981290212	normal
Adams_Kaminski_2020_178CO	-0.3505756278780383	-0.040951341327217755	chronic obstructive pulmonary disease
Adams_Kaminski_2020_184CO	0.01566818370817641	0.18268641892070037	chronic obstructive pulmonary disease
Adams_Kaminski_2020_186CO	-0.277849292657272	0.07539279388252158	chronic obstructive pulmonary disease
Adams_Kaminski_2020_192C	-0.30003567406384296	0.04729118000305924	normal
Adams_Kaminski_2020_192CO	0.015736631659296767	0.18460126534248553	chronic obstructive pulmonary disease
Adams_Kaminski_2020_193CO	0.10694896765302339	0.15607328588744032	chronic obstructive pulmonary disease
Adams_Kaminski_2020_194CO	-0.07773812039761688	0.1907859294822038	chronic obstructive pulmonary disease
Adams_Kaminski_2020_207CO	-0.0041224780721802546	0.1824162670814643	chronic obstructive pulmonary disease
Adams_Kaminski_2020_208C	-0.33602301495784126	0.001996196949813631	normal
Adams_Kaminski_2020_217CO	0.04164422077320609	0.15995123045613496	chronic obstructive pulmonary disease
Adams_Kaminski_2020_218C	-0.2785868681361797	0.0647772480801568	normal
Adams_Kaminski_2020_226C	-0.3077777056066144	0.029747721273666875	normal
Adams_Kaminski_2020_235CO	-0.24024756331145453	0.10690968748234515	chronic obstructive pulmonary disease
Adams_Kaminski_2020_237CO	-0.09977380844598782	0.14819568110094386	chronic obstructive pulmonary disease
Adams_Kaminski_2020_238CO	-0.2232460826089874	0.13395323319963848	chronic obstructive pulmonary disease
Adams_Kaminski_2020_23CO	-0.2894157195985733	0.06672639070630414	chronic obstructive pulmonary disease
Adams_Kaminski_2020_244C	-0.29304257988841603	-0.06903799615613304	normal
Adams_Kaminski_2020_253C	-0.28418631207460315	0.05758161717781956	normal
Adams_Kaminski_2020_296C	-0.32874057751875574	0.011485421491718396	normal
Adams_Kaminski_2020_388C	-0.33103254467391036	0.009624273808476181	normal
Adams_Kaminski_2020_396C	-0.3552438969346535	-0.05394814196605095	normal
Adams_Kaminski_2020_439C	-0.20918561880206665	0.1464709506206144	normal
Adams_Kaminski_2020_454C	-0.250432340092431	0.08286015477910799	normal
Adams_Kaminski_2020_465C	0.13171171576318122	0.1443823827171824	normal
Adams_Kaminski_2020_483C	-0.3584859721574491	-0.0594675123477281	normal
Adams_Kaminski_2020_484C	-0.0892395496968427	0.1882270703479198	normal
Adams_Kaminski_2020_8CO	-0.19471698498632323	0.13253031760493592	chronic obstructive pulmonary disease
Chen_Zhang_2020_NSCLC-10	0.3463149567109107	-0.10662937927303796	non-small cell lung carcinoma
Chen_Zhang_2020_NSCLC-3	0.37058214660894945	-0.18993670950140948	non-small cell lung carcinoma
Chen_Zhang_2020_NSCLC-6	-0.16205749751218165	0.16607602226246046	non-small cell lung carcinoma
Chen_Zhang_2020_NSCLC-9	-0.4023389553680326	-0.6625353087758625	non-small cell lung carcinoma
Chen_Zhang_2020_NSCLC-8	-0.13492825789878252	0.12126453645139394	non-small cell lung carcinoma
Chen_Zhang_2020_NSCLC-2	0.3475344110800033	-0.10911365859159454	non-small cell lung carcinoma
Chen_Zhang_2020_NSCLC-11	-0.010368622340790173	0.11782530179499467	non-small cell lung carcinoma
Chen_Zhang_2020_NSCLC-4	0.37005702962834724	-0.18388808380226937	non-small cell lung carcinoma
Chen_Zhang_2020_NSCLC-7	0.14513198524130236	0.1289913131777095	non-small cell lung carcinoma
Chen_Zhang_2020_NSCLC-1	0.35625464519588657	-0.14967933076710943	non-small cell lung carcinoma
Chen_Zhang_2020_NSCLC-5	0.36709919765099025	-0.17304737008416465	non-small cell lung carcinoma
Goveia_Carmeliet_2020_patient_40	-0.3409159151547094	-0.09176218286818755	squamous cell lung carcinoma
Goveia_Carmeliet_2020_patient_41	-0.31425809628012974	-0.1132064595675495	squamous cell lung carcinoma
Goveia_Carmeliet_2020_patient_42	-0.25255581526120036	0.06729629563467826	squamous cell lung carcinoma
Goveia_Carmeliet_2020_patient_45	-0.32901179777943623	-0.13056206181345162	lung adenocarcinoma
Goveia_Carmeliet_2020_patient_46	-0.3458880497762613	-0.08787784305455722	lung adenocarcinoma
Goveia_Carmeliet_2020_patient_50	-0.32354197883268104	-0.056029533625022505	lung adenocarcinoma
Goveia_Carmeliet_2020_patient_32	-0.3883535031947683	-0.6864348562947565	squamous cell lung carcinoma
Habermann_Kropski_2020_THD0001	-0.3588485526821922	-0.15239194186589514	normal
Habermann_Kropski_2020_THD0002	-0.3496194435318978	-0.09076344180348798	normal
Habermann_Kropski_2020_THD0005	-0.2693143457822481	0.05541731721324622	normal
Habermann_Kropski_2020_VUHD65	-0.31399779265696587	-0.03858815913972427	normal
Habermann_Kropski_2020_VUHD66	-0.26272800618290093	-0.07963488048408572	normal
Habermann_Kropski_2020_VUHD67	0.03930273209333134	0.15483043353841558	normal
Habermann_Kropski_2020_VUHD68	-0.337441311762583	-0.028738977550684667	normal
Habermann_Kropski_2020_VUHD69	0.3127008146116013	-0.04887553702925423	normal
Habermann_Kropski_2020_VUHD70	-0.3416334624643057	-0.10837781822951129	normal
Habermann_Kropski_2020_VUHD071	-0.3141219301129422	0.02931261191179899	normal
Kim_Lee_2020_P0018	0.11120339422719387	0.15530011647834346	lung adenocarcinoma
Kim_Lee_2020_P0030	0.2611626645264779	0.034972772200519	lung adenocarcinoma
Kim_Lee_2020_P0034	0.12117827746620183	0.11302222189652116	lung adenocarcinoma
Kim_Lee_2020_P0031	0.2976023066638783	-0.012533997842117704	lung adenocarcinoma
Kim_Lee_2020_P0020	0.08434722503962226	0.16451921568106354	lung adenocarcinoma
Kim_Lee_2020_P0008	0.31598294059539445	-0.040908966193928885	lung adenocarcinoma
Kim_Lee_2020_P1058	0.3250708443547588	-0.05780643537429048	lung adenocarcinoma
Kim_Lee_2020_P0025	0.3438004967754167	-0.10045667031204439	lung adenocarcinoma
Kim_Lee_2020_P0006	0.26907653143984533	0.02625271257364669	lung adenocarcinoma
Kim_Lee_2020_P1028	-0.3741662428499892	-0.3867117551567617	lung adenocarcinoma
Kim_Lee_2020_P0028	0.28870965563258894	0.0015356939887507235	lung adenocarcinoma
Kim_Lee_2020_P0019	0.2550627778421522	0.041764515514198366	lung adenocarcinoma
Kim_Lee_2020_P0009	0.16487188128475097	0.1321685473261629	lung adenocarcinoma
Kim_Lee_2020_P1049	0.34891614576996743	-0.11314616792182783	lung adenocarcinoma
Kim_Lee_2020_P0001	0.19995558898720606	0.1009487046056582	lung adenocarcinoma
Kim_Lee_2020_P1006	0.16690765575361577	0.0462168664734406	lung adenocarcinoma
He_Fan_2021_P2	0.021137051265623347	0.18316113204947285	lung adenocarcinoma
He_Fan_2021_P5	0.30296793682044665	-0.017116265507579522	lung adenocarcinoma
He_Fan_2021_P1	-0.23820852364625691	0.10257375308932366	lung adenocarcinoma
He_Fan_2021_P3	-0.1619282912356375	0.12001492865725409	lung adenocarcinoma
He_Fan_2021_P4	-0.2085909442700213	0.05049065800963073	lung adenocarcinoma
Lambrechts_Thienpont_2018_6149v1_2	0.2584332726514353	0.03918965877325153	squamous cell lung carcinoma
Lambrechts_Thienpont_2018_6149v1_1	0.2949585723157732	-0.004367968717489786	squamous cell lung carcinoma
Lambrechts_Thienpont_2018_6149v2_4	0.33108052191019693	-0.07135238368935612	lung adenocarcinoma
Lambrechts_Thienpont_2018_6149v2_3	0.2609271165899482	0.03592235169641466	lung adenocarcinoma
Lambrechts_Thienpont_2018_6149v2_5	0.2897127637830001	-0.0020306257762809114	non-small cell lung carcinoma
Lambrechts_Thienpont_2018_6653_7	0.25898343712364125	0.03834340270861567	squamous cell lung carcinoma
Lambrechts_Thienpont_2018_6653_8	-0.11717882891417752	0.18332888534097133	non-small cell lung carcinoma
Lambrechts_Thienpont_2018_6653_6	0.33852462601134203	-0.08547743558631897	lung adenocarcinoma
Laughney_Massague_2020_LX682	0.2634590206420988	0.03404547147458159	lung adenocarcinoma
Laughney_Massague_2020_LX676	0.3681836135998172	-0.17659081042993358	lung adenocarcinoma
Laughney_Massague_2020_LX255B	-0.3411976646949076	-0.042678802653522294	lung adenocarcinoma
Laughney_Massague_2020_LX681	-0.34553067709161617	-0.20786106052195838	lung adenocarcinoma
Laughney_Massague_2020_LX653	-0.3019507960926834	-0.0756820335507805	lung adenocarcinoma
Laughney_Massague_2020_LX679	-0.2941681559431949	-0.026074455772915627	lung adenocarcinoma
Laughney_Massague_2020_LX675	0.1725755001500355	0.12558689856713248	lung adenocarcinoma
Laughney_Massague_2020_LX685	0.34095437304182563	-0.09273895030907513	lung adenocarcinoma
Laughney_Massague_2020_LX666	-0.29789459422389214	-0.08313234956991566	lung adenocarcinoma
Laughney_Massague_2020_LX680	0.26388196233806516	0.014822040953995988	lung adenocarcinoma
Laughney_Massague_2020_LX661	0.3588119816978401	-0.1438966666470288	lung adenocarcinoma
Laughney_Massague_2020_LX699	0.36625346548513527	-0.17060444220775892	lung adenocarcinoma
Laughney_Massague_2020_LX684	0.3473711967783716	-0.11128948774688484	lung adenocarcinoma
Laughney_Massague_2020_LX701	0.24945030425416184	-0.08440875183695742	lung adenocarcinoma
Madissoon_Meyer_2020_343B	0.12038433744908013	0.0636029722939976	normal
Madissoon_Meyer_2020_356C	0.27533417214389116	0.01154982256892444	normal
Madissoon_Meyer_2020_367C	0.16667157887641534	0.12201216816287278	normal
Madissoon_Meyer_2020_368C	0.045021331078047115	0.1399985787154033	normal
Madissoon_Meyer_2020_390C	0.3362513429090377	-0.08541876734803505	normal
Reyfman_Misharin_2018_Donor_06	-0.3501672312956359	-0.07925479613317316	normal
Reyfman_Misharin_2018_Donor_07	-0.360970899421946	-0.1485877806265109	normal
Reyfman_Misharin_2018_Donor_08	-0.3649860254603713	-0.1407810744658379	normal
Reyfman_Misharin_2018_Donor_01	-0.36557419941851477	-0.12278341602040936	normal
Reyfman_Misharin_2018_Donor_02	-0.3641342197954911	-0.14744176882585736	normal
Reyfman_Misharin_2018_Donor_05	-0.3652805275465099	-0.1481070239848217	normal
Reyfman_Misharin_2018_Donor_04	-0.36946721013026834	-0.18100276494067005	normal
Reyfman_Misharin_2018_Donor_03	-0.36398873009915134	-0.11566313278756304	normal
Leader_Merad_2021_458	0.36012590492922836	-0.14747957574060594	lung adenocarcinoma
Leader_Merad_2021_460	0.3631803882569971	-0.1571916885034446	lung adenocarcinoma
Leader_Merad_2021_464	0.297325253349879	-0.017114958030982515	lung adenocarcinoma
Leader_Merad_2021_532	0.34106798828070617	-0.09092804201502148	lung adenocarcinoma
Leader_Merad_2021_695	0.3383330632642121	-0.08325461742078628	lung adenocarcinoma
Leader_Merad_2021_706	0.3433206834258448	-0.09488256084212156	squamous cell lung carcinoma
Leader_Merad_2021_725	0.3471388213013449	-0.1056922970718266	lung adenocarcinoma
Leader_Merad_2021_800	0.35673132428548054	-0.14101608698166518	lung adenocarcinoma
Leader_Merad_2021_522	0.26804013206892674	0.02775753475089237	squamous cell lung carcinoma
Leader_Merad_2021_338	0.36706053064141164	-0.1714392962770124	lung adenocarcinoma
Leader_Merad_2021_581	0.19556758546014777	0.10874408034805404	lung adenocarcinoma
Leader_Merad_2021_584	0.3028591242041582	-0.02174806500454474	squamous cell lung carcinoma
Leader_Merad_2021_593	0.24749755482508304	0.033529866854493356	lung adenocarcinoma
Leader_Merad_2021_596	0.32177079223113275	-0.04807067441427844	lung adenocarcinoma
Leader_Merad_2021_630	0.27160577596692015	0.02610292580388759	lung adenocarcinoma
Leader_Merad_2021_626	0.21195328203727554	0.09296098646403457	lung adenocarcinoma
Leader_Merad_2021_370	0.3275722462685185	-0.060473737854492234	lung adenocarcinoma
Leader_Merad_2021_371	0.20554583177237556	0.09978622093606179	lung adenocarcinoma
Leader_Merad_2021_377	-0.2594636471023827	0.09461804612880717	squamous cell lung carcinoma
Leader_Merad_2021_378	-0.19180883780848249	0.149350585103289	lung adenocarcinoma
Leader_Merad_2021_393	0.22492812046742652	0.06840831260570844	lung adenocarcinoma
Leader_Merad_2021_403	-0.056932898448554786	0.1699640418142213	lung adenocarcinoma
Leader_Merad_2021_406	0.21876507407203563	0.07845417292353435	lung adenocarcinoma
Leader_Merad_2021_408	0.2458831536698479	0.03754207825121496	lung adenocarcinoma
Leader_Merad_2021_410	0.25219953904114467	0.03929188289853168	lung adenocarcinoma
Leader_Merad_2021_514	0.31059531165583454	-0.029754576013302923	lung adenocarcinoma
Leader_Merad_2021_558	0.30243818033875985	-0.026416049144249693	lung adenocarcinoma
Leader_Merad_2021_564	0.017702122557278977	0.1735824058005582	lung adenocarcinoma
Leader_Merad_2021_569	0.3448537409638934	-0.09924142343271913	lung adenocarcinoma
Leader_Merad_2021_570	0.3085065136308292	-0.02779032174805455	lung adenocarcinoma
Leader_Merad_2021_571	0.3272399659786943	-0.06040852764736128	lung adenocarcinoma
Leader_Merad_2021_572	0.24796841327404012	0.04727719261629897	lung adenocarcinoma
Leader_Merad_2021_578	0.3099446530836015	-0.02794260348735887	lung adenocarcinoma
Leader_Merad_2021_714	0.3222348221940613	-0.050677296683408125	squamous cell lung carcinoma
Leader_Merad_2021_729	0.2603690421577129	0.03242344592353236	lung adenocarcinoma
