# Supplementary material for: Detection of PatIent-Level distances from single cell genomics and pathomics data with Optimal Transport (PILOT)
Source: Mol Syst Biol. 2023 Dec 19;20(2):57–74. doi: 10.1038/s44320-023-00003-8 (PMC10883279; doi:10.1038/s44320-023-00003-8)
Supplement: Supplementary file 3 — Source Data Fig. 2 [file 44320_2023_3_MOESM3_ESM.zip › Source data_Figure2/E/Trajectory/lung10x_pro.csv]

sampleID	x	y	status
Adams_Kaminski_2020_001C	-0.22524348083838447	-0.24168627365151918	normal
Adams_Kaminski_2020_002C	-0.2261340860093393	-0.2429719743440991	normal
Adams_Kaminski_2020_003C	-0.20060856213844278	-0.25162546678108927	normal
Adams_Kaminski_2020_222C	-0.16925519805034958	-0.244512811286087	normal
Adams_Kaminski_2020_034C	-0.22089130289262077	-0.23225373929362927	normal
Adams_Kaminski_2020_052CO	0.30968423036271336	0.04576611203454138	chronic obstructive pulmonary disease
Adams_Kaminski_2020_056CO	-0.13148408842054615	-0.23051543403319777	chronic obstructive pulmonary disease
Adams_Kaminski_2020_065C	-0.23080869934836984	-0.2315569464741306	normal
Adams_Kaminski_2020_081C	-0.25718292045644575	-0.1233717849144278	normal
Adams_Kaminski_2020_084C	-0.23527479222271774	-0.2519140562082625	normal
Adams_Kaminski_2020_092C	-0.2607183948677318	-0.23069408117697496	normal
Adams_Kaminski_2020_098C	-0.20918975165251139	-0.2465443642718961	normal
Adams_Kaminski_2020_133C	-0.2456749220844866	-0.1694143461997504	normal
Adams_Kaminski_2020_1372C	-0.2090246404660898	-0.24052178455262313	normal
Adams_Kaminski_2020_137C	-0.206178217242325	-0.23982597999632452	normal
Adams_Kaminski_2020_137CO	-0.4363700361760611	0.2532618086931595	chronic obstructive pulmonary disease
Adams_Kaminski_2020_152CO	-0.20212317510643393	-0.2460166997089286	chronic obstructive pulmonary disease
Adams_Kaminski_2020_153CO	-0.270594170937215	-0.2288304450472419	chronic obstructive pulmonary disease
Adams_Kaminski_2020_160C	-0.24733020727796548	-0.23940913904189867	normal
Adams_Kaminski_2020_178CO	-0.2818574221484802	-0.21513876309681065	chronic obstructive pulmonary disease
Adams_Kaminski_2020_184CO	-0.03197646924950845	-0.17352824045381343	chronic obstructive pulmonary disease
Adams_Kaminski_2020_186CO	-0.22466572933855408	-0.24680299631597888	chronic obstructive pulmonary disease
Adams_Kaminski_2020_192C	-0.21360304931234628	-0.214779973168384	normal
Adams_Kaminski_2020_192CO	-0.07513024890234776	-0.1976919205460434	chronic obstructive pulmonary disease
Adams_Kaminski_2020_193CO	-0.044943532886567696	-0.18068896311505794	chronic obstructive pulmonary disease
Adams_Kaminski_2020_194CO	-0.09377278910229062	-0.21348776379600098	chronic obstructive pulmonary disease
Adams_Kaminski_2020_207CO	-0.1196955178923453	-0.20872649355873177	chronic obstructive pulmonary disease
Adams_Kaminski_2020_208C	-0.21786066697871262	-0.23829430748451447	normal
Adams_Kaminski_2020_217CO	-0.08454498759372303	-0.15639701129370204	chronic obstructive pulmonary disease
Adams_Kaminski_2020_218C	-0.20893819009148887	-0.18922627099064032	normal
Adams_Kaminski_2020_226C	-0.21870543738730788	-0.18492360665536137	normal
Adams_Kaminski_2020_235CO	-0.22993551332318915	-0.24349180961865466	chronic obstructive pulmonary disease
Adams_Kaminski_2020_237CO	-0.1884747483906668	-0.1589426393136242	chronic obstructive pulmonary disease
Adams_Kaminski_2020_238CO	-0.17719841377029164	-0.2441797415547728	chronic obstructive pulmonary disease
Adams_Kaminski_2020_23CO	-0.22459104345848951	-0.2502836496778751	chronic obstructive pulmonary disease
Adams_Kaminski_2020_244C	-0.38151114257055274	0.2812408915147409	normal
Adams_Kaminski_2020_253C	-0.21594418060637602	-0.19784371578134702	normal
Adams_Kaminski_2020_296C	-0.24174016794424216	-0.2473252075455756	normal
Adams_Kaminski_2020_388C	-0.24560505942940314	-0.2481039135178996	normal
Adams_Kaminski_2020_396C	-0.2804273808334013	-0.21873472807953293	normal
Adams_Kaminski_2020_439C	-0.18114389950288332	-0.24824952934217198	normal
Adams_Kaminski_2020_454C	-0.1925184116698547	-0.18191060420399038	normal
Adams_Kaminski_2020_465C	0.019615405316491898	-0.1508100366898871	normal
Adams_Kaminski_2020_483C	-0.26741477248002055	-0.2325847508718192	normal
Adams_Kaminski_2020_484C	-0.0607421650866727	-0.19586974848072	normal
Adams_Kaminski_2020_8CO	-0.1703915639031254	-0.23100913124640846	chronic obstructive pulmonary disease
Chen_Zhang_2020_NSCLC-10	0.35072356904746393	0.08864325307374446	non-small cell lung carcinoma
Chen_Zhang_2020_NSCLC-3	0.3328925156989877	0.11152340449268691	non-small cell lung carcinoma
Chen_Zhang_2020_NSCLC-6	-0.08874083722737919	-0.19934824382547284	non-small cell lung carcinoma
Chen_Zhang_2020_NSCLC-9	-0.48666006117883265	1.0225329980763618	non-small cell lung carcinoma
Chen_Zhang_2020_NSCLC-8	-0.04638859922747935	-0.07048167365728748	non-small cell lung carcinoma
Chen_Zhang_2020_NSCLC-2	0.3512614272637749	0.08567650368800972	non-small cell lung carcinoma
Chen_Zhang_2020_NSCLC-11	-0.3104763362050779	-0.0011968471624459339	non-small cell lung carcinoma
Chen_Zhang_2020_NSCLC-4	0.3544393613522018	0.09411865430764808	non-small cell lung carcinoma
Chen_Zhang_2020_NSCLC-7	0.25270613042373663	0.037868992415273674	non-small cell lung carcinoma
Chen_Zhang_2020_NSCLC-1	0.25776681408229524	0.14337106244482492	non-small cell lung carcinoma
Chen_Zhang_2020_NSCLC-5	0.3518145479450649	0.09782035022114119	non-small cell lung carcinoma
Goveia_Carmeliet_2020_patient_40	-0.43474307296359754	0.1774300096021975	squamous cell lung carcinoma
Goveia_Carmeliet_2020_patient_41	-0.42923685593584476	0.24126586809574144	squamous cell lung carcinoma
Goveia_Carmeliet_2020_patient_42	-0.3067526579936704	0.015648988796321955	squamous cell lung carcinoma
Goveia_Carmeliet_2020_patient_45	-0.44157947468669784	0.22518929382366812	lung adenocarcinoma
Goveia_Carmeliet_2020_patient_46	-0.36862343396642006	-0.024496205139422637	lung adenocarcinoma
Goveia_Carmeliet_2020_patient_50	-0.4159364253859604	0.12045676936030515	lung adenocarcinoma
Goveia_Carmeliet_2020_patient_32	-0.482824708602747	0.34467740473028696	squamous cell lung carcinoma
Habermann_Kropski_2020_THD0001	-0.4342129173033832	0.18493607303562218	normal
Habermann_Kropski_2020_THD0002	-0.387148678498239	0.09807228577725577	normal
Habermann_Kropski_2020_THD0005	-0.2381325414835239	-0.16026187172578837	normal
Habermann_Kropski_2020_VUHD65	-0.3714605873622781	0.07246875445469131	normal
Habermann_Kropski_2020_VUHD66	-0.3537310731523689	0.24485781924119354	normal
Habermann_Kropski_2020_VUHD67	0.14578299681267093	-0.06325255731916672	normal
Habermann_Kropski_2020_VUHD68	-0.32097581462137476	-0.0961435973106711	normal
Habermann_Kropski_2020_VUHD69	0.2771164089894647	0.06986511651184811	normal
Habermann_Kropski_2020_VUHD70	-0.4327503683013655	0.17755564755703437	normal
Habermann_Kropski_2020_VUHD071	-0.2213489175773509	-0.24313408485762844	normal
Kim_Lee_2020_P0018	0.19881501185569134	-0.04050000535933205	lung adenocarcinoma
Kim_Lee_2020_P0030	0.27365431931197604	0.013998872274214837	lung adenocarcinoma
Kim_Lee_2020_P0034	0.00889143925359503	-0.045039781329324555	lung adenocarcinoma
Kim_Lee_2020_P0031	0.3184060872993357	0.05496468910800803	lung adenocarcinoma
Kim_Lee_2020_P0020	0.0885647065225853	-0.11034821861684699	lung adenocarcinoma
Kim_Lee_2020_P0008	0.30495592305472874	0.038443639356441836	lung adenocarcinoma
Kim_Lee_2020_P1058	0.3410305698692485	0.08151653981354139	lung adenocarcinoma
Kim_Lee_2020_P0025	0.31904387193616907	0.10548820423786746	lung adenocarcinoma
Kim_Lee_2020_P0006	0.27062470224771634	0.009920224797945989	lung adenocarcinoma
Kim_Lee_2020_P1028	-0.4773537516556779	0.9942652141241813	lung adenocarcinoma
Kim_Lee_2020_P0028	0.30317286350982514	0.038481820935537606	lung adenocarcinoma
Kim_Lee_2020_P0019	0.23874914656118199	-0.00897300543088832	lung adenocarcinoma
Kim_Lee_2020_P0009	0.21520566328183727	-0.03002311879573396	lung adenocarcinoma
Kim_Lee_2020_P1049	0.3355404403412763	0.07288955110244913	lung adenocarcinoma
Kim_Lee_2020_P0001	0.1289340028062048	-0.08043055098446135	lung adenocarcinoma
Kim_Lee_2020_P1006	0.03465833656927299	0.32602749268416104	lung adenocarcinoma
He_Fan_2021_P2	0.11479832948702068	-0.09319665218512936	lung adenocarcinoma
He_Fan_2021_P5	0.3017933867262451	0.03471069402034565	lung adenocarcinoma
He_Fan_2021_P1	-0.15372106755100384	-0.21872497103484903	lung adenocarcinoma
He_Fan_2021_P3	-0.0807658881289911	-0.16799804320400924	lung adenocarcinoma
He_Fan_2021_P4	-0.28933582218040715	0.04377356721895886	lung adenocarcinoma
Lambrechts_Thienpont_2018_6149v1_2	0.3075447690231941	0.04630430437597289	squamous cell lung carcinoma
Lambrechts_Thienpont_2018_6149v1_1	0.3337546533883071	0.07219578552924223	squamous cell lung carcinoma
Lambrechts_Thienpont_2018_6149v2_4	0.3427392369353151	0.09099782566618297	lung adenocarcinoma
Lambrechts_Thienpont_2018_6149v2_3	0.31971551872868664	0.05087239077587625	lung adenocarcinoma
Lambrechts_Thienpont_2018_6149v2_5	0.3386234376374851	0.0798060357946094	non-small cell lung carcinoma
Lambrechts_Thienpont_2018_6653_7	0.2888756266276697	0.02617063846883862	squamous cell lung carcinoma
Lambrechts_Thienpont_2018_6653_8	-0.053174155107029414	-0.1824262005553872	non-small cell lung carcinoma
Lambrechts_Thienpont_2018_6653_6	0.34333142553525253	0.07306318728466087	lung adenocarcinoma
Laughney_Massague_2020_LX682	0.2446870707417665	-0.01099530099785349	lung adenocarcinoma
Laughney_Massague_2020_LX676	0.35183385943902745	0.09838122347310213	lung adenocarcinoma
Laughney_Massague_2020_LX255B	-0.32232503729348033	0.2837199945068311	lung adenocarcinoma
Laughney_Massague_2020_LX681	-0.45934631889057065	0.9362839532281064	lung adenocarcinoma
Laughney_Massague_2020_LX653	-0.3812597877456249	0.37433614291123746	lung adenocarcinoma
Laughney_Massague_2020_LX679	-0.357664169245189	0.6471646072940157	lung adenocarcinoma
Laughney_Massague_2020_LX675	0.13636595698427773	-0.07950968393827701	lung adenocarcinoma
Laughney_Massague_2020_LX685	0.31450354657414364	0.06558905309571916	lung adenocarcinoma
Laughney_Massague_2020_LX666	-0.4068733809941199	0.8104408777233861	lung adenocarcinoma
Laughney_Massague_2020_LX680	0.23711370426590447	0.16615618095419743	lung adenocarcinoma
Laughney_Massague_2020_LX661	0.3547538693351773	0.0866992564824092	lung adenocarcinoma
Laughney_Massague_2020_LX699	0.33728624561124276	0.10467635774973846	lung adenocarcinoma
Laughney_Massague_2020_LX684	0.3493686788493705	0.08472080021505445	lung adenocarcinoma
Laughney_Massague_2020_LX701	-0.33120059898935045	0.47686785992624825	lung adenocarcinoma
Madissoon_Meyer_2020_343B	-0.25763953627798114	0.12194025782667205	normal
Madissoon_Meyer_2020_356C	0.18062994375337366	0.040351400018605904	normal
Madissoon_Meyer_2020_367C	0.2687206475394612	0.01355447275786126	normal
Madissoon_Meyer_2020_368C	0.14326488570862814	-0.0328965656295616	normal
Madissoon_Meyer_2020_390C	0.30495035458548525	0.08895182805773572	normal
Reyfman_Misharin_2018_Donor_06	-0.36088615373876864	-0.0658372966761738	normal
Reyfman_Misharin_2018_Donor_07	-0.43410742456309775	0.19261081333675445	normal
Reyfman_Misharin_2018_Donor_08	-0.4186581511371197	0.046112651850539525	normal
Reyfman_Misharin_2018_Donor_01	-0.3763412034813389	-0.058322485867641286	normal
Reyfman_Misharin_2018_Donor_02	-0.42609777755709927	0.06787734159362561	normal
Reyfman_Misharin_2018_Donor_05	-0.42497013369283887	0.062329288224484164	normal
Reyfman_Misharin_2018_Donor_04	-0.43190882717013884	0.07788612861265842	normal
Reyfman_Misharin_2018_Donor_03	-0.36052657807220706	-0.0899868636790197	normal
Leader_Merad_2021_458	0.3526195261042237	0.08244023837447467	lung adenocarcinoma
Leader_Merad_2021_460	0.35220741470452327	0.08400674865219553	lung adenocarcinoma
Leader_Merad_2021_464	0.3203036214298313	0.06868321964269822	lung adenocarcinoma
Leader_Merad_2021_532	0.2956878165215538	0.051352839353467475	lung adenocarcinoma
Leader_Merad_2021_695	0.3443593852493454	0.0779762492586051	lung adenocarcinoma
Leader_Merad_2021_706	0.34474311852906075	0.07120948393643385	squamous cell lung carcinoma
Leader_Merad_2021_725	0.346939905926164	0.0729373858448058	lung adenocarcinoma
Leader_Merad_2021_800	0.3305022744356959	0.10590023462207736	lung adenocarcinoma
Leader_Merad_2021_522	0.31357252742883185	0.04356899839764108	squamous cell lung carcinoma
Leader_Merad_2021_338	0.355872720350563	0.08729991576506305	lung adenocarcinoma
Leader_Merad_2021_581	0.25146312513397523	-0.0055489947132055665	lung adenocarcinoma
Leader_Merad_2021_584	0.3104573780774654	0.04728131622345961	squamous cell lung carcinoma
Leader_Merad_2021_593	0.2733478996262493	0.045887410999234914	lung adenocarcinoma
Leader_Merad_2021_596	0.3246227353710814	0.051436493231852995	lung adenocarcinoma
Leader_Merad_2021_630	0.2756399817688522	0.011644500572039106	lung adenocarcinoma
Leader_Merad_2021_626	0.1934370320056027	-0.04664987384136124	lung adenocarcinoma
Leader_Merad_2021_370	0.3322271496837901	0.06115012767522784	lung adenocarcinoma
Leader_Merad_2021_371	0.22737241186949647	-0.01702696720373423	lung adenocarcinoma
Leader_Merad_2021_377	-0.19014172483350428	-0.24187780434856657	squamous cell lung carcinoma
Leader_Merad_2021_378	-0.1911836506112148	-0.24125680183319032	lung adenocarcinoma
Leader_Merad_2021_393	0.3091058516166583	0.05112451025516288	lung adenocarcinoma
Leader_Merad_2021_403	0.018485099560865345	-0.11361472150422193	lung adenocarcinoma
Leader_Merad_2021_406	0.29790963132859083	0.035218661583032836	lung adenocarcinoma
Leader_Merad_2021_408	0.2613154469524946	0.05032247409181599	lung adenocarcinoma
Leader_Merad_2021_410	0.30285395359492456	0.04700585831679472	lung adenocarcinoma
Leader_Merad_2021_514	0.3363240280220427	0.06373816974585453	lung adenocarcinoma
Leader_Merad_2021_558	0.3115059963402523	0.08426851406744956	lung adenocarcinoma
Leader_Merad_2021_564	0.15299317176569185	-0.07000568031804626	lung adenocarcinoma
Leader_Merad_2021_569	0.3415525003606096	0.07220127154589945	lung adenocarcinoma
Leader_Merad_2021_570	0.31812013966459035	0.05356340602082755	lung adenocarcinoma
Leader_Merad_2021_571	0.3390005018658936	0.07053530632068716	lung adenocarcinoma
Leader_Merad_2021_572	0.2982291881347214	0.030260379492029053	lung adenocarcinoma
Leader_Merad_2021_578	0.3237592004266909	0.0502326547779529	lung adenocarcinoma
Leader_Merad_2021_714	0.3091293661845112	0.05092192666872766	squamous cell lung carcinoma
Leader_Merad_2021_729	0.29244716946300836	0.02676478622631686	lung adenocarcinoma
