# Supplementary material for: Detection of PatIent-Level distances from single cell genomics and pathomics data with Optimal Transport (PILOT)
Source: Mol Syst Biol. 2023 Dec 19;20(2):57–74. doi: 10.1038/s44320-023-00003-8 (PMC10883279; doi:10.1038/s44320-023-00003-8)
Supplement: Supplementary file 3 — Source Data Fig. 2 [file 44320_2023_3_MOESM3_ESM.zip › Source data_Figure2/E/Trajectory/lung10x_pseudo.csv]

	sampleID	status	x	y
0	Adams_Kaminski_2020_001C	normal	-1.208379136440743	0.0029710896782013337
1	Adams_Kaminski_2020_002C	normal	-1.1922157112755951	0.00737226548955904
2	Adams_Kaminski_2020_003C	normal	-1.2306122976859237	-0.004389201370620186
3	Adams_Kaminski_2020_8CO	chronic obstructive pulmonary disease	-1.1445395081068568	0.019477988161871403
4	Adams_Kaminski_2020_23CO	chronic obstructive pulmonary disease	-1.2115132900153744	0.0011387955220226807
5	Adams_Kaminski_2020_034C	normal	-1.2071253691702104	0.0031175845056749993
6	Adams_Kaminski_2020_052CO	chronic obstructive pulmonary disease	-1.229113650184406	-0.004075700399245534
7	Adams_Kaminski_2020_056CO	chronic obstructive pulmonary disease	-1.2410274036611204	-0.008844131182773413
8	Adams_Kaminski_2020_065C	normal	-1.228327288835962	-0.0034243275363426127
9	Adams_Kaminski_2020_081C	normal	-1.2051246358540775	0.003144976762979548
10	Adams_Kaminski_2020_084C	normal	-1.1845864312376417	0.009567462285266098
11	Adams_Kaminski_2020_092C	normal	-1.2401823203783515	-0.009833724946213844
12	Adams_Kaminski_2020_098C	normal	-1.239285961757047	-0.008087295954949827
13	Adams_Kaminski_2020_133C	normal	-1.2395410897854473	-0.008801404524672856
14	Adams_Kaminski_2020_137C	normal	-1.2144479909469736	0.0011541906433252497
15	Adams_Kaminski_2020_137CO	chronic obstructive pulmonary disease	-0.48180131954069455	0.13994768221837794
16	Adams_Kaminski_2020_152CO	chronic obstructive pulmonary disease	-1.2262400004461667	-0.0026169153462854626
17	Adams_Kaminski_2020_153CO	chronic obstructive pulmonary disease	-1.2326791722540829	-0.004999262275647989
18	Adams_Kaminski_2020_160C	normal	-1.235965108464457	-0.006501784599961159
19	Adams_Kaminski_2020_178CO	chronic obstructive pulmonary disease	-1.234113561078416	-0.005628880295644919
20	Adams_Kaminski_2020_184CO	chronic obstructive pulmonary disease	-1.2416482590458668	-0.009110858556976431
21	Adams_Kaminski_2020_186CO	chronic obstructive pulmonary disease	-1.225749543032042	-0.002594952834385995
22	Adams_Kaminski_2020_192C	normal	-1.2397220433264404	-0.0083550893275641
23	Adams_Kaminski_2020_192CO	chronic obstructive pulmonary disease	-1.2431974768013327	-0.009991332355720028
24	Adams_Kaminski_2020_193CO	chronic obstructive pulmonary disease	-1.2349684870730087	-0.006126185552042597
25	Adams_Kaminski_2020_194CO	chronic obstructive pulmonary disease	-1.232149777477173	-0.004978181802159457
26	Adams_Kaminski_2020_207CO	chronic obstructive pulmonary disease	-1.240119363915606	-0.00854883267472018
27	Adams_Kaminski_2020_208C	normal	-1.2202171381771534	-0.000709562445011309
28	Adams_Kaminski_2020_217CO	chronic obstructive pulmonary disease	-1.2321178992545903	-0.005040906846199624
29	Adams_Kaminski_2020_218C	normal	-1.2361774503245446	-0.0068151533500511695
30	Adams_Kaminski_2020_222C	normal	-1.2428457366059071	-0.009732728649357657
31	Adams_Kaminski_2020_226C	normal	-1.2398316857507417	-0.00845575556460978
32	Adams_Kaminski_2020_235CO	chronic obstructive pulmonary disease	-1.2294610480904908	-0.003910741737155955
33	Adams_Kaminski_2020_237CO	chronic obstructive pulmonary disease	-1.2474199785267437	-0.012576330708176122
34	Adams_Kaminski_2020_238CO	chronic obstructive pulmonary disease	-1.2305577486188122	-0.004162692883546364
35	Adams_Kaminski_2020_244C	normal	-1.0065231969996524	0.04396442066860432
36	Adams_Kaminski_2020_253C	normal	-1.1881973397028087	0.008775033406491118
37	Adams_Kaminski_2020_296C	normal	-1.246477387199028	-0.011906723913132092
38	Adams_Kaminski_2020_388C	normal	-1.208296241360643	0.002997616933193494
39	Adams_Kaminski_2020_396C	normal	-1.2033325238550796	0.0034842925627194266
40	Adams_Kaminski_2020_439C	normal	-1.2472488263429662	-0.01237532859472627
41	Adams_Kaminski_2020_454C	normal	-1.1998739720474476	0.004920458404693268
42	Adams_Kaminski_2020_465C	normal	-1.223285254908332	-0.0019319941496761858
43	Adams_Kaminski_2020_483C	normal	-1.232369510395551	-0.005053672134325833
44	Adams_Kaminski_2020_484C	normal	-1.1843754761759395	0.009703247589958863
45	Adams_Kaminski_2020_1372C	normal	-1.2376545291699266	-0.007336216453645909
46	Chen_Zhang_2020_NSCLC-1	non-small cell lung carcinoma	0.4547853076577719	0.1825908346294496
47	Chen_Zhang_2020_NSCLC-2	non-small cell lung carcinoma	0.46782065548615986	0.11325318022816536
48	Chen_Zhang_2020_NSCLC-3	non-small cell lung carcinoma	0.4772190993342858	0.014347742420100854
49	Chen_Zhang_2020_NSCLC-4	non-small cell lung carcinoma	0.4774738037181333	0.03955765897295372
50	Chen_Zhang_2020_NSCLC-5	non-small cell lung carcinoma	0.47999551503353277	-0.023709422049463812
51	Chen_Zhang_2020_NSCLC-6	non-small cell lung carcinoma	0.481667134359767	-0.10724517821592744
52	Chen_Zhang_2020_NSCLC-7	non-small cell lung carcinoma	0.4767320245953559	-0.11589256146659375
53	Chen_Zhang_2020_NSCLC-8	non-small cell lung carcinoma	0.47893483686984645	-0.1463495034102619
54	Chen_Zhang_2020_NSCLC-9	non-small cell lung carcinoma	0.47750370414217347	-0.3372474507051255
55	Chen_Zhang_2020_NSCLC-10	non-small cell lung carcinoma	0.48282654470755315	-0.13853319145547668
56	Chen_Zhang_2020_NSCLC-11	non-small cell lung carcinoma	0.4718679115809581	0.053205697813778305
57	Goveia_Carmeliet_2020_patient_32	squamous cell lung carcinoma	0.47382180876880997	-0.27763732363064014
58	Goveia_Carmeliet_2020_patient_40	squamous cell lung carcinoma	0.4759474332311699	-0.09118133542796238
59	Goveia_Carmeliet_2020_patient_41	squamous cell lung carcinoma	0.47465992829540515	-0.12396929902880245
60	Goveia_Carmeliet_2020_patient_42	squamous cell lung carcinoma	0.4762451902639772	-0.006514445599194104
61	Goveia_Carmeliet_2020_patient_45	lung adenocarcinoma	0.4681731185914192	-0.007477774009782933
62	Goveia_Carmeliet_2020_patient_46	lung adenocarcinoma	0.4784626167958646	-0.16343812908019134
63	Goveia_Carmeliet_2020_patient_50	lung adenocarcinoma	0.4787925791834355	-0.15070667388936884
64	Habermann_Kropski_2020_THD0001	normal	0.46741063729731325	-0.2038119924487483
65	Habermann_Kropski_2020_THD0002	normal	0.4496487478696645	-0.14374847758291615
66	Habermann_Kropski_2020_THD0005	normal	0.41415453721993684	-0.045632817860006954
67	Habermann_Kropski_2020_VUHD65	normal	0.4481913057884226	-0.19658615718140052
68	Habermann_Kropski_2020_VUHD66	normal	0.46243406557910227	-0.22585039573509214
69	Habermann_Kropski_2020_VUHD67	normal	0.477594554684279	-0.1872266346086505
70	Habermann_Kropski_2020_VUHD68	normal	0.47711711249933353	-0.16243837754706533
71	Habermann_Kropski_2020_VUHD69	normal	0.3926895352597774	0.20049633389100543
72	Habermann_Kropski_2020_VUHD70	normal	0.4343699289391177	-0.15896038026433318
73	Habermann_Kropski_2020_VUHD071	normal	0.45520520353068733	0.12254142175672378
74	He_Fan_2021_P1	lung adenocarcinoma	0.4811836238703995	-0.13708669379815228
75	He_Fan_2021_P2	lung adenocarcinoma	0.48172167081186656	-0.1357853588192025
76	He_Fan_2021_P3	lung adenocarcinoma	0.4798832016474733	-0.21200361135816323
77	He_Fan_2021_P4	lung adenocarcinoma	0.47917824412172777	-0.1865145498246944
78	He_Fan_2021_P5	lung adenocarcinoma	0.4833054183837643	-0.09051130910209028
79	Kim_Lee_2020_P0001	lung adenocarcinoma	0.46393466640538406	0.17333331445070918
80	Kim_Lee_2020_P0006	lung adenocarcinoma	0.4736337004000616	0.08405105731047458
81	Kim_Lee_2020_P0008	lung adenocarcinoma	0.4748286217039638	0.12091396736954281
82	Kim_Lee_2020_P0009	lung adenocarcinoma	0.47584009424132223	0.04989156641728994
83	Kim_Lee_2020_P0018	lung adenocarcinoma	0.47489768584674164	0.0007516663452182134
84	Kim_Lee_2020_P0019	lung adenocarcinoma	0.4779889456795672	0.03780031731507219
85	Kim_Lee_2020_P0020	lung adenocarcinoma	0.4762644544071251	0.019598577968945294
86	Kim_Lee_2020_P0025	lung adenocarcinoma	0.47337670574497637	0.1520227658686679
87	Kim_Lee_2020_P0028	lung adenocarcinoma	0.47936265844851655	-0.026832991853873944
88	Kim_Lee_2020_P0030	lung adenocarcinoma	0.4704280367657267	0.053378892989461864
89	Kim_Lee_2020_P0031	lung adenocarcinoma	0.47477108863942125	-0.0008402468569459841
90	Kim_Lee_2020_P0034	lung adenocarcinoma	0.47472623615499865	-0.04216762192042544
91	Kim_Lee_2020_P1006	lung adenocarcinoma	0.4677851153467035	0.02514162083397883
92	Kim_Lee_2020_P1028	lung adenocarcinoma	0.47856335129820143	-0.28730517780412307
93	Kim_Lee_2020_P1049	lung adenocarcinoma	0.4698783512564129	0.15339712093697985
94	Kim_Lee_2020_P1058	lung adenocarcinoma	0.47154874718552137	0.0760339819595074
95	Lambrechts_Thienpont_2018_6149v1_1	squamous cell lung carcinoma	0.47573142268995455	0.005913897961044451
96	Lambrechts_Thienpont_2018_6149v1_2	squamous cell lung carcinoma	0.47888553563030084	-0.06156562920931491
97	Lambrechts_Thienpont_2018_6149v2_3	lung adenocarcinoma	0.47501964969208477	0.007352057794989439
98	Lambrechts_Thienpont_2018_6149v2_4	lung adenocarcinoma	0.48265787122350723	-0.058206848365637553
99	Lambrechts_Thienpont_2018_6149v2_5	non-small cell lung carcinoma	0.4794880645395056	-0.08729198345792297
100	Lambrechts_Thienpont_2018_6653_6	lung adenocarcinoma	0.4761095284696736	0.07247007214380945
101	Lambrechts_Thienpont_2018_6653_7	squamous cell lung carcinoma	0.4750208048319955	0.025878615064406738
102	Lambrechts_Thienpont_2018_6653_8	non-small cell lung carcinoma	0.479327857051714	-0.014725946955956616
103	Laughney_Massague_2020_LX255B	lung adenocarcinoma	0.4355438283818902	0.20228788129425626
104	Laughney_Massague_2020_LX653	lung adenocarcinoma	0.39497389327835686	0.21599658462407742
105	Laughney_Massague_2020_LX661	lung adenocarcinoma	0.47844542716111343	0.01314463137490066
106	Laughney_Massague_2020_LX666	lung adenocarcinoma	0.4795307619551575	-0.23399521711737284
107	Laughney_Massague_2020_LX675	lung adenocarcinoma	0.47771867701758275	-0.025555646417097656
108	Laughney_Massague_2020_LX676	lung adenocarcinoma	0.47182068410092287	0.0427523837733091
109	Laughney_Massague_2020_LX679	lung adenocarcinoma	0.43558422116248924	0.16597987180398266
110	Laughney_Massague_2020_LX680	lung adenocarcinoma	0.4569303984396531	0.09704225092726977
111	Laughney_Massague_2020_LX681	lung adenocarcinoma	0.4557703775616962	-0.19400121659879152
112	Laughney_Massague_2020_LX682	lung adenocarcinoma	0.4795534297028506	-0.041450434894317385
113	Laughney_Massague_2020_LX684	lung adenocarcinoma	0.47049023544884694	0.07242737088919468
114	Laughney_Massague_2020_LX685	lung adenocarcinoma	0.466670371960648	0.06627800567874306
115	Laughney_Massague_2020_LX699	lung adenocarcinoma	0.4787325561385472	0.035246520980701794
116	Laughney_Massague_2020_LX701	lung adenocarcinoma	0.4377804895328591	0.20280606794603595
117	Leader_Merad_2021_338	lung adenocarcinoma	0.4826939393311603	-0.06410100141789753
118	Leader_Merad_2021_370	lung adenocarcinoma	0.4647031906899906	0.13810756393357812
119	Leader_Merad_2021_371	lung adenocarcinoma	0.47391684581421195	0.1502731663470401
120	Leader_Merad_2021_377	squamous cell lung carcinoma	0.46826647821480627	0.16397841107972788
121	Leader_Merad_2021_378	lung adenocarcinoma	0.4740453843229748	0.06927981475668546
122	Leader_Merad_2021_393	lung adenocarcinoma	0.4666695694253952	0.1879139973557773
123	Leader_Merad_2021_403	lung adenocarcinoma	0.4754728491879526	0.0385808039912183
124	Leader_Merad_2021_406	lung adenocarcinoma	0.4674671971071405	0.13843044588462705
125	Leader_Merad_2021_408	lung adenocarcinoma	0.47936993632038416	0.027993128626488624
126	Leader_Merad_2021_410	lung adenocarcinoma	0.47682557791339214	0.08354118353089296
127	Leader_Merad_2021_458	lung adenocarcinoma	0.43755363449178136	0.19844451559789064
128	Leader_Merad_2021_460	lung adenocarcinoma	0.443739100703299	0.16864147459987497
129	Leader_Merad_2021_464	lung adenocarcinoma	0.3504087520705473	0.3150046858863854
130	Leader_Merad_2021_514	lung adenocarcinoma	0.4704280132574584	0.16568325767233494
131	Leader_Merad_2021_522	squamous cell lung carcinoma	0.4779375218809671	-0.018364148231041467
132	Leader_Merad_2021_532	lung adenocarcinoma	0.47115140072880674	0.13708124766486993
133	Leader_Merad_2021_558	lung adenocarcinoma	0.4540796119911898	0.20288703044183573
134	Leader_Merad_2021_564	lung adenocarcinoma	0.4771149360587638	0.001522479104713463
135	Leader_Merad_2021_569	lung adenocarcinoma	0.4701550168435301	0.17061100126636047
136	Leader_Merad_2021_570	lung adenocarcinoma	0.473978036600026	0.1565596537798374
137	Leader_Merad_2021_571	lung adenocarcinoma	0.4656763022844646	0.19670624334132514
138	Leader_Merad_2021_572	lung adenocarcinoma	0.47622179545820437	0.11170989354055459
139	Leader_Merad_2021_578	lung adenocarcinoma	0.4726362985380935	0.1696183458034383
140	Leader_Merad_2021_581	lung adenocarcinoma	0.4762096164060196	0.09871370770076428
141	Leader_Merad_2021_584	squamous cell lung carcinoma	0.48121563936666756	0.048913966417548305
142	Leader_Merad_2021_593	lung adenocarcinoma	0.468250140226541	0.06862729767515244
143	Leader_Merad_2021_596	lung adenocarcinoma	0.48052075107488174	0.07528188461017497
144	Leader_Merad_2021_626	lung adenocarcinoma	0.48262299140921494	-0.012197384703400095
145	Leader_Merad_2021_630	lung adenocarcinoma	0.47754899666631345	0.09027484243908186
146	Leader_Merad_2021_695	lung adenocarcinoma	0.4837007852509741	-0.06393528110321589
147	Leader_Merad_2021_706	squamous cell lung carcinoma	0.48293434528570384	-0.005901044016087743
148	Leader_Merad_2021_714	squamous cell lung carcinoma	0.48030582316815595	0.07660744825106972
149	Leader_Merad_2021_725	lung adenocarcinoma	0.47957910421927974	-0.0023839728390700025
150	Leader_Merad_2021_729	lung adenocarcinoma	0.4829860814061425	-0.030528060905655168
151	Leader_Merad_2021_800	lung adenocarcinoma	0.47241765470186475	0.0011329414142549053
152	Madissoon_Meyer_2020_343B	normal	0.47624258762060157	-0.09230777409128037
153	Madissoon_Meyer_2020_356C	normal	0.4778205702784734	0.01340016277538741
154	Madissoon_Meyer_2020_367C	normal	0.47940873484499863	-0.09486266231555474
155	Madissoon_Meyer_2020_368C	normal	0.4793369680155223	-0.10773471849242833
156	Madissoon_Meyer_2020_390C	normal	0.48243205203818135	-0.12862629665552344
157	Reyfman_Misharin_2018_Donor_01	normal	0.47696755606778285	-0.17950537735580901
158	Reyfman_Misharin_2018_Donor_02	normal	0.4635763574515013	-0.13271156538884132
159	Reyfman_Misharin_2018_Donor_03	normal	0.44497975662010103	-0.07590277317823461
160	Reyfman_Misharin_2018_Donor_04	normal	0.4445603248197066	-0.08740514864756722
161	Reyfman_Misharin_2018_Donor_05	normal	0.4779063775415584	-0.18894527659761734
162	Reyfman_Misharin_2018_Donor_06	normal	0.47533461221942447	-0.15056527114559998
163	Reyfman_Misharin_2018_Donor_07	normal	0.4764069520770538	-0.2143303707212805
164	Reyfman_Misharin_2018_Donor_08	normal	0.47608101874326303	-0.1797082249182902
