# Supplementary material for: Detection of PatIent-Level distances from single cell genomics and pathomics data with Optimal Transport (PILOT)
Source: Mol Syst Biol. 2023 Dec 19;20(2):57–74. doi: 10.1038/s44320-023-00003-8 (PMC10883279; doi:10.1038/s44320-023-00003-8)
Supplement: Supplementary file 3 — Source Data Fig. 2 [file 44320_2023_3_MOESM3_ESM.zip › Source data_Figure2/F/Fraction/Kidney IgAN (T)_phate_pro.csv]

Pseudotime	status	sampleID
0.13830531304660199	<30	VALIGA_mhnhhiaij6
0.014251466150260588	>60	VALIGA_qtsqcpp0kw
0.0876851851803044	30-60	VALIGA_kxn47jtsj7
0.08034621419108816	30-60	VALIGA_v7wihwogxd
0.08561889920645331	30-60	VALIGA_6rfptyt3la
0.21199160524258523	>60	VALIGA_ptx0nq0je1
0.21199160524258523	30-60	VALIGA_5wsdox7vv8
0.13830531304660199	>60	VALIGA_gsn7dsolq3
0.0806419634753114	30-60	VALIGA_go0idujzww
0.13733905728304022	30-60	VALIGA_t3zeiu1pyk
0.13830531304660199	>60	VALIGA_yslqk2ar7l
0.2426790389525413	30-60	VALIGA_6zlfjh7qh9
0.21875368003458706	<30	VALIGA_j4oqgewzug
0.08634737415336345	30-60	VALIGA_nck6piqxlt
0.0885568632207422	30-60	VALIGA_r0h10hh4t0
0.07112381526474376	>60	VALIGA_m0wo5quktl
0.1025163222948069	>60	VALIGA_8xpkukgxc6
0.07938741243357628	>60	VALIGA_obcuhrk7eh
0.14743061788194783	>60	VALIGA_bpaj9xc91p
0.1152696907968728	>60	VALIGA_vui72niplv
0.08034621419108816	30-60	VALIGA_13b73uwmx5
0.041906727246235294	>60	VALIGA_b0i4acgxiz
0.08034621419108816	>60	VALIGA_egl9fq09ax
0.07596169371700778	>60	VALIGA_9qzhd7wfc2
0.07089183204782472	>60	VALIGA_6iamk7j9tw
0.1152696907968728	>60	VALIGA_07yu41m3om
0.10379434266686743	>60	VALIGA_t2fffm5z6h
0.09210775712154771	30-60	VALIGA_8kgrqxite6
0.09915452840791006	>60	VALIGA_rx0gdu61b1
0.07912663677655916	>60	VALIGA_zpwnpoqvp7
0.17065901469027364	<30	VALIGA_nwy71sym5p
0.08438886365158287	>60	VALIGA_sm27vza3ht
0.07912663677655916	30-60	VALIGA_20vs0uzra2
0.18315037378535065	<30	VALIGA_5crtcctfsl
0.07481935991607576	>60	VALIGA_h4c5kt9p0w
0.0851134236178243	>60	VALIGA_yx5c6b2f2l
0.08015040711683177	30-60	VALIGA_q61z0f1h4m
0.12637018002386152	<30	VALIGA_pizo1zng1n
0.1026351579084506	>60	VALIGA_m259anm6vh
0.13830531304660199	30-60	VALIGA_odxcjrgn9t
0.05565035051582476	>60	VALIGA_i051myehpq
0.08034621419108816	>60	VALIGA_4go34sckl5
0.03656905299969334	>60	VALIGA_steyn3vpv5
0.03090783625308645	>60	VALIGA_e9htlny98j
0.05565035051582476	>60	VALIGA_9kjkdw6ebp
0.033478215743652964	>60	VALIGA_imbmr0mfai
0.033478215743652964	>60	VALIGA_08cxy11z9r
0.21199160524258523	>60	VALIGA_hcy9pp3qdu
0.1316640107288999	30-60	VALIGA_jbyjmbzkp1
0.033478215743652964	>60	VALIGA_n0onnjajd8
0.045395943214167137	>60	VALIGA_fyavi92ndh
0.16181130947959865	>60	VALIGA_diyo4wjthj
0.14743061788194783	30-60	VALIGA_fzkdzehrcs
0.23162566705146	30-60	VALIGA_6hnc981fg5
0.12453900351646907	>60	VALIGA_x7ova1qty4
0.11899998010718789	30-60	VALIGA_9fg71763ql
0.06712603395050767	>60	VALIGA_n7wdlyv9bd
0.08938000545740363	30-60	VALIGA_u6yfeq6czx
0.09897732233478485	>60	VALIGA_31g9lrogw4
0.21199160524258523	>60	VALIGA_dd9ic3zu56
0.12080420675331541	>60	VALIGA_slufg4yu1n
0.02116140169023893	>60	VALIGA_c0nduw21kn
0.1775667831418911	>60	VALIGA_ffhcq708b0
0.08012480155963297	>60	VALIGA_8jqj4qgg7p
0.09060857799371981	>60	VALIGA_37z7u7do03
0.1380230983745153	30-60	VALIGA_dfeoxubao9
0.17553202182391398	<30	VALIGA_nvehhgb3f6
0.08696957028575401	>60	VALIGA_nx156iettg
0.18590108152667922	>60	VALIGA_zieva6htkr
0.07808943217027063	>60	VALIGA_gdag0rpy57
0.22988652124270162	30-60	VALIGA_8wse35eic0
0.11704615921568617	30-60	VALIGA_txih9sihiq
0.247830245041542	30-60	VALIGA_y9h5m5duvk
0.057432045486680405	30-60	VALIGA_gn78df9gni
0.09877674490137946	30-60	VALIGA_l9y1q3i64x
0.07697386041555719	>60	VALIGA_nrzmdx0zry
0.10007619200854409	30-60	VALIGA_ls21o39jlx
0.23133979233806182	<30	VALIGA_g7ke1n474g
0.12234305758148802	>60	VALIGA_dkipfqgz6h
0.12947180452491747	30-60	VALIGA_lfox1hl33p
0.12330412496656633	30-60	VALIGA_e4n1f2pdxp
0.10316676847993511	>60	VALIGA_yw90odbe7c
0.12302400153354781	30-60	VALIGA_ju1uh2p3ed
0.08034621419108816	>60	VALIGA_qgyuc5t291
0.11655441361410793	>60	VALIGA_6d4q8n99f9
0.1111806337347979	30-60	VALIGA_e5lfqpai8p
0.08720192782188518	>60	VALIGA_x6hlpl00qp
0.17110429736781735	>60	VALIGA_mmr522zzwl
0.12628110277987525	>60	VALIGA_okqskeu0gh
0.11451035805492	>60	VALIGA_aekw1bsm4o
0.16851156893005564	<30	VALIGA_75ds3rka84
0.15826690378173866	<30	VALIGA_vic8gnft76
0.19259681695820158	<30	VALIGA_bo1fhlm4uy
0.05437438298677248	>60	VALIGA_0udxpxuytd
0.11392565253365883	>60	VALIGA_fengbik6mo
0.06544781936174321	>60	VALIGA_pg6r9neuja
0.10457107953831984	30-60	VALIGA_fvojpp4zag
0.14743061788194783	>60	VALIGA_wc5gatimhz
0.010317783648528336	>60	VALIGA_la3smdznca
0.13420737835343044	30-60	VALIGA_ii63o25ndf
0.247830245041542	30-60	VALIGA_bdkcjt8glj
0.1797263974177449	30-60	VALIGA_tp6ng3hjhz
0.007047595092006646	30-60	VALIGA_n0qj49lm2i
0.12907593379766252	>60	VALIGA_knnvng636h
0.18071891197945245	30-60	VALIGA_k9cfcspbld
0.1455933417053546	>60	VALIGA_eo4zqbhkvv
0.08980612055753358	>60	VALIGA_lsdsbq5h2z
0.09399590015889579	30-60	VALIGA_6be5l790jk
0.09161593475890059	>60	VALIGA_ifzjyzebso
0.16382083179683168	30-60	VALIGA_o50zvrrjg8
0.03509915706442662	>60	VALIGA_rq7gwb8br4
0.12988283265057407	30-60	VALIGA_7eufp3zjn8
0.09350982119211906	>60	VALIGA_20xo6x6za1
0.0	>60	VALIGA_cyvqg62255
0.17806589102254172	30-60	VALIGA_7u8ggwxuap
0.06849943524905824	>60	VALIGA_kpw8hf2xz7
0.1567463805064778	>60	VALIGA_ybz07odix2
0.15025446168822468	>60	VALIGA_39hh9z8ntv
0.022173283186873106	>60	VALIGA_zvxg9vke8p
0.17423487403564708	<30	VALIGA_5cimbslbeb
0.08051902358917228	>60	VALIGA_ze7tqjf37j
0.0002282787527421398	>60	VALIGA_s2pew5pxah
0.06749659339974383	>60	VALIGA_wxg3p2qweg
0.16530192587027354	30-60	VALIGA_41mfu9vovm
0.09232105612566358	<30	VALIGA_5arrd9o4as
0.1164887023584103	>60	VALIGA_gs8h1ir8et
0.1260766513610832	30-60	VALIGA_c2pyujc8dn
0.15826690378173866	30-60	VALIGA_ncic3tclrl
0.18016758714353656	<30	VALIGA_2onoiq306m
0.053195083381389945	>60	VALIGA_4ybppxaa9g
0.07077044899132717	>60	VALIGA_68wc1yvak1
0.17021609024592593	30-60	VALIGA_1mjojd1mfb
0.027845007425932735	>60	VALIGA_gtl5gior02
0.08034621419108816	30-60	VALIGA_6bfwafw9ps
0.08807207527373928	30-60	VALIGA_gufn4jp0i5
0.16708814375554504	30-60	VALIGA_2xrwn3yfm8
0.1561237141613278	>60	VALIGA_r25klz8cvs
0.0675312709286647	30-60	VALIGA_1upg9euzfk
0.09233457630421332	30-60	VALIGA_36b1x81p1u
0.1443401583065042	<30	VALIGA_jkzxf5rfqx
0.02983717461126954	>60	VALIGA_4pz3wmx6or
0.21846003563972846	<30	VALIGA_4ww0cfgqut
0.18803645743363087	<30	VALIGA_l6ddwnmh0i
0.14591481331930822	<30	VALIGA_htjcsyi4dl
0.07112381526474376	30-60	VALIGA_bualbiui8q
0.1270334479124672	>60	VALIGA_1lxlhj36hq
0.04346068691528752	>60	VALIGA_0awouno160
0.09386245276437447	30-60	VALIGA_e0qt4xzh87
0.05565035051582476	>60	VALIGA_llubsqvod8
0.1152696907968728	30-60	VALIGA_s3f4j7conw
0.08655481111529238	>60	VALIGA_ss6nfn8vj2
0.09000083610488617	>60	VALIGA_9mrmgm41bw
0.10792939617141703	>60	VALIGA_nucsbyxjvl
0.18486228431866994	>60	VALIGA_kipst6e6rc
0.014736158688711296	>60	VALIGA_4ywovqhj1e
0.17222764507632435	>60	VALIGA_bbuymqu64f
0.04524257324486813	>60	VALIGA_5lgweg4j92
0.03986031711771801	>60	VALIGA_aj8uz4lfut
0.10888323942055886	>60	VALIGA_68hd8ni3qv
0.1152696907968728	>60	VALIGA_jbfzp4aa31
0.08903720316044647	>60	VALIGA_i5s9g4qhd9
0.07421199054673497	>60	VALIGA_8ax28zrqi7
0.1152696907968728	>60	VALIGA_eo0eupajx7
0.07101718998383695	>60	VALIGA_3x4wazga0y
0.05872576567809264	>60	VALIGA_gspd74ts5l
0.0753742795011761	>60	VALIGA_x749es7ua3
0.1213363979611191	30-60	VALIGA_ttm5valmgm
0.13622609742820269	>60	VALIGA_nvkrhzwg0l
0.07852023396097886	>60	VALIGA_lz937m9l5x
0.01605832942274738	>60	VALIGA_6yyim834x5
0.023759839759031513	>60	VALIGA_zurht04j9h
0.08864849011930925	>60	VALIGA_dd1taw014w
0.015772879509588073	>60	VALIGA_lk3qsi43il
0.0083424969786052	>60	VALIGA_pc8e5tr05q
0.12312501147526822	<30	VALIGA_1dpxv94hdu
0.17170277315333837	30-60	VALIGA_w5yy08754r
0.22442429832389912	>60	VALIGA_z9qvij2f1a
0.1778985774535774	<30	VALIGA_rnqbthudkp
0.08624540236968614	>60	VALIGA_8qhg1ipimg
0.21462593510647146	>60	VALIGA_0uxu817r9u
0.0974185702259666	>60	VALIGA_4vwhm3og9e
0.17357745970048674	30-60	VALIGA_07bsudpjgr
0.08883958868673489	>60	VALIGA_1uos4i18m4
0.0829472057922965	>60	VALIGA_ghlxq0ibpv
0.1307712802342912	>60	VALIGA_agguwkwqyh
0.14743061788194783	>60	VALIGA_v8ylwgdf0k
0.11365132052520002	>60	VALIGA_2pt2cm5uh8
0.0060151990967864865	>60	VALIGA_cu4h9naxe5
0.09505527347069093	>60	VALIGA_oxk9958uoj
0.14344880762742418	30-60	VALIGA_tfz2o9z8oj
0.15886721763490388	30-60	VALIGA_v2zzwa8f0a
0.17241790052925293	30-60	VALIGA_yecn467sn9
0.247830245041542	<30	VALIGA_i5284zyl1y
0.030034997189786673	>60	VALIGA_qhbdv4i8yf
0.16425845502284983	>60	VALIGA_4liygol2cg
0.0893811989237072	30-60	VALIGA_6ygmio9exg
0.12258847824975892	>60	VALIGA_frrqymlpsg
0.043126335246204774	>60	VALIGA_p225cd4zun
0.10716970361414738	>60	VALIGA_v3t9vvsmb9
0.1123489210779531	>60	VALIGA_8t84evbvy2
0.07578152294194611	>60	VALIGA_25xquof555
0.0076594363730983425	>60	VALIGA_0fuo352zh5
0.0890992800623094	>60	VALIGA_ofhmf1sxqf
0.0673316669019024	30-60	VALIGA_cdo0njz6q1
0.10094605076132193	>60	VALIGA_wiyhs0va5s
0.07898303682131921	30-60	VALIGA_3a4h8qrvzl
0.13508146086068856	<30	VALIGA_p0rt23n2oo
0.06735860324269609	>60	VALIGA_36mny0i5o5
0.11258509943322961	>60	VALIGA_j4ao11bn3w
0.14743061788194783	>60	VALIGA_2xqiqcmjqm
0.16886480332409354	>60	VALIGA_sh838akoci
0.11924482526380786	>60	VALIGA_tajyyqy9eb
0.247830245041542	<30	VALIGA_0mg0x8wy94
0.097441203776469	>60	VALIGA_n4b6qsdt2s
0.2151942275877406	30-60	VALIGA_k9ab7bjxsd
0.247830245041542	>60	VALIGA_zo7t0v78o7
0.12368077088575596	30-60	VALIGA_trt6gl33m1
0.13830531304660199	>60	VALIGA_nxtg51ngu2
0.18061692908569704	30-60	VALIGA_762wamw275
0.07112381526474376	>60	VALIGA_dv7nssgo5c
0.18228946194451345	>60	VALIGA_7q0ihjwjpy
0.013192215095780498	>60	VALIGA_y07jh8uyia
0.0	>60	VALIGA_o2t4v34c4m
0.1152696907968728	>60	VALIGA_rtbs8poztp
0.1878050240115883	>60	VALIGA_xx8kdwf1ai
0.10496768977186162	>60	VALIGA_g4gtil92ic
0.0	>60	VALIGA_9j3qgbdkb8
0.0906985621240862	>60	VALIGA_cgto64fxky
0.17821708125088892	30-60	VALIGA_xau6izk1qx
0.1055403335084476	>60	VALIGA_nrcxiatkw8
0.038509285361699855	30-60	VALIGA_rduot1afis
0.08727515887490664	>60	VALIGA_5ytmr3nrpk
0.1522905910704922	>60	VALIGA_o6lrgo67l4
0.16475903307712375	30-60	VALIGA_bx63sgcx4m
0.044316157618131735	>60	VALIGA_a7m076xhkb
0.10483209517260711	<30	VALIGA_dilu2sncyc
0.13632454496657126	30-60	VALIGA_diyo8pm3hw
0.21199160524258523	>60	VALIGA_atbyk8uqhl
0.13830531304660199	30-60	VALIGA_3ma8tbh727
0.21199160524258523	>60	VALIGA_49h3ui7bcx
0.09896409884317961	30-60	VALIGA_jyu6l71ycd
0.028495953062875137	>60	VALIGA_6isi5mmoep
0.09844700673840553	30-60	VALIGA_dv2re8zsdv
0.07707409950768923	>60	VALIGA_oqv79bqrji
0.07112381526474376	>60	VALIGA_fkfimlpl75
0.1152696907968728	>60	VALIGA_2g9l62ainb
0.07112381526474376	>60	VALIGA_d9ko3p1rdh
0.216154391809179	>60	VALIGA_dh91vc3lft
0.1444625119332134	30-60	VALIGA_h743rsqme1
0.1296075741664306	>60	VALIGA_r59lwvr89v
0.08694317223466062	>60	VALIGA_vyjfl9z0w0
0.08902312729537264	>60	VALIGA_ajmlmflch7
0.10578450335866854	>60	VALIGA_z4j2h6f67e
0.07112381526474376	30-60	VALIGA_46b6v4jigu
0.10000290748047197	30-60	VALIGA_55q2xf8ph1
0.05544708317161895	>60	VALIGA_cm33f9vvwy
0.061999700006802896	30-60	VALIGA_jd0n2lv4ng
0.09459532152400896	>60	VALIGA_dishoqi99u
0.0525086156665843	>60	VALIGA_aq5rqscr58
0.1152696907968728	>60	VALIGA_of9x018gqr
0.14322712387662828	>60	VALIGA_64p19imwh4
0.09050734993256572	>60	VALIGA_0lfb4wqffw
0.060483233219911954	>60	VALIGA_f5ojs1yaom
0.07112381526474376	>60	VALIGA_s2iqhlm1d0
0.08332741251791645	>60	VALIGA_ilx6mtxjlq
0.10902478007053504	>60	VALIGA_5f1z4n0orv
0.11031130197600025	>60	VALIGA_fq7277h8ac
0.18184522799747416	>60	VALIGA_zvnzfeyha3
0.1256902361794619	>60	VALIGA_e2wxky0duu
0.11411338576778779	>60	VALIGA_gao644782j
0.13830531304660199	>60	VALIGA_0ai8f6jgp5
0.18323754930854458	>60	VALIGA_rucwui5i1k
0.03985589901700931	>60	VALIGA_xkjdcwuo8g
0.13786680938946863	30-60	VALIGA_jwpszonigm
0.08034621419108816	<30	VALIGA_s7us89184u
0.07778336660249785	>60	VALIGA_u8w6gj1aoh
0.08008103272685593	>60	VALIGA_ml5uaqatej
0.14907269416325594	>60	VALIGA_x0ra9y5i62
0.07979940578099246	30-60	VALIGA_xezqvjj0tg
0.05565035051582476	30-60	VALIGA_lphesgbehn
0.09592083459134552	>60	VALIGA_ug65qr25jh
0.05565035051582476	>60	VALIGA_bt8s3k7460
0.09262988616586074	>60	VALIGA_g230muvpjx
0.12414534769599844	30-60	VALIGA_bea7pxbohm
0.12853121822437505	30-60	VALIGA_ch1ty0yu3m
0.07922250379007019	>60	VALIGA_pqeozs1f2p
0.1293971607921278	30-60	VALIGA_ycf3ai9xvj
0.07765627655808546	>60	VALIGA_5ozyyjx0ec
0.05565035051582476	>60	VALIGA_r7k6am3yv5
0.19287647775420014	30-60	VALIGA_16uet98qn0
0.08034621419108816	>60	VALIGA_c2kbxl7p0d
0.12833149536144334	<30	VALIGA_w1urrxit6t
0.08034621419108816	>60	VALIGA_jkyusx3cgs
0.07630301931615087	>60	VALIGA_akir4w6ids
0.032889267784064015	>60	VALIGA_d2i62066b6
0.06265777266703074	<30	VALIGA_zwej57ernr
0.13756641580412096	<30	VALIGA_3xcf1jmt1u
0.09118692956324612	30-60	VALIGA_3l9rju9ts1
0.0851785251610896	>60	VALIGA_vjcn05n494
0.06851917442885559	30-60	VALIGA_30f6phkrvo
0.12893101449997793	<30	VALIGA_kp85l41ii8
0.13521274273375034	<30	VALIGA_ton44f9tnh
0.033478215743652964	>60	VALIGA_hb2zosjgr8
0.07728005154343473	>60	VALIGA_oupizqwd0c
0.07112381526474376	<30	VALIGA_3dkuk6q6i4
0.05565035051582476	>60	VALIGA_i4ye5raip9
0.0904359722487715	>60	VALIGA_mlg538j1sb
0.11219936149862422	<30	VALIGA_k24aw2m85h
0.06890507989237715	>60	VALIGA_nb7idla57g
0.08034621419108816	30-60	VALIGA_b94kbazpoh
0.08034621419108816	30-60	VALIGA_cpayej0brl
0.06797731836372285	>60	VALIGA_3l3wew2ibh
0.17273440665668524	30-60	VALIGA_1sn73bp59d
0.14743061788194783	<30	VALIGA_jpl4whxvw9
0.033478215743652964	>60	VALIGA_mtle6q7d0r
0.07704232639658766	>60	VALIGA_gzcqs00a1u
0.094795157873481	>60	VALIGA_98fwy2qnyh
0.10502031233950383	30-60	VALIGA_8up3v7ip69
0.14292159534060367	>60	VALIGA_2jrkvwvibv
0.0789809219163518	>60	VALIGA_3pg04hj0bh
0.0964802956080777	>60	VALIGA_yjvrtd9p59
0.05630867464580282	>60	VALIGA_6jiofnzzes
0.05565035051582476	>60	VALIGA_dxx2un6w2m
0.0849100530933946	30-60	VALIGA_ehdera0v6q
0.1150287932786741	>60	VALIGA_5f7pxenaij
0.05565035051582476	>60	VALIGA_8ii3b4rn19
0.03268647525638929	>60	VALIGA_a5ve0ege2p
0.0459690682561302	>60	VALIGA_bxza1m2wzj
0.08034621419108816	30-60	VALIGA_2wxtzpp6zc
0.21094648554510265	<30	VALIGA_jwdcuqu9gw
0.07442748481248014	<30	VALIGA_wh2710mzs5
0.16496774430681196	<30	VALIGA_6jdypp0s7g
0.15826690378173866	30-60	VALIGA_o1i6o8xdbw
0.08125509334986326	>60	VALIGA_2eewhoorrd
0.08421466221869425	>60	VALIGA_jb3m9gmiy2
0.076040394478112	30-60	VALIGA_hrs9hqq4a0
0.08827853264475298	<30	VALIGA_m7jvbh6rpp
0.1270401270545455	30-60	VALIGA_bt51bry0z5
0.2181733493017882	<30	VALIGA_qgz4j6q215
0.07515820656863874	30-60	VALIGA_z1uhx0wh0n
0.09811595008791207	30-60	VALIGA_1mu5gbrpr2
0.13830531304660199	30-60	VALIGA_4k0kf2iuin
0.07620149995834542	>60	VALIGA_20moqxj939
0.1045453670551026	>60	VALIGA_qdsykn4131
0.12027836658680961	<30	VALIGA_vcxe2u8iwn
0.055558616921406734	>60	VALIGA_ntlxabbbib
0.12841688170216808	30-60	VALIGA_ug113d7ofz
0.08034621419108816	>60	VALIGA_uqx24ozwd8
0.1379330388715165	30-60	VALIGA_04badjg1at
0.2241195583088531	30-60	VALIGA_keerlyan86
0.08545243486567972	>60	VALIGA_fraca95crv
0.03780878175703135	30-60	VALIGA_g2nrwrclib
0.08034621419108816	>60	VALIGA_je9nfw22jw
0.1152696907968728	>60	VALIGA_4kxhuevb45
0.07112381526474376	30-60	VALIGA_syndo7fv7k
0.08034621419108816	>60	VALIGA_j1z6550joi
0.08479318877471263	>60	VALIGA_widkmynew1
0.08034621419108816	>60	VALIGA_5famii2zyq
0.0	>60	VALIGA_y1p4tgn9k0
0.06933131689468758	>60	VALIGA_kx73gclsie
0.10282813958534066	>60	VALIGA_7xqeoetl0w
0.24478656608314547	>60	VALIGA_u0tfhed5ar
0.029950865262141788	>60	VALIGA_ojt1iojw19
0.08034621419108816	>60	VALIGA_j1dlll0un6
0.033478215743652964	>60	VALIGA_j30ya31nuy
0.12167142980503105	>60	VALIGA_4r29asyt0w
0.05565035051582476	>60	VALIGA_kuoowb3wes
0.08522932901977465	>60	VALIGA_uhtck0m0i7
0.03493454330103158	>60	VALIGA_ybv32e4xu0
0.033478215743652964	>60	VALIGA_34qivc6rhw
0.11473692783222322	>60	VALIGA_lzixrz1q8b
0.134962557518246	>60	VALIGA_e7z02vk655
0.10912763257475132	>60	VALIGA_v1boi1o344
0.0989372963730178	>60	VALIGA_zl7ef4rvow
0.061928560454673154	>60	VALIGA_s4p5zu6dhx
0.1302077094805311	<30	VALIGA_n0rpd835gq
0.07112381526474376	>60	VALIGA_cvphk4kaya
0.09961205956083798	30-60	VALIGA_qzvgvdvak8
0.13640192974579263	>60	VALIGA_t7l31kpy8z
0.08110910345783558	30-60	VALIGA_8n3xkqc843
0.08034621419108816	>60	VALIGA_mcntw06dos
0.10970240271419346	30-60	VALIGA_ky97egd1gy
0.08034621419108816	30-60	VALIGA_b6rrf3aizh
0.05565035051582476	>60	VALIGA_3psoslaauh
0.07112381526474376	30-60	VALIGA_qilqg6hsxt
0.14195192690414954	>60	VALIGA_72amk1occ3
0.15807290625157794	<30	VALIGA_iy6uuadh1e
0.06866461727236112	30-60	VALIGA_5t8f3kxvxm
0.04195868684443431	>60	VALIGA_fmc7oh1sz7
0.033478215743652964	>60	VALIGA_23ejx1bcsl
0.05450902833916295	30-60	VALIGA_bz5z01w5dl
0.06799884704577365	>60	VALIGA_fy7rk5mohj
0.05565035051582476	>60	VALIGA_kyovr5yn1y
0.15281648136487305	>60	VALIGA_ebatphzp4i
0.0020453593404257567	>60	VALIGA_h8poevgm6m
0.17892708931808285	>60	VALIGA_jl6otcep2a
0.021322377551658365	>60	VALIGA_mshpxjg852
0.1632900868181819	<30	VALIGA_u2no785ht0
0.1491452892470705	<30	VALIGA_s4skov39u2
0.17187489380880286	>60	VALIGA_b3eug6hl4m
0.11285880954693134	30-60	VALIGA_pd2zedui42
0.08019063298921245	30-60	VALIGA_89kvlu1nwi
0.22188044718631053	>60	VALIGA_m78va852ho
0.2180269460741509	30-60	VALIGA_5xnfi66q6v
0.0792665948436261	>60	VALIGA_3c5jsbvj7z
0.2287808278070977	30-60	VALIGA_kqdlikvm0l
0.11994222980574858	30-60	VALIGA_eem3drz0xl
0.0	30-60	VALIGA_hhlrnkwiq7
0.08034621419108816	>60	VALIGA_7qs7mc8gl1
0.14743061788194783	>60	VALIGA_lkyimfha1z
0.07897135734081655	30-60	VALIGA_079nwn3jyn
0.14254555679301578	30-60	VALIGA_rfjsyg8cvz
0.1432877506293481	30-60	VALIGA_j8b439b7t5
0.14743061788194783	30-60	VALIGA_05amzpcdoi
0.11912811880655584	30-60	VALIGA_57v3gj2h2c
0.17647647962888782	30-60	VALIGA_hoa06tpwx0
0.14743061788194783	>60	VALIGA_gq7zlf6s0g
0.17013297142898656	30-60	VALIGA_125tgjj2lq
0.1152696907968728	>60	VALIGA_k3tey69vfb
0.11455620009832121	30-60	VALIGA_2ueltrtqwd
0.15001714867201535	>60	VALIGA_dttvrc4fhc
0.10007098131471662	>60	VALIGA_nbslf9ndnt
0.0	>60	VALIGA_ws7ezz68w6
0.21717379259259895	30-60	VALIGA_n36o5u2rt8
0.13830531304660199	>60	VALIGA_rxotttm1l9
0.11124063493045488	30-60	VALIGA_k69mww444h
0.20472528007565619	30-60	VALIGA_434nsemm2l
0.13830531304660199	30-60	VALIGA_pz2rgh7qjn
0.07112381526474376	>60	VALIGA_1fpq7836wq
0.15572176188376075	30-60	VALIGA_swgm30qxvv
0.12798872470738312	30-60	VALIGA_so9mbooyct
0.07751303009655647	>60	VALIGA_5prlsdjszv
0.05927738143013822	>60	VALIGA_gp91nwv3gn
0.10838475509959634	<30	VALIGA_g79rhernb4
0.09081746827676669	>60	VALIGA_5owtol54nk
0.09775001375146304	>60	VALIGA_pieov3wuz7
0.13830531304660199	30-60	VALIGA_ck4h4sagws
0.16833723436769363	30-60	VALIGA_c34shlke4d
0.2181016646254515	30-60	VALIGA_pvb7xrts2w
0.1847734425220147	>60	VALIGA_5y0240wmtb
0.2086798628313465	30-60	VALIGA_4s09f46w9q
0.13830531304660199	30-60	VALIGA_14855mkbuf
0.09386310412384204	30-60	VALIGA_rfp08uczyt
0.1152696907968728	>60	VALIGA_avau4glgln
0.13562842409704853	>60	VALIGA_2mk9hobgqm
0.14350547100119712	>60	VALIGA_cvfkn9brl4
0.1454443401389583	30-60	VALIGA_v6zx08tpky
0.247830245041542	>60	VALIGA_wq5ty4ww11
0.08034621419108816	30-60	VALIGA_whi9j06iae
0.14373529896913848	<30	VALIGA_lz9ypye3ny
0.22264056795119766	30-60	VALIGA_hmlrovmvmw
0.1152696907968728	>60	VALIGA_4vzcn8p5vq
0.0	>60	VALIGA_qszmgeckmu
0.11600332107183811	>60	VALIGA_ivx4b8l4c1
0.1781939535779141	30-60	VALIGA_x5ztu84x79
0.1186584221708573	30-60	VALIGA_tfa82v5meu
0.11279540100651585	30-60	VALIGA_6dmolour6v
0.10070299837872246	30-60	VALIGA_myxht2jzom
0.07776996055163	<30	VALIGA_7k56ezcjin
0.08550228690705794	>60	VALIGA_dj0tnyy6od
0.033478215743652964	>60	VALIGA_xe4w2pyc4g
0.14579679518471692	30-60	VALIGA_gs4bnj18il
0.06645200236362504	>60	VALIGA_exg0c7xsl8
0.1590870819450375	30-60	VALIGA_li7fh8y3hb
0.13630894437658655	<30	VALIGA_mt4sewumty
0.1367854740410727	>60	VALIGA_z6yb19ijjn
0.025060951419793184	>60	VALIGA_2711j9op94
0.0932440937193017	>60	VALIGA_p7ghnx6xkw
0.0697684907504384	>60	VALIGA_r4a6vvbay6
0.06829736749286237	>60	VALIGA_6ju1kczodq
0.17969299408106387	<30	VALIGA_8bifauhf10
0.13830531304660199	<30	VALIGA_dxhcr6k0cr
0.13263191221168866	>60	VALIGA_ia13pungjb
0.061345437620393115	30-60	VALIGA_y9yxx0faop
0.0905852457252125	>60	VALIGA_wgw9n3lny9
0.12556331810932858	30-60	VALIGA_i28ptop34l
0.08882284346382761	30-60	VALIGA_0lo5yk556r
0.023921308341595032	>60	VALIGA_ft49ekn4lq
0.11861604383508413	>60	VALIGA_udd12lv72y
0.17735705577322639	>60	VALIGA_hk52j4cudf
0.0929776590287205	30-60	VALIGA_n2yt2sw3i0
0.04255518101554271	30-60	VALIGA_fkbud31t15
0.11740276135404187	>60	VALIGA_g2huqjsqf7
0.2216925463022972	>60	VALIGA_g6bvzbm219
0.2346927444753102	>60	VALIGA_yxfho73nhd
0.07112381526474376	>60	VALIGA_1o4ngrf5a2
0.13830531304660199	>60	VALIGA_sjb625sz1c
0.13804361055404207	30-60	VALIGA_qchvj42hrd
0.08034621419108816	>60	VALIGA_cqodz7jpvw
0.08055142140565133	<30	VALIGA_qj1evuinvc
0.05565035051582476	>60	VALIGA_n0113o5gcp
0.17719899205233344	30-60	VALIGA_po7w3cbhze
0.18022408479347168	>60	VALIGA_2pht6i77gf
0.13449659173055836	30-60	VALIGA_0dk3oy3nw9
0.18328942553025404	>60	VALIGA_wlcwa6k7jc
0.1298155238421695	<30	VALIGA_0opnlvgr2f
0.08916886068774302	>60	VALIGA_qwfw4jfsk3
0.07675913416745514	>60	VALIGA_uymb9gjtxs
0.247830245041542	<30	VALIGA_4hv3ky9npc
0.22637989337247827	>60	VALIGA_kgws1324uq
0.1903519400735289	30-60	VALIGA_w1xktvru8g
0.1460441927867427	>60	VALIGA_5qw6nsui9n
0.11594588818896051	<30	VALIGA_5wit2x33yq
0.0689706512939028	>60	VALIGA_iopqmkgqnx
0.1143674757253545	>60	VALIGA_ivfpzc7alx
0.19633208578833694	30-60	VALIGA_jqw98updro
0.09341573484644579	>60	VALIGA_2im1srx6hh
0.17524192463007382	<30	VALIGA_onpetbu7go
0.18201732186698116	30-60	VALIGA_4woj52nhc6
0.003333876419095582	>60	VALIGA_gd3lcnzmoq
0.10350563616008965	>60	VALIGA_kp51pub3vi
0.14743061788194783	30-60	VALIGA_eu6onib4ci
0.0832673338378353	>60	VALIGA_hxo44uvcxu
0.07844212669949518	>60	VALIGA_fm3rwvr0ei
0.0784292404713088	>60	VALIGA_24j5ziulw3
0.149443559651712	>60	VALIGA_682yhmf4wx
0.127386413780792	>60	VALIGA_nm0bv7baz3
0.04011016652395128	>60	VALIGA_7c0sgzqcg0
0.07448406065304583	>60	VALIGA_w7r9vppz9v
0.23004351418247093	>60	VALIGA_mvc7jsx0nh
0.03185379320822792	>60	VALIGA_kyetc9tbqb
0.19011464006867093	30-60	VALIGA_970enj3vne
0.08338863474651272	>60	VALIGA_i9jlpcr0xu
0.12798872470738312	<30	VALIGA_50hb9dcjc6
0.2330776327601106	<30	VALIGA_io2tu87kcb
0.08034621419108816	>60	VALIGA_2zbsrg0v9k
0.09050769167284213	>60	VALIGA_5bnq22szik
0.12961822458411473	>60	VALIGA_skurau7p7a
0.1164887023584103	>60	VALIGA_6zrh0wxn97
0.11161588982919124	>60	VALIGA_a2qpsdega6
0.1156857620135157	>60	VALIGA_9iri5x6itm
0.16855060982324427	>60	VALIGA_iptpplzxtq
0.018188567314682984	>60	VALIGA_1a6kv7d8qw
0.1152696907968728	>60	VALIGA_6w0a7npt9b
0.1859445345035979	>60	VALIGA_uo2l03w43t
0.014692224209268355	>60	VALIGA_xksg20pega
0.07112381526474376	>60	VALIGA_w8ajq465mf
0.011878559645535053	>60	VALIGA_n1wy54pp1i
0.09285231846590866	>60	VALIGA_uwz96o1dpn
0.11341876700095428	>60	VALIGA_j78z2y9ws3
0.13527355626230714	>60	VALIGA_10m0ik21zg
0.01460409682350402	>60	VALIGA_7a33pd274n
0.07112381526474376	>60	VALIGA_5opgjyot6t
0.07043728791799495	>60	VALIGA_vk3sfr6un4
0.1775929774612609	30-60	VALIGA_qw36v087ri
0.0783866132017607	>60	VALIGA_6fid8m8gce
0.1371401317825796	30-60	VALIGA_6aeogl3h85
0.125813317983536	30-60	VALIGA_isamvqnz1e
0.17831388708326248	<30	VALIGA_06z8fykz1u
0.07622561584355611	>60	VALIGA_zsf4udl5z1
0.11533680285008671	>60	VALIGA_kwhcclei6w
0.14469284241230607	30-60	VALIGA_qs211ip2so
0.16237447174825925	>60	VALIGA_m8wyabk4p8
0.13830531304660199	>60	VALIGA_urto7fsz3f
0.07982401528228293	>60	VALIGA_1148o3m2fy
0.1812945386763373	>60	VALIGA_834rktdaib
0.21199160524258523	>60	VALIGA_aopk3gbbav
0.11760843674499334	>60	VALIGA_p5ma7ez1gl
0.12010793090180515	>60	VALIGA_sh8phzcz94
0.17472709331817202	>60	VALIGA_0hozuisolq
0.06576559514898654	30-60	VALIGA_3tnvn3cmc2
0.06860925335735286	>60	VALIGA_bsbhmzigw4
0.15919682051846756	>60	VALIGA_8nclbsbqzf
0.10149119855053852	>60	VALIGA_kiysowi2bh
0.23837465825429735	30-60	VALIGA_tmqlrueqd6
0.13830531304660199	30-60	VALIGA_v2h9re7up9
0.10728438102658559	>60	VALIGA_90lo1h7evg
0.1765498486587551	30-60	VALIGA_kjo54yaied
0.03134524226640947	>60	VALIGA_87r7f1ip2x
0.033478215743652964	>60	VALIGA_puy1vdfu1u
0.0370934591789546	>60	VALIGA_tvqhgsrt9f
0.21114428098545462	>60	VALIGA_zx8k9g4bjn
0.08372040584624033	>60	VALIGA_n24rrsuxln
0.21795858814698152	30-60	VALIGA_ykl92f1vrc
0.075460117956622	>60	VALIGA_ps1qc912wu
0.07112381526474376	>60	VALIGA_qieilpn7px
0.13830531304660199	>60	VALIGA_qipqddlrfu
0.06084240961447034	>60	VALIGA_xwqds3shqc
0.02979141667216565	>60	VALIGA_iat4y7q2kz
0.04340487524468429	>60	VALIGA_59p4tlwc1a
0.0	>60	VALIGA_fpo7u5c17z
0.014251466150260588	>60	VALIGA_kqlpms5b17
0.008707346443243426	>60	VALIGA_sofelg9tik
0.05565035051582476	>60	VALIGA_6bv3rxyhy3
0.057618710100764116	>60	VALIGA_eqo4ba7bdo
0.033478215743652964	>60	VALIGA_irxsxy5rvw
0.11498790765339208	>60	VALIGA_qgsyvgy76h
0.07634445923202725	>60	VALIGA_eqs37hli3k
0.1504460710257534	>60	VALIGA_xgu6he9vq0
0.07408020704257577	>60	VALIGA_xxyxqo3ia2
0.1662408688388931	>60	VALIGA_cl5wmai55l
0.17552516672714766	>60	VALIGA_gvg265smzu
0.03021928714286506	>60	VALIGA_r461jllzqa
0.02972934501261399	>60	VALIGA_uahlwkiewd
0.03919435447540636	>60	VALIGA_1bfjgnxz02
0.08034621419108816	>60	VALIGA_043dmg3cnl
0.07112381526474376	>60	VALIGA_oxru9zjywl
0.07112381526474376	>60	VALIGA_7kd0jz9g8j
0.07582772134448819	>60	VALIGA_vj80uljaxk
0.07912663677655916	>60	VALIGA_pm0c5nsgrd
0.0893811989237072	>60	VALIGA_c17686rhc8
0.0	>60	VALIGA_25vc6fsa00
0.0	>60	VALIGA_neaxm108hc
0.060923807156601895	>60	VALIGA_m7gfvj5hb0
0.15590815824837825	30-60	VALIGA_l9quk6lz5o
0.18605081553219543	30-60	VALIGA_za5pbajoaz
0.03971817310520452	>60	VALIGA_ug4tsra3ci
0.21274282406285094	<30	VALIGA_vt3zd6rx46
0.15327730866481024	30-60	VALIGA_d2wqpuhwm5
0.13830531304660199	>60	VALIGA_0qqtrbwzwy
0.08390874077293448	>60	VALIGA_yan8vx6o3c
0.13830531304660199	>60	VALIGA_eudsovn1a7
0.09338341793183018	30-60	VALIGA_ya5an131gk
0.11349497495065897	30-60	VALIGA_2rzkvxmo3d
0.08912887945703851	>60	VALIGA_b776ziiu60
0.21199160524258523	>60	VALIGA_5nsnifdxos
0.0842458231972931	>60	VALIGA_tgok0ronan
0.0977168072916651	30-60	VALIGA_p0gxelcsqc
0.10483209517260711	30-60	VALIGA_txdi75kn0w
0.1152696907968728	>60	VALIGA_7kg2hhmz6j
0.21875368003458706	30-60	VALIGA_egyhzzqg6h
0.09678606943717981	>60	VALIGA_nsl5ctc60w
0.1090632574708249	>60	VALIGA_40ooykfymp
0.10195324640297126	>60	VALIGA_y8kjleb6wa
0.06662236218813805	>60	VALIGA_myrlintfn5
0.08008982937017936	>60	VALIGA_odishxu1op
0.12798872470738312	30-60	VALIGA_2y5cw9wp16
0.12197440866245453	>60	VALIGA_h51v6vssc6
0.16905630083022477	30-60	VALIGA_nc6h1ugav6
0.1840883944057815	>60	VALIGA_5uc8q11m4k
0.09160977753211332	>60	VALIGA_k6y72n7v29
0.11706214319415399	30-60	VALIGA_8zr0r531we
0.18189656571764468	30-60	VALIGA_f30uz7sl0r
0.039347915379688625	>60	VALIGA_xjz5j4n7bj
