# Supplementary material for: Detection of PatIent-Level distances from single cell genomics and pathomics data with Optimal Transport (PILOT)
Source: Mol Syst Biol. 2023 Dec 19;20(2):57–74. doi: 10.1038/s44320-023-00003-8 (PMC10883279; doi:10.1038/s44320-023-00003-8)
Supplement: Supplementary file 3 — Source Data Fig. 2 [file 44320_2023_3_MOESM3_ESM.zip › Source data_Figure2/F/Fraction/Kidney IgAN (T)_phemd.csv]

Pseudotime	status	sampleID
1.718412837531951	<30	01-01_
1.8037438343231051	>60	01-03_
0.9691840735784736	30-60	01-05_
0.0	30-60	01-06_
0.8573541403178979	30-60	01-08_
2.418979913431724	>60	01-10_
2.418979913431724	30-60	01-11_
1.6470440326335023	>60	01-12_
0.18845437396822512	30-60	01-14_
1.2729797728257715	30-60	01-15_
1.6404918951845369	>60	01-16_
2.418979913431724	30-60	01-17_
2.341131027839779	<30	01-20_
0.6655238828928627	30-60	01-21_
1.1097439424729434	30-60	01-22_
1.3205703506943414	>60	01-23_
0.18053475011643028	>60	01-24_
0.02842988936402514	>60	01-25_
1.7655784880975343	>60	01-26_
0.6007090769469152	>60	01-27_
0.18845437396822506	30-60	01-28_
0.16662443201170954	>60	01-29_
0.03474933774554972	>60	01-30_
0.5325750064787826	>60	01-31_
0.6877338223359775	>60	01-32_
1.376280494551278	>60	01-33_
1.0782491672402439	>60	01-34_
0.5133998333606001	30-60	01-35_
1.31445574230069	>60	01-36_
0.3082509004977029	>60	01-38_
2.36485413694409	<30	02-V2_0303_
0.916878307965882	>60	02-V2_0530_
0.5712301887558554	30-60	02-V2_3035_
2.2703800568497123	<30	02-V2_3159_
0.0	>60	02-V2_3407_
0.3335417545165573	>60	02-V2_6018_
0.49129747541676516	30-60	02-V2_6031_
1.5865509743398858	<30	02-V2_6110_
0.5783454523004379	>60	02-V2_6314_
1.7981766921190925	30-60	02-V2_8111_
0.0	>60	06-03_
1.0536658892466944	>60	06-18_
0.0	>60	06_01_
0.5559857795305992	>60	06_02_
1.1097439424725637	>60	06_04_
2.418979913431724	>60	06_05_
1.8438556915306954	>60	06_06_
0.39825068490067117	>60	06_07_
0.25033213637725016	30-60	06_09_
1.931637530264947	>60	06_10_
1.0493921084816462	>60	06_12_
2.418979913431724	>60	06_13_
1.452062565680684	30-60	06_14_
1.025737627437945	30-60	06_15_
0.0	>60	06_16_
0.0	30-60	06_17_
0.4303349136644816	>60	08-01_
0.3982506849006714	30-60	08-02_
0.969184073578474	>60	08-03_
2.418979913431724	>60	08-04_
0.6876374870661366	>60	08-05_
1.0682403639783487	>60	08-07_
2.082777945800428	>60	08-08_
0.0	>60	08-09_
0.34424288360143657	>60	08-10_
1.9184305801366721	30-60	08-11_
2.251290290113893	<30	08-19_
0.4912974754173465	>60	08-20_
2.3728658414765835	>60	08-21_
7.16936048817138e-05	>60	08-22_
2.4050263154663996	30-60	08-23_
1.0430603661502826	30-60	08-28_
2.418979913431724	30-60	08-29_
0.6548390392725634	30-60	09-02_
0.6267247691332203	30-60	09-03_
0.22086315338541682	>60	09-04_
1.3144557423004075	30-60	09-05_
2.416955287239876	<30	09-06_
1.1456056872523281	>60	09-07_
1.7763936322339549	30-60	09-08_
1.300111784635343	30-60	09-09_
1.0652379004415322	>60	09-11_
1.134000123414273	30-60	09-18_
0.2450420166868414	>60	09-19_
1.3418841361542557	>60	09-20_
1.4368674392588041	30-60	09-21_
0.49129747541634494	>60	09-25_
2.082777945799319	>60	09-26_
1.1697355846045778	>60	09-27_
1.0932625898912296	>60	09-28_
2.250783671112541	<30	09-29_
1.8419278358250055	<30	09-30_
2.3890915935310217	<30	09-32_
0.31236662985499497	>60	09-33_
1.14560568725307	>60	09-35_
0.5229963446474708	>60	09-36_
1.0380121743446522	30-60	09-38_
1.9381904629705673	>60	09-39_
1.8476992493652356	>60	09-42_
1.6036316277974731	30-60	10-03_
2.418979913431724	30-60	10-04_
2.1996393458632935	30-60	10-06_
2.1391514957857063	30-60	10-07_
1.025737627437945	>60	10-11_
1.9897267087415924	30-60	10-16_
1.603631627797473	>60	17-01_
0.6231269716838757	>60	17-02_
0.6876374870653845	30-60	17-04_
0.595599415358779	>60	20-01_
1.8284128254668377	30-60	20-03_
0.0	>60	20-04_
1.4324259284166916	30-60	20-06_
0.6267247691332198	>60	20-07_
2.1745423518200613	>60	20-10_
2.3360871866567243	30-60	20-11_
0.6877338223359779	>60	20-18_
1.9118187712610553	>60	20-21_
1.9233185337243188	>60	20-23_
1.958824929149435	>60	20-24_
1.8740013563988485	<30	20-25_
0.6267247691329217	>60	20-26_
1.3418841361542557	>60	20-27_
0.2113324050393521	>60	20-28_
1.9897546389562932	30-60	20-29_
0.4101914268448159	<30	20-31_
1.1340001234142731	>60	20-34_
1.1340001234142734	30-60	20-35_
1.7930227647594994	30-60	20-36_
2.261729263749105	<30	20-38_
0.04254344932628048	>60	20-39_
0.5229963446474708	>60	20-40_
2.13519961909804	30-60	20-41_
1.065724810508707	>60	20-42_
0.02412594969362386	30-60	22-02_
0.7891963856249704	30-60	22-04_
1.9217050711455006	30-60	22-05_
1.5932523412929385	>60	22-06_
0.6584037790469842	30-60	22-07_
0.2208631533857642	30-60	22-08_
0.6696041832946515	<30	22-09_
0.040704062852345936	>60	22-10_
2.315958622295884	<30	22-11_
2.2780744203194825	<30	22-12_
1.7981766921196436	<30	22-14_
0.4430809056450998	30-60	22-15_
1.4204535407013548	>60	22-17_
0.020733499223921814	>60	22-20_
1.5835195503227977	30-60	22-21_
0.0	>60	22-22_
1.5932523412929378	30-60	22-23_
0.3082509004971456	>60	22-24_
0.05493148642601235	>60	22-25_
1.1696998144595416	>60	22-26_
2.405026315467117	>60	22-27_
1.2467817487489343	>60	22-28_
2.2998260276768887	>60	23-01_
0.0	>60	23-02_
0.0	>60	23-03_
0.7468819243631645	>60	23-04_
1.436867439258804	>60	23-06_
0.626111062561331	>60	23-07_
0.0	>60	23-08_
1.0124210711826593	>60	26-01_2_
1.0595323086322215	>60	26-02_2_
0.28133811045433016	>60	26-03_2_
0.0	>60	26-04_2_
1.0775537662095964	30-60	26-05_2_
1.3027783160929556	>60	26-06_2_
0.9691840735781269	>60	26-07_2_
1.3977945457407397	>60	26-08_2_
1.128532332426782	>60	26-09_2_
0.4540557948311735	>60	26-10_2_
0.6584037790469843	>60	26-11_2_
2.0582909956128903	>60	26-13_2_
1.3594859255785063	<30	26-15_2_
1.9083758763217324	30-60	26-18_2_
2.418979913431724	>60	26-19_2_
2.234276648951294	<30	26-20_2_
0.9691840735784738	>60	26-21_3_
2.34113102784049	>60	26-23_2_
1.1963164946911309	>60	26-24_2_
2.39474831347736	30-60	26-25_2_
0.9691840735781267	>60	26-26_2_
0.08753035044072828	>60	26-27_2_
1.0652379004411996	>60	26-29_2_
1.860867851486968	>60	26-30_2_
1.2704995846811333	>60	26-31_2_
1.8033472700325246	>60	26-33_2_
0.549134222647729	>60	26-34_2_
1.9118187712610553	30-60	26-35_2_
1.830159339039289	30-60	26-37_2_
2.1762429630496456	30-60	26-38_2_
2.418979913431724	<30	26-39_2_
0.0	>60	26-42_2_
2.1509463303854477	>60	26-43_2_
1.2419930720757562	30-60	26-44_2_
1.2104463602932982	>60	26-45_2_
0.10597956184424796	>60	26-46_2_
1.109743942472263	>60	26-47_2_
1.145605687252328	>60	26-52_2_
0.14355563046755443	>60	26-53_2_
1.077553766209596	>60	26-54_2_
0.2813381104539672	>60	26-56_2_
0.48310563031712267	30-60	26-57_2_
0.5635415424633808	>60	26-58_2_
0.0	30-60	26-59_2_
1.9704659858236626	<30	26-61_2_
0.49393392066318803	>60	26-62_2_
1.2104463602932984	>60	26-63_2_
1.7642423948227663	>60	26-65_2_
2.1465216113956376	>60	27-KS_01_
1.53818563594833	>60	27-KS_02_
2.418979913431724	<30	27-KS_03_
0.05493148642639512	>60	27-KS_07_
2.418979913431724	30-60	27-KS_08_
2.418979913431724	>60	27-KS_09_
0.9168783079663908	30-60	27-KS_10_
1.5448282201644323	>60	27-KS_11_
2.260313172757631	30-60	27-KS_12_
0.600709076947531	>60	27-KS_14_
2.251290290113893	>60	27-KS_16_
1.5932523412929382	>60	27-KS_17_
2.3338790836620147	>60	27-KS_18_
1.5932523412934805	>60	27-KS_19_
2.3159586222958835	>60	27-KS_20_
1.1097439424729434	>60	27-KS_21_
2.3597245245778566	>60	27-KS_22_
0.22086315338541676	>60	27-KS_23_
2.234276648949386	30-60	27-KS_26_
1.043060366149975	>60	27-KS_27_
0.0	30-60	27-KS_28_
0.08313834101873754	>60	27-KS_29_
2.026516862497773	>60	27-KS_30_
2.1006570639674282	30-60	27-KS_31_
0.0	>60	27-KS_32_
1.025737627437945	<30	27-KS_33_
1.6883025141841341	30-60	27-KS_34_
2.418979913431724	>60	27-KS_35_
1.710656534525495	30-60	27-KS_36_
2.418979913431724	>60	27-KS_37_
1.0208491150721444	30-60	27-KS_39_
0.9691840735781264	>60	27-KS_41_
1.0536658892472737	30-60	27-KS_42_
0.0	>60	27-KS_43_
1.2336197074461182	>60	27-KS_44_
0.542733457491599	>60	27-KS_46_
1.296363899214268	>60	27-KS_47_
2.3965247545172748	>60	27-KS_48_
1.5381856359496495	30-60	27-KS_49_
1.3144557423004075	>60	27-KS_50_
0.1189622400800943	>60	27-KS_51_
0.8015617894848633	>60	27-KS_52_
1.3515140698401933	>60	27-KS_53_
1.6915822283638278	30-60	27-KS_54_
0.9853999161826497	30-60	27-KS_55_
0.0	>60	27-KS_56_
1.339487184527692	30-60	27-KS_57_
0.0	>60	27-KS_58_
0.6696041832946514	>60	27-KS_59_
0.06505444142940678	>60	27-KS_60_
0.7891963856244392	>60	27-KS_61_
0.06069364643693131	>60	27-KS_62_
0.6877338223359774	>60	27-KS_64_
1.3849249095666853	>60	27-KS_65_
0.5867141454683706	>60	27-KS_67_
1.339487184527692	>60	27-KS_68_
1.2336197074467248	>60	27-KS_69_
2.1227424143139464	>60	27-KS_70_
0.3082509004967423	>60	27-KS_71_
1.6087737558104522	>60	27-KS_72_
1.776393632234294	>60	27-KS_73_
2.100657063967428	>60	27-KS_74_
0.7891963856249704	>60	33-124_06_
1.8346505145494914	30-60	33-1442_06_
0.0	<30	33-1484_08_
0.024835595779809	>60	33-1540_09_
0.0	>60	33-165_09_
1.8476992493645192	>60	33-1833_08_
0.11250601071574483	30-60	33-2234_08_
0.3504694772477853	30-60	33-2237_05_
1.1539228280372698	>60	33-2248_03_
0.0	>60	33-239_09_
1.3708017943619426	>60	33-2546_03_
1.9381904629705675	30-60	33-2564_09_
1.3594859255775138	30-60	33-2609_09_
1.2729797728252905	>60	33-2628_05_
0.669604183294308	30-60	33-262_09_
0.014226723468197628	>60	33-2662_08_
0.014226723467842033	>60	33-2688_05_
2.4066923015823547	30-60	33-2764_08_
0.01368940791053726	>60	33-290_09_
1.803347270032525	<30	33-291_09_
0.03148985319407158	>60	33-2969_09_
0.28133811045478824	>60	33-2970_09_
0.666075814908136	>60	33-3013_05_
1.0971694852201006	<30	33-3016_08_
2.092701812622712	<30	33-3037_02_
0.6696041832943084	30-60	33-3073-08_
0.2503321363764623	>60	33-3118_08_
1.2704995846802922	30-60	33-3155_04_
1.4811116730905944	<30	33-3195_09_
1.0682403639786346	<30	33-3285_08_
2.014277772555454	>60	33-32_09_
0.1435556304670761	>60	33-3328_06_
1.3027783160932993	<30	33-3334_03_
0.308250900497703	>60	33-3388_09_
1.2104463602927718	>60	33-350_03_
1.7193626566042521	<30	33-357_09_
1.3144557423006895	>60	33-3696_05_
0.5325750064783961	30-60	33-3725_02_
0.02483559578013721	30-60	33-3743_08_
1.6404918951847929	>60	33-379_09_
2.2217318644726403	30-60	33-3826_05_
1.9083758763210517	<30	33-4032_07_
0.0	>60	33-406_09_
0.0831383410195459	>60	33-4072_06_
0.9691840735789536	>60	33-4088_08_
1.0208491150721444	30-60	33-425_05_
1.911818771261055	>60	33-4301_02_
0.31604586592952744	>60	33-4596_08_
1.5015518543988169	>60	33-4673_05_
0.0	>60	33-4816_06_
0.58887451815186	>60	33-4819_05_
1.2729797728249097	30-60	33-4845_06_
1.8476992493645195	>60	33-4894_03_
0.0	>60	33-5048_02_
1.6145072229713666	>60	33-5121_04_
0.0	>60	33-5359_04_
0.4540557948311738	30-60	33-5360_04_
2.2225701808338165	<30	33-5598_06_
0.024835595779809035	<30	33-5604_08_
2.0647268171869726	<30	33-5690_06_
1.9233185337243186	30-60	33-5739_05_
0.6007090769471872	>60	33-598_09_
0.22086315338541695	>60	33-622_07_
0.08068926974661528	30-60	33-637_08_
0.6405106569986645	<30	33-6448_08_
0.8015617894848633	30-60	33-6488_07_
2.4066923015823543	<30	33-886_05_
0.0	30-60	33-908_09_
0.9853999161830511	30-60	40-01_
1.452062565680684	30-60	40-03_
0.8476749778981396	>60	40-04_
1.2205045529761753	>60	40-06_
1.50378583085471	<30	40-07_
0.25033213637679314	>60	40-08_
1.3309939402933268	30-60	40-09_
0.013174501687698254	>60	40-10_
1.3144557423006895	30-60	40-11_
2.3287599203775113	30-60	40-12_
0.0	>60	40-14_
0.0	30-60	40-15_
0.2450420166865087	>60	40-16_
0.19528886104227045	>60	40-17_
0.7891963856244395	30-60	40-18_
0.021370155636090026	>60	40-19_
0.18053475011685224	>60	41-17_
0.0	>60	41-25_
2.004103453553295	>60	42-01_
0.0831383410195458	>60	42-02_
0.5865320612544178	>60	42-03_
2.418979913431724	>60	42-04_
0.04295604128040428	>60	42-05_
0.19093799412160567	>60	42-06_
0.2503321363767931	>60	42-10_
1.6523381887992565	>60	42-11_
0.0	>60	42-12_
0.4540557948323509	>60	42-13_
0.9966064957447244	>60	42-14_
0.6869653176843987	>60	42-15_
1.2704995846802922	>60	42-16_
2.059781613875455	>60	42-17_
1.6404918951845369	>60	42-20_
1.1097439424722633	>60	43-02_
0.49129747541734636	>60	43-03_
1.3594859255775142	<30	43-04_
1.302778316093299	>60	43-06_
0.7468819243625148	30-60	43-07_
1.1924973455130272	>60	43-08_
0.25567961364602154	30-60	43-09_
0.0	>60	43-10_
0.6184908158174182	30-60	43-13_
0.28133811045396706	30-60	43-14_
0.0	>60	43-15_
1.5865509743398856	30-60	43-16_
2.1778563315641346	>60	43-18_
1.9897546389562937	<30	43-19_
0.16841656786839282	30-60	43-21_
0.0	>60	43-22_
0.0	>60	43-23_
0.0	30-60	43-24_
0.6184908158174179	>60	43-25_
0.0	>60	43-26_
1.7229780940929649	>60	43-27_
2.151778905610663	>60	43-28_
2.0678517867415276	>60	43-29_
1.37080179436097	>60	43-31_
2.0647268171869726	<30	43-34_
1.8346505145494914	<30	43-36_
2.2950305705439615	>60	43-37_
1.051023921371743	30-60	43-38_
0.5783454523004378	30-60	43-41_
2.418979913431724	>60	43-46_
2.1290628275449053	30-60	43-47_
0.0	>60	43-48_
2.418979913431724	30-60	44-01_
1.565426212348929	30-60	44-02_
2.1996393458643997	30-60	44-03_
0.2503321363772499	>60	44-04_
1.6766586294661625	>60	44-06_
0.4101914268448159	30-60	44-07_
1.6523381887992563	30-60	44-09_
1.834650514550118	30-60	44-11_
2.26031317275673	30-60	44-12_
1.6200045060472505	30-60	44-13_
2.14740501408463	30-60	44-15_
2.1861430971815463	>60	44-17_
2.297534423038558	30-60	44-18_
1.6915822283638753	>60	44-19_
1.0682403639786346	30-60	44-20_
1.8971111009812491	>60	44-21_
1.223831763691436	>60	44-22_
2.418979913431724	>60	44-23_
2.418979913431724	30-60	44-25_
1.8627486586886743	>60	45-01_
1.0536658892466944	30-60	45-02_
2.328759920378457	30-60	45-03_
1.6087737558109274	30-60	45-04_
1.2821337459077948	>60	45-05_
2.026516862496689	30-60	45-06_
1.650184503532731	30-60	45-07_
0.31236662985499475	>60	45-08_
0.04070406285237125	>60	45-10_
1.6036316277978275	<30	45-12_
0.5491342226473576	>60	45-13_
0.0	>60	45-14_
1.3515140698401935	30-60	45-15_
2.162059201471833	30-60	45-16_
2.4066923015832864	30-60	45-18_
2.302297904670522	>60	45-19_
2.418979913431724	30-60	45-20_
1.707481199221577	30-60	45-21_
0.05041432617717739	30-60	45-24_
0.05493148642601217	>60	49-01_
1.8192986060102418	>60	49-02_
0.3082509004967429	>60	49-03_
0.9691840735789536	30-60	49-04_
2.394748313478274	>60	49-05_
0.2208631533854168	30-60	49-06_
0.9853999161826495	<30	49-07_
2.390429072112384	30-60	49-08_
1.223831763691436	>60	49-10_
2.2883011687608517	>60	49-11_
1.1697355846045778	>60	49-13_
2.279812694796283	30-60	50-01_
0.9853999161826494	30-60	50-02_
1.3205703506943414	30-60	50-04_
0.666075814908136	30-60	50-05_
0.0	<30	50-06_
0.3504694772471733	>60	52-04_
0.5409727404913905	>60	52-05_
2.136380932421494	30-60	52-06_
0.5682724325800186	>60	52-08_
2.294844386269481	30-60	52-100_
2.1363809324214946	<30	52-102_
1.2729797728257715	>60	52-103_
1.296363899214268	>60	52-104_
0.0	>60	52-105_
0.6007090769469149	>60	52-108_
0.0	>60	52-109_
0.0	<30	52-10_
1.891769597096775	<30	52-112_
2.0582909956128903	>60	52-116_
0.28133811045396706	30-60	52-121_
0.9168783079670331	>60	52-122_
0.2208631533854168	30-60	52-124_
1.6087737558104518	30-60	52-125_
0.38472324439000555	>60	52-126_
0.1435556304675545	>60	52-127_
1.3205703506943414	>60	52-129_
2.040421669317026	30-60	52-12_
0.0	30-60	52-130_
0.9691840735789536	>60	52-131_
2.418979913431724	>60	52-134_
2.418979913431724	>60	52-135_
0.0	>60	52-136_
1.7229780940929647	>60	52-137_
1.695270638350258	30-60	52-139_
0.4101914268455635	>60	52-147_
0.050414326177177615	<30	52-14_
0.0	>60	52-15_
1.970465985824972	30-60	52-16_
2.2512902901128795	>60	52-19_
1.7161601141706053	30-60	52-21_
2.2798126947970236	>60	52-24_
0.7891963856257052	<30	52-25_
0.11250601071574509	>60	52-28_
0.003720887271727105	>60	52-31_
2.418979913431724	<30	52-32_
2.418979913431724	>60	52-33_
2.411054231813129	30-60	52-36_
0.985399916183051	>60	52-40_
1.716160114170672	<30	52-41_
0.0	>60	52-45_
1.0971694852201006	>60	52-47_
2.3648541369448433	30-60	52-48_
0.25567961364566977	>60	52-52_
2.2241779247545272	<30	52-56_
2.0647268171869726	30-60	52-57_
2.048739974337339	>60	52-58_
0.8573541403178981	>60	52-60_
1.9233185337232321	30-60	52-61_
0.08313834101909508	>60	52-62_
0.0	>60	52-67_
0.0	>60	52-70_
1.8658780979882252	>60	52-80_
1.7429434946659073	>60	52-82_
0.5781891880500266	>60	52-85_
0.0	>60	52-87_
2.3947483134773595	>60	52-90_
0.5783454523001078	>60	52-95_
2.26172926374817	30-60	52-96_
1.033345625207782	>60	52-98_
1.544828220163886	<30	54-02_
2.328759920378457	<30	54-08_
0.0	>60	54-10_
0.6869653176847138	>60	55-01_
1.051023921371743	>60	55-02_
1.3708017943609703	>60	55-03_
1.3594859255775136	>60	55-04_
1.434665652038412	>60	55-05_
2.2773256693580586	>60	55-06_
1.3144557423006897	>60	55-08_
1.5932523412929382	>60	55-10_
2.270380056849713	>60	55-11_
1.5187742458168554	>60	55-13_
1.1928365569751775	>60	55-14_
2.1178551714960596	>60	55-16_
0.024835595779548737	>60	55-19_
1.9316375302649471	>60	55-20_
2.10065706396631	>60	55-21_
1.6735458113898392	>60	55-24_
1.5015518543988169	>60	55-27_
0.5229963446474708	>60	55-30_
2.03006981554775	30-60	56-01_
0.0	>60	56-02_
1.7964451555065108	30-60	56-03_
1.3309939402937756	30-60	56-04_
2.1363809324226724	<30	56-07_
0.11819070149812616	>60	56-08_
1.5865509743398853	>60	56-09_
1.8438556915306956	30-60	56-11_
2.239341539286597	>60	56-12_
1.6087737558100748	>60	57-01_
0.0014311253084395936	>60	57-02_
2.0142777725563112	>60	57-03_
2.418979913431724	>60	57-04_
1.6404918951851166	>60	57-05_
1.664200349613589	>60	57-06_
2.3360871866550617	>60	57-07_
0.44308090564573444	30-60	57-08_
0.3504694772471735	>60	57-10_
1.796445155506511	>60	57-13_
0.5566088414884559	>60	57-14_
2.385371631285709	30-60	57-17_
1.8266276311372713	30-60	57-18_
1.0257376274376455	>60	57-19_
2.294844386270169	30-60	57-20_
0.571230188755371	>60	58-02_
0.0	>60	58-03_
0.5682494815823874	>60	58-04_
2.418979913431724	>60	58-05_
0.9691840735789538	>60	58-06_
2.383901164340538	30-60	58-09_
0.0	>60	58-11_
1.1763303189754628	>60	58-12_
1.6735458113899568	>60	58-18_
0.13655739944841092	>60	58-19_
0.0314898531940713	>60	58-20_
0.0	>60	58-22_
2.2750884914462515	>60	58-24_
1.8710649200454168	>60	58-26_
2.089635542978625	>60	58-31_
0.0	>60	58-34_
0.21133240503885553	>60	58-35_
0.0	>60	58-38_
0.7468574201264431	>60	58-39_
0.0	>60	58-43_
1.9704659858227147	>60	58-45_
0.0	>60	58-49_
2.2997512543988474	>60	58-51_
2.162059201470866	>60	58-60_
0.4157128851252891	>60	58-61_
0.11896224008009436	>60	58-65_
0.0	>60	58-69_
0.0	>60	58-70_
1.026227415188385	>60	58-71_
1.0140856288217481	>60	58-72_
0.6001859287042208	>60	58-75_
1.0477147801340407	>60	58-76_
0.6341577282342743	>60	58-77_
2.2883011687618025	>60	58-78_
2.3673167409895908	>60	58-79_
0.2813381104543298	>60	58-81_
1.5469706023341063	30-60	C18-02_
2.261729263749105	30-60	C18-05_
1.2465008465575909	>60	C18-06_
2.323057295984975	<30	C18-07_
2.2387983540173453	30-60	C18-09_
1.3977945457407401	>60	C18-10_
0.06505444142903515	>60	C18-11_
1.5081930865932864	>60	C18-12_
0.2503321363764625	30-60	C18-15_
0.6877338223359772	30-60	L18-02_
0.5254716696653685	>60	L18-03_
2.418979913431724	>60	L18-05_
0.5254716696657727	>60	L18-06_
0.0	30-60	L18-07_
0.6877338223359775	30-60	L18-08_
1.3205703506943414	>60	L18-09_
2.341131027841474	30-60	L18-11_
0.9853999161830509	>60	L18-13_
1.1621083522034412	>60	L18-14_
0.8626744307370378	>60	L18-16_
0.6496468342272378	>60	L18-17_
0.28133811045396684	>60	L18-18_
0.6376352498328997	30-60	M18-01_
1.8758750319303523	>60	M18-02_
2.3287599203775113	30-60	M18-03_
2.328759920376827	>60	M18-05_
0.28133811045478807	>60	M18-06_
1.2963638992145856	30-60	M18-07_
2.3102780922763353	30-60	M18-08_
1.109743942472943	>60	M18-11_
