# Supplementary material for: Detection of PatIent-Level distances from single cell genomics and pathomics data with Optimal Transport (PILOT)
Source: Mol Syst Biol. 2023 Dec 19;20(2):57–74. doi: 10.1038/s44320-023-00003-8 (PMC10883279; doi:10.1038/s44320-023-00003-8)
Supplement: Supplementary file 3 — Source Data Fig. 2 [file 44320_2023_3_MOESM3_ESM.zip › Source data_Figure2/F/Fraction/Kidney IgAN (T)_pilot.csv]

Pseudotime	status	sampleID
1.2121998362548596	<30	01-01_
0.5899553205505067	>60	01-03_
0.8589746630537222	30-60	01-05_
0.0	30-60	01-06_
0.8143781109695422	30-60	01-08_
1.4456226035885038	>60	01-10_
1.3558465325409907	30-60	01-11_
1.240782721303049	>60	01-12_
0.5091405715386058	30-60	01-14_
0.9839109300122189	30-60	01-15_
0.9773898272227324	>60	01-16_
1.8308685245761092	30-60	01-17_
1.618015418688784	<30	01-20_
0.52121168665963	30-60	01-21_
0.7408681482339549	30-60	01-22_
0.8794491709649016	>60	01-23_
0.4832019639536776	>60	01-24_
0.011344390631802108	>60	01-25_
0.655555515248928	>60	01-26_
0.28011778852275737	>60	01-27_
0.23346719704073968	30-60	01-28_
0.19554029522779615	>60	01-29_
0.16553247067732174	>60	01-30_
0.23453971189723022	>60	01-31_
0.3157617727046906	>60	01-32_
0.7366376143665478	>60	01-33_
0.7011477237584327	>60	01-34_
0.5633122610253173	30-60	01-35_
0.3913585084204499	>60	01-36_
0.2792693573776574	>60	01-38_
1.4029146204158334	<30	02-V2_0303_
0.6156901791482414	>60	02-V2_0530_
0.5817122039796502	30-60	02-V2_3035_
1.4643459663357197	<30	02-V2_3159_
0.0	>60	02-V2_3407_
0.09993993265940052	>60	02-V2_6018_
0.19751707619379721	30-60	02-V2_6031_
0.9482568438520493	<30	02-V2_6110_
0.5455990173613301	>60	02-V2_6314_
0.8505926352371588	30-60	02-V2_8111_
0.0	>60	06-03_
0.16987093996887154	>60	06-18_
0.0	>60	06_01_
0.5574780320505764	>60	06_02_
0.0	>60	06_04_
0.20419481807203382	>60	06_05_
0.4365539667934487	>60	06_06_
1.43384079568387	>60	06_07_
0.8596033593064539	30-60	06_09_
0.3148839680092038	>60	06_10_
0.10107648153483996	>60	06_12_
1.2780073600681812	>60	06_13_
0.3079750599062158	30-60	06_14_
1.6565457958912986	30-60	06_15_
0.890919193490331	>60	06_16_
0.8581025459230499	30-60	06_17_
0.33410716693718756	>60	08-01_
0.23058419354447213	30-60	08-02_
0.4424102656243289	>60	08-03_
1.3482921087645041	>60	08-04_
0.27487950217653634	>60	08-05_
0.44935654802684505	>60	08-07_
0.9229527417644637	>60	08-08_
0.0454849298777125	>60	08-09_
0.7439451443805511	>60	08-10_
0.8282928689636856	30-60	08-11_
1.1245990765423848	<30	08-19_
0.4253331952566243	>60	08-20_
1.2888152070582735	>60	08-21_
0.324596946199183	>60	08-22_
1.6298499800579984	30-60	08-23_
0.7513311259958544	30-60	08-28_
1.8955667177999835	30-60	08-29_
0.4457550786448504	30-60	09-02_
0.21716868796719682	30-60	09-03_
0.23780363355122522	>60	09-04_
0.6823950750202078	30-60	09-05_
1.6451151343495012	<30	09-06_
0.7692501907352276	>60	09-07_
0.987905846617717	30-60	09-08_
0.8703035828449552	30-60	09-09_
0.6403348447781986	>60	09-11_
0.8429913736808767	30-60	09-18_
0.15935118468460163	>60	09-19_
0.8380523661916729	>60	09-20_
0.5924364714860872	30-60	09-21_
0.3247758505079783	>60	09-25_
1.4395362203146627	>60	09-26_
0.9427440520860733	>60	09-27_
0.3747727274402993	>60	09-28_
1.3977170734174058	<30	09-29_
1.1286106898909525	<30	09-30_
1.5247098247985118	<30	09-32_
0.21015951370224797	>60	09-33_
0.413772917190562	>60	09-35_
0.42221592721997697	>60	09-36_
0.5950118306022245	30-60	09-38_
0.9821964116936337	>60	09-39_
0.4064860263165231	>60	09-42_
1.2037921763337236	30-60	10-03_
1.933465448294262	30-60	10-04_
1.3597604670647532	30-60	10-06_
0.7754708879463462	30-60	10-07_
0.7897122926953238	>60	10-11_
1.5864593823256912	30-60	10-16_
0.8672233434374298	>60	17-01_
0.5154448616065281	>60	17-02_
0.6126406518699324	30-60	17-04_
0.4646173379535748	>60	20-01_
1.3650845277015367	30-60	20-03_
0.008271410146555785	>60	20-04_
1.2405604357668711	30-60	20-06_
0.4914637362965841	>60	20-07_
0.7818548760048136	>60	20-10_
1.4267218339297918	30-60	20-11_
0.4404436631413302	>60	20-18_
1.2554996957317177	>60	20-21_
0.8837507076011819	>60	20-23_
0.6639578368480097	>60	20-24_
1.5299739246321973	<30	20-25_
0.3733920839952267	>60	20-26_
0.7409191689630837	>60	20-27_
0.0858420017916329	>60	20-28_
1.3453276891306383	30-60	20-29_
0.6615791253691625	<30	20-31_
0.8315637898847429	>60	20-34_
0.9259846325698238	30-60	20-35_
1.2904940765550321	30-60	20-36_
1.5556717823955575	<30	20-38_
0.1632598717063243	>60	20-39_
0.07917324133294625	>60	20-40_
1.064193936735829	30-60	20-41_
0.3942116968856175	>60	20-42_
0.0	30-60	22-02_
0.44977624062777877	30-60	22-04_
1.428028306834594	30-60	22-05_
1.0085525541631992	>60	22-06_
0.33152263147451233	30-60	22-07_
0.2870265515895815	30-60	22-08_
0.34790966258261596	<30	22-09_
0.09459879503150453	>60	22-10_
1.6675356280756577	<30	22-11_
1.4547724669390576	<30	22-12_
1.296762300165909	<30	22-14_
0.7115700673370576	30-60	22-15_
1.0187281993674615	>60	22-17_
0.03018191318790677	>60	22-20_
0.8029402104778061	30-60	22-21_
0.0	>60	22-22_
0.6277554437043512	30-60	22-23_
0.5503954392877033	>60	22-24_
0.0978102634016298	>60	22-25_
0.6399402818018165	>60	22-26_
1.349694632194294	>60	22-27_
0.3481205181034986	>60	22-28_
1.3641610099086454	>60	23-01_
0.0	>60	23-02_
0.0	>60	23-03_
0.7402767490608101	>60	23-04_
0.6469693253501569	>60	23-06_
0.25026724412506307	>60	23-07_
0.0	>60	23-08_
0.5505215266534371	>60	26-01_2_
0.8117745120689737	>60	26-02_2_
0.395916116948938	>60	26-03_2_
0.0	>60	26-04_2_
1.0115243157229992	30-60	26-05_2_
0.6719814157962002	>60	26-06_2_
0.18411423432915502	>60	26-07_2_
0.5661443031234276	>60	26-08_2_
0.532923746544547	>60	26-09_2_
0.5702737907515248	>60	26-10_2_
0.30383409681710677	>60	26-11_2_
0.6162707457485969	>60	26-13_2_
1.1426553973871638	<30	26-15_2_
1.5111310032581062	30-60	26-18_2_
1.6526983912876594	>60	26-19_2_
1.4817663864003079	<30	26-20_2_
0.5680743676680762	>60	26-21_3_
1.6937912794124388	>60	26-23_2_
0.6380110707532679	>60	26-24_2_
1.4220499250562355	30-60	26-25_2_
0.6191217148477106	>60	26-26_2_
0.3990914541564302	>60	26-27_2_
0.9124903049170103	>60	26-29_2_
0.7872699201837501	>60	26-30_2_
0.6972455887157408	>60	26-31_2_
0.6319058017961839	>60	26-33_2_
0.3083893058937699	>60	26-34_2_
1.4174590474648987	30-60	26-35_2_
1.1107679398661436	30-60	26-37_2_
1.226743913334007	30-60	26-38_2_
1.933465448294262	<30	26-39_2_
0.09813201524576849	>60	26-42_2_
1.1536372383021973	>60	26-43_2_
0.7917832953605433	30-60	26-44_2_
1.110936760171629	>60	26-45_2_
0.3483263307619593	>60	26-46_2_
0.7758644135491586	>60	26-47_2_
0.7198868987514261	>60	26-52_2_
0.763539127252436	>60	26-53_2_
0.6828035635989711	>60	26-54_2_
0.5783939906869755	>60	26-56_2_
0.24824586403679483	30-60	26-57_2_
0.4049173895817122	>60	26-58_2_
0.009809795337341075	30-60	26-59_2_
1.1168113069343497	<30	26-61_2_
0.20580246333143498	>60	26-62_2_
0.6604889577944506	>60	26-63_2_
1.024057980511643	>60	26-65_2_
1.4357187942900016	>60	27-KS_01_
0.8843334713068095	>60	27-KS_02_
1.933465448294262	<30	27-KS_03_
0.46317854459932933	>60	27-KS_07_
1.5756515434952085	30-60	27-KS_08_
1.933465448294262	>60	27-KS_09_
0.506863964967559	30-60	27-KS_10_
0.9179150456345967	>60	27-KS_11_
1.4117293704609293	30-60	27-KS_12_
0.3193229837621664	>60	27-KS_14_
1.2269608635461169	>60	27-KS_16_
0.6108514253347437	>60	27-KS_17_
1.2207405800850342	>60	27-KS_18_
0.6086468581428216	>60	27-KS_19_
1.5353087498048106	>60	27-KS_20_
0.6330306359731234	>60	27-KS_21_
0.7611097439971409	>60	27-KS_22_
0.1609348374464403	>60	27-KS_23_
1.3313301717091113	30-60	27-KS_26_
0.40704617029368256	>60	27-KS_27_
0.0	30-60	27-KS_28_
0.4108872083333593	>60	27-KS_29_
0.6610269465722136	>60	27-KS_30_
1.3412672078524346	30-60	27-KS_31_
0.0	>60	27-KS_32_
0.6558615638287719	<30	27-KS_33_
0.8263438916213521	30-60	27-KS_34_
1.3755970104001256	>60	27-KS_35_
1.094239396155968	30-60	27-KS_36_
1.1520607627521846	>60	27-KS_37_
0.45295410526567764	30-60	27-KS_39_
0.31729366271214055	>60	27-KS_41_
0.7608337750458116	30-60	27-KS_42_
0.0	>60	27-KS_43_
0.7840579000677689	>60	27-KS_44_
0.5620408429396027	>60	27-KS_46_
0.7673329441634995	>60	27-KS_47_
1.360988322979149	>60	27-KS_48_
0.7288755774590024	30-60	27-KS_49_
0.9044065004603383	>60	27-KS_50_
0.3826181349438106	>60	27-KS_51_
0.5891890619714675	>60	27-KS_52_
0.5057575713878975	>60	27-KS_53_
0.7970346036819917	30-60	27-KS_54_
0.6844068948818692	30-60	27-KS_55_
0.31879696062831814	>60	27-KS_56_
0.5590086416159893	30-60	27-KS_57_
0.12745112777563103	>60	27-KS_58_
0.176775297637201	>60	27-KS_59_
0.0	>60	27-KS_60_
0.5762937963532321	>60	27-KS_61_
0.5831534575763494	>60	27-KS_62_
0.5107516593615516	>60	27-KS_64_
0.5354608596124466	>60	27-KS_65_
0.3693046722179454	>60	27-KS_67_
0.7210953290036582	>60	27-KS_68_
0.7471846603809524	>60	27-KS_69_
1.4496863742852093	>60	27-KS_70_
0.591585004567899	>60	27-KS_71_
0.7596177623500302	>60	27-KS_72_
0.9217285439127441	>60	27-KS_73_
1.218964878013709	>60	27-KS_74_
0.48921334750861745	>60	33-124_06_
0.8460647934283202	30-60	33-1442_06_
0.030102077793564358	<30	33-1484_08_
0.13528261174414122	>60	33-1540_09_
0.00559884302042231	>60	33-165_09_
1.3671686722591783	>60	33-1833_08_
0.11877823291122366	30-60	33-2234_08_
0.008004618376002253	30-60	33-2237_05_
0.6221540423571464	>60	33-2248_03_
0.11358778234296994	>60	33-239_09_
0.6785901132031732	>60	33-2546_03_
1.1328280806194728	30-60	33-2564_09_
0.8763959958723031	30-60	33-2609_09_
0.49804169901201994	>60	33-2628_05_
0.8237986837271533	30-60	33-262_09_
0.02592661508125558	>60	33-2662_08_
0.0	>60	33-2688_05_
1.4588899459882725	30-60	33-2764_08_
0.17791212192909506	>60	33-290_09_
1.0961397368805719	<30	33-291_09_
0.0651282744880585	>60	33-2969_09_
0.1899596191579207	>60	33-2970_09_
0.2960871646614858	>60	33-3013_05_
0.7690362810607257	<30	33-3016_08_
0.9202661617711094	<30	33-3037_02_
0.5238961984496053	30-60	33-3073-08_
0.23930645590258817	>60	33-3118_08_
0.493013139012463	30-60	33-3155_04_
1.064706479026	<30	33-3195_09_
1.1191525548959722	<30	33-3285_08_
0.45180030858198345	>60	33-32_09_
0.0	>60	33-3328_06_
0.5849615935281601	<30	33-3334_03_
0.0779798770645834	>60	33-3388_09_
0.7227203698289882	>60	33-350_03_
0.6034172459309249	<30	33-357_09_
0.8315719044863948	>60	33-3696_05_
0.4409407285224832	30-60	33-3725_02_
0.3667243029973699	30-60	33-3743_08_
0.9016108472779675	>60	33-379_09_
1.3784416379145206	30-60	33-3826_05_
0.8374010729482021	<30	33-4032_07_
0.0	>60	33-406_09_
0.1260559676655734	>60	33-4072_06_
0.5401734967410119	>60	33-4088_08_
0.8322419427611543	30-60	33-425_05_
0.7109955584838681	>60	33-4301_02_
0.4014869229248508	>60	33-4596_08_
0.6591399031947781	>60	33-4673_05_
0.0	>60	33-4816_06_
0.19225257112334942	>60	33-4819_05_
0.6324071377905133	30-60	33-4845_06_
0.6862981481885188	>60	33-4894_03_
0.1057365162281435	>60	33-5048_02_
0.7670858190281602	>60	33-5121_04_
0.0	>60	33-5359_04_
0.3027726388287854	30-60	33-5360_04_
1.5776976499023703	<30	33-5598_06_
0.4137329142958345	<30	33-5604_08_
1.271095974350007	<30	33-5690_06_
1.346041534866556	30-60	33-5739_05_
0.3645687351801046	>60	33-598_09_
0.3527804486198798	>60	33-622_07_
0.07034958535933827	30-60	33-637_08_
0.7993547072678832	<30	33-6448_08_
0.48764816038949355	30-60	33-6488_07_
1.6246955271224564	<30	33-886_05_
0.12762072863585483	30-60	33-908_09_
0.5231384749096103	30-60	40-01_
0.8940706544391962	30-60	40-03_
0.5219157309256225	>60	40-04_
0.6788282597904777	>60	40-06_
0.9217285439127441	<30	40-07_
0.4205274204369327	>60	40-08_
0.8291376439529295	30-60	40-09_
0.0814179084482534	>60	40-10_
0.9471971196047795	30-60	40-11_
1.6216716741671515	30-60	40-12_
0.36492234897083486	>60	40-14_
0.0	30-60	40-15_
0.0	>60	40-16_
0.37895391449670146	>60	40-17_
0.5004948577712491	30-60	40-18_
0.0	>60	40-19_
0.23325174536787158	>60	41-17_
0.0	>60	41-25_
0.6784825628437449	>60	42-01_
0.0	>60	42-02_
0.546017330407125	>60	42-03_
1.933465448294262	>60	42-04_
0.19362933823733045	>60	42-05_
0.2750587653412849	>60	42-06_
0.3388422668272434	>60	42-10_
1.0457865037748346	>60	42-11_
0.0	>60	42-12_
0.7676618286527337	>60	42-13_
0.2770732496788329	>60	42-14_
0.42814516704987116	>60	42-15_
0.6675016405022994	>60	42-16_
0.8992930234852965	>60	42-17_
0.5894509804450508	>60	42-20_
0.6384822741235074	>60	43-02_
0.4846737168298387	>60	43-03_
0.8868077432988821	<30	43-04_
0.6719592525686796	>60	43-06_
0.6229840015616669	30-60	43-07_
0.9811128162237167	>60	43-08_
0.14084182742469747	30-60	43-09_
0.0	>60	43-10_
0.484594780459673	30-60	43-13_
0.3598180305378018	30-60	43-14_
0.009640902409560224	>60	43-15_
0.7551794133167045	30-60	43-16_
1.1181031346762431	>60	43-18_
1.0611784468231666	<30	43-19_
0.16414930199818947	30-60	43-21_
0.0	>60	43-22_
0.010423096457349276	>60	43-23_
0.0	30-60	43-24_
0.568818476868347	>60	43-25_
0.032673426915131525	>60	43-26_
0.9292095587920737	>60	43-27_
0.6674638414424969	>60	43-28_
1.11836622464917	>60	43-29_
0.4628820369295863	>60	43-31_
1.352456098899257	<30	43-34_
0.9274162021458137	<30	43-36_
1.393285634022543	>60	43-37_
0.6542976178347681	30-60	43-38_
0.3417881710556718	30-60	43-41_
1.6362105667088311	>60	43-46_
1.639009040109238	30-60	43-47_
0.08701139966804894	>60	43-48_
1.6853913971869796	30-60	44-01_
1.0158965294183686	30-60	44-02_
1.0988979363312597	30-60	44-03_
0.40354778168840544	>60	44-04_
0.526243648077882	>60	44-06_
0.4740237186633957	30-60	44-07_
0.8296927410655264	30-60	44-09_
1.1622315025920795	30-60	44-11_
1.1304066968339173	30-60	44-12_
1.2797276924692444	30-60	44-13_
1.3281815451804007	30-60	44-15_
0.7258577196614759	>60	44-17_
1.4025588100279631	30-60	44-18_
0.6492734263671479	>60	44-19_
0.4646494105485276	30-60	44-20_
1.179230908674615	>60	44-21_
0.6991442257757092	>60	44-22_
1.2372476579847043	>60	44-23_
1.5371116037751908	30-60	44-25_
0.690155418203429	>60	45-01_
0.514029364292885	30-60	45-02_
1.6435511859116325	30-60	45-03_
1.027940103494949	30-60	45-04_
0.6517166420495395	>60	45-05_
1.162414556693212	30-60	45-06_
0.9445063714748276	30-60	45-07_
0.36718549709379594	>60	45-08_
0.9075314110523763	>60	45-10_
0.7572831800798411	<30	45-12_
0.4680480092275142	>60	45-13_
0.22980739783953286	>60	45-14_
0.807283720215877	30-60	45-15_
1.2623001506964142	30-60	45-16_
1.6744298140079479	30-60	45-18_
1.3293490209546732	>60	45-19_
1.6417349151580976	30-60	45-20_
1.1678838778358673	30-60	45-21_
0.43484937202955765	30-60	45-24_
0.0913294214000854	>60	49-01_
0.633003498856569	>60	49-02_
0.5938868691176501	>60	49-03_
0.5032618929215766	30-60	49-04_
1.933465448294262	>60	49-05_
0.10064075053155772	30-60	49-06_
1.2121053192787437	<30	49-07_
1.5738262182409122	30-60	49-08_
0.4704228110728612	>60	49-10_
1.2469717393277422	>60	49-11_
0.5343545317308623	>60	49-13_
1.3210573901113642	30-60	50-01_
0.6151097277659425	30-60	50-02_
0.7362579297388345	30-60	50-04_
0.3653793768311037	30-60	50-05_
0.31687418165792774	<30	50-06_
0.7539423121133911	>60	52-04_
0.30604740381449114	>60	52-05_
1.3455831347231504	30-60	52-06_
0.21436520232144562	>60	52-08_
1.4261490353051651	30-60	52-100_
0.5665008396743098	<30	52-102_
0.8692370679451578	>60	52-103_
0.0	>60	52-104_
0.6423336426521424	>60	52-105_
0.00792243345036673	>60	52-108_
0.004881776995119107	>60	52-109_
1.439741092619702	<30	52-10_
0.9636844809117935	<30	52-112_
1.0065470074694196	>60	52-116_
0.3995535537893	30-60	52-121_
0.8986360743229358	>60	52-122_
0.8279389712147807	30-60	52-124_
0.6050497498902933	30-60	52-125_
0.15068016043173416	>60	52-126_
0.9217285439127441	>60	52-127_
1.1342292530753622	>60	52-129_
0.40157498450066936	30-60	52-12_
0.0	30-60	52-130_
0.2368454198060434	>60	52-131_
1.5864613364624842	>60	52-134_
1.5404289992170304	>60	52-135_
0.0	>60	52-136_
0.9948209074267599	>60	52-137_
0.684264023716998	30-60	52-139_
0.11822439340709012	>60	52-147_
0.4584080313242753	<30	52-14_
0.0	>60	52-15_
1.3411860220775467	30-60	52-16_
1.0573876883509912	>60	52-19_
1.2217367975427063	30-60	52-21_
1.4070133894865728	>60	52-24_
0.8021953938439382	<30	52-25_
0.1779592591804008	>60	52-28_
0.23212886515617076	>60	52-31_
1.933465448294262	<30	52-32_
1.4817102105806246	>60	52-33_
1.4430210509695813	30-60	52-36_
0.14297737080899905	>60	52-40_
0.6419995381166342	<30	52-41_
0.0	>60	52-45_
0.44133610332381623	>60	52-47_
1.4797785393528478	30-60	52-48_
0.7856150560422958	>60	52-52_
1.4209713932559094	<30	52-56_
1.3425951490154082	30-60	52-57_
0.8024085408554664	>60	52-58_
0.6407046372872636	>60	52-60_
0.8317340688600856	30-60	52-61_
0.09160762768896033	>60	52-62_
0.0	>60	52-67_
0.0	>60	52-70_
0.7359697808425445	>60	52-80_
0.8390299504383291	>60	52-82_
0.19127555337513466	>60	52-85_
0.0	>60	52-87_
1.6429989334001784	>60	52-90_
0.2293162833233247	>60	52-95_
1.5254414826529727	30-60	52-96_
0.46127687913027626	>60	52-98_
1.0719647919793107	<30	54-02_
1.6812309675298043	<30	54-08_
0.0	>60	54-10_
0.28473658749078845	>60	55-01_
0.5997021762978876	>60	55-02_
0.580725920607907	>60	55-03_
0.5292697289198408	>60	55-04_
0.591166341317195	>60	55-05_
1.0472639032397917	>60	55-06_
0.40441810835172043	>60	55-08_
0.6305246572923394	>60	55-10_
1.4570756081404608	>60	55-11_
0.514774885721186	>60	55-13_
0.522135852656202	>60	55-14_
0.7529046326637535	>60	55-16_
0.0	>60	55-19_
0.6811158554320454	>60	55-20_
1.075127451617125	>60	55-21_
0.5478140222794389	>60	55-24_
0.6251674294377234	>60	55-27_
0.16382452822264157	>60	55-30_
1.0379568333425366	30-60	56-01_
0.0	>60	56-02_
1.2513219380321277	30-60	56-03_
0.6558241489685626	30-60	56-04_
1.4574271759628372	<30	56-07_
0.0	>60	56-08_
0.6188354461641742	>60	56-09_
0.9285413946715769	30-60	56-11_
0.5634385814876995	>60	56-12_
0.8723738693964166	>60	57-01_
0.008068640847052212	>60	57-02_
1.4506352754926763	>60	57-03_
1.4917838668757388	>60	57-04_
0.8473741225054204	>60	57-05_
1.0046303436307151	>60	57-06_
1.0366432882110939	>60	57-07_
0.5542927119453386	30-60	57-08_
0.46106005545004647	>60	57-10_
1.3766424748010642	>60	57-13_
0.6067086471514682	>60	57-14_
1.8249498973848026	30-60	57-17_
1.0188101235973956	30-60	57-18_
0.6927167190195921	>60	57-19_
1.450959216262045	30-60	57-20_
0.3842817773422293	>60	58-02_
0.0	>60	58-03_
0.3016594361049556	>60	58-04_
1.3979913497102856	>60	58-05_
0.3296926525463287	>60	58-06_
1.813156547733899	30-60	58-09_
0.016522619747605136	>60	58-11_
0.5544589901540606	>60	58-12_
0.8722653485280151	>60	58-18_
0.014560978526342642	>60	58-19_
0.0285637284688958	>60	58-20_
0.0	>60	58-22_
0.6719239086203006	>60	58-24_
0.4934882799242082	>60	58-26_
0.5765134749394417	>60	58-31_
0.0	>60	58-34_
0.3546534334302396	>60	58-35_
0.0	>60	58-38_
0.23715209060272432	>60	58-39_
0.0	>60	58-43_
0.9599513758911408	>60	58-45_
0.0	>60	58-49_
1.240370965228519	>60	58-51_
0.8605431396281013	>60	58-60_
0.333896512720555	>60	58-61_
0.0	>60	58-65_
0.0	>60	58-69_
0.2718107456336272	>60	58-70_
0.6297181453667887	>60	58-71_
0.684317449800295	>60	58-72_
0.2142843129255015	>60	58-75_
0.35263155677096103	>60	58-76_
0.7131996739936195	>60	58-77_
1.0228185380854036	>60	58-78_
0.7219780665200026	>60	58-79_
0.5431721569069097	>60	58-81_
1.3670710950081886	30-60	C18-02_
1.3681555439819488	30-60	C18-05_
0.5580482513873792	>60	C18-06_
1.4864076972807612	<30	C18-07_
1.0479287632484522	30-60	C18-09_
0.9362016875676802	>60	C18-10_
0.00789573911375424	>60	C18-11_
0.9127932331246918	>60	C18-12_
0.5419342260486647	30-60	C18-15_
0.8296988454950919	30-60	L18-02_
0.19348923975354965	>60	L18-03_
1.3433070010785633	>60	L18-05_
0.2590780267405044	>60	L18-06_
0.0	30-60	L18-07_
0.7423520603732974	30-60	L18-08_
0.516712040844887	>60	L18-09_
1.626848055929805	30-60	L18-11_
0.6119917691388607	>60	L18-13_
0.38550968766078736	>60	L18-14_
0.7011138576871744	>60	L18-16_
0.4113360256847366	>60	L18-17_
0.26438870216830646	>60	L18-18_
0.5782316170412631	30-60	M18-01_
0.8326967117761137	>60	M18-02_
1.4181303334668391	30-60	M18-03_
1.4177208213662433	>60	M18-05_
0.4947760385600975	>60	M18-06_
0.8923575732887411	30-60	M18-07_
1.3894587157251606	30-60	M18-08_
0.30227624038339435	>60	M18-11_
