# Supplementary material for: Detection of PatIent-Level distances from single cell genomics and pathomics data with Optimal Transport (PILOT)
Source: Mol Syst Biol. 2023 Dec 19;20(2):57–74. doi: 10.1038/s44320-023-00003-8 (PMC10883279; doi:10.1038/s44320-023-00003-8)
Supplement: Supplementary file 3 — Source Data Fig. 2 [file 44320_2023_3_MOESM3_ESM.zip › Source data_Figure2/F/Fraction/Kidney IgAN (T)_pro.csv]

Pseudotime	status	sampleID
0.24839308399827173	<30	01-01_
0.0	>60	01-03_
0.04968092477170395	30-60	01-05_
0.0	30-60	01-06_
0.09025319189482964	30-60	01-08_
0.8250199918227936	>60	01-10_
0.7277493863178587	30-60	01-11_
0.29275586232961315	>60	01-12_
0.023128730628453442	30-60	01-14_
0.23718256196804982	30-60	01-15_
0.23352911066742635	>60	01-16_
0.7939776146255106	30-60	01-17_
0.7277493863178587	<30	01-20_
0.0492998026722591	30-60	01-21_
0.07094383258847695	30-60	01-22_
0.06529694898122854	>60	01-23_
0.1169612448751084	>60	01-24_
0.0	>60	01-25_
0.17066854103992707	>60	01-26_
0.08716955863752132	>60	01-27_
0.0	30-60	01-28_
0.0	>60	01-29_
0.0	>60	01-30_
0.00790409793571339	>60	01-31_
0.0	>60	01-32_
0.12495908001214551	>60	01-33_
0.09937802505306956	>60	01-34_
0.05285670591228009	30-60	01-35_
0.07608953383450631	>60	01-36_
0.020484610907978776	>60	01-38_
0.5025626983441573	<30	02-V2_0303_
0.027664615016057378	>60	02-V2_0530_
0.009795319304025146	30-60	02-V2_3035_
0.612540997406613	<30	02-V2_3159_
0.002777219273534736	>60	02-V2_3407_
0.030409088834152213	>60	02-V2_6018_
0.011467815618714664	30-60	02-V2_6031_
0.18346049427718644	<30	02-V2_6110_
0.10419133329462973	>60	02-V2_6314_
0.2701595792721142	30-60	02-V2_8111_
0.0	>60	06-03_
0.0	>60	06-18_
0.0	>60	06_01_
0.0	>60	06_02_
0.0	>60	06_04_
0.0	>60	06_05_
0.0	>60	06_06_
0.7339748122105478	>60	06_07_
0.20244181526568295	30-60	06_09_
0.0	>60	06_10_
0.0	>60	06_12_
0.38056001791008115	>60	06_13_
0.1379688528398965	30-60	06_14_
0.7576393093707565	30-60	06_15_
0.19115204079195425	>60	06_16_
0.1765825641745435	30-60	06_17_
0.0037457674913208895	>60	08-01_
0.050055391725658684	30-60	08-02_
0.0806507053676623	>60	08-03_
0.7370855145153348	>60	08-04_
0.16241170807393723	>60	08-05_
0.0	>60	08-07_
0.612540997406613	>60	08-08_
0.0	>60	08-09_
0.07840822396023203	>60	08-10_
0.2273597663152958	30-60	08-11_
0.5434248998652216	<30	08-19_
0.040578781386745366	>60	08-20_
0.6643956444373927	>60	08-21_
0.0	>60	08-22_
0.7399344747099895	30-60	08-23_
0.17288899526439042	30-60	08-28_
0.8451836229886466	30-60	08-29_
0.0	30-60	09-02_
0.08837496800032757	30-60	09-03_
0.009829550806947277	>60	09-04_
0.08867955070540953	30-60	09-05_
0.752641372963404	<30	09-06_
0.19345569052832975	>60	09-07_
0.222168411413813	30-60	09-08_
0.21110935747352005	30-60	09-09_
0.11628986112209164	>60	09-11_
0.19234517360142322	30-60	09-18_
0.0	>60	09-19_
0.16416864164269523	>60	09-20_
0.14439373304013897	30-60	09-21_
0.04210299797616713	>60	09-25_
0.5310846251038045	>60	09-26_
0.19452857665992382	>60	09-27_
0.13916053706905157	>60	09-28_
0.515794958404401	<30	09-29_
0.3700416614635805	<30	09-30_
0.6396221774410769	<30	09-32_
0.0	>60	09-33_
0.14387284901877642	>60	09-35_
0.017167476591116365	>60	09-36_
0.12830350025277926	30-60	09-38_
0.15888568133512943	>60	09-39_
0.028364653103543507	>60	09-42_
0.23119737297318166	30-60	10-03_
0.8666215747957666	30-60	10-04_
0.620967570071973	30-60	10-06_
0.02168609835188845	30-60	10-07_
0.1807507330411297	>60	10-11_
0.6055110814194176	30-60	10-16_
0.23240230816139215	>60	17-01_
0.06959664031189697	>60	17-02_
0.09001639708290948	30-60	17-04_
0.06012937017181861	>60	20-01_
0.4407974483042957	30-60	20-03_
0.0	>60	20-04_
0.2698466905921339	30-60	20-06_
0.048018349161753675	>60	20-07_
0.19034825386728585	>60	20-10_
0.58882552031127	30-60	20-11_
0.016659520796372992	>60	20-18_
0.4507014358485505	>60	20-21_
0.345248502572307	>60	20-23_
0.0	>60	20-24_
0.5164958432445521	<30	20-25_
0.028063524557160907	>60	20-26_
0.09098679801670617	>60	20-27_
0.007621132480293071	>60	20-28_
0.48073292858855216	30-60	20-29_
0.058500045989927044	<30	20-31_
0.18507982562028413	>60	20-34_
0.2149697865446701	30-60	20-35_
0.36447072279386605	30-60	20-36_
0.6140692691025225	<30	20-38_
0.0	>60	20-39_
0.0	>60	20-40_
0.5013252699412198	30-60	20-41_
0.0	>60	20-42_
0.0	30-60	22-02_
0.058038019882411265	30-60	22-04_
0.4794431769260205	30-60	22-05_
0.3931274558334705	>60	22-06_
0.002572970139215344	30-60	22-07_
0.06143422553485396	30-60	22-08_
0.2276522759487397	<30	22-09_
0.0	>60	22-10_
0.7150194985238638	<30	22-11_
0.6518508999506695	<30	22-12_
0.3355919878059777	<30	22-14_
0.04270728572650336	30-60	22-15_
0.24802582417236768	>60	22-17_
0.0	>60	22-20_
0.09329057538967002	30-60	22-21_
0.0	>60	22-22_
0.12225906486467542	30-60	22-23_
0.03782946575567715	>60	22-24_
0.0511571324801218	>60	22-25_
0.15067842344895332	>60	22-26_
0.6360911100142621	>60	22-27_
0.0	>60	22-28_
0.5543458586759208	>60	23-01_
0.0	>60	23-02_
0.0	>60	23-03_
0.1524403600857312	>60	23-04_
0.123292736621581	>60	23-06_
0.04972420471729387	>60	23-07_
0.007556990028308904	>60	23-08_
0.13576267999643454	>60	26-01_2_
0.044367549692609	>60	26-02_2_
0.0016701537808902838	>60	26-03_2_
0.0085149800556399	>60	26-04_2_
0.13919925880756334	30-60	26-05_2_
0.2467985483354531	>60	26-06_2_
0.011438659008421372	>60	26-07_2_
0.0	>60	26-08_2_
0.0	>60	26-09_2_
0.07223261374125015	>60	26-10_2_
0.0	>60	26-11_2_
0.015720571783995264	>60	26-13_2_
0.16756517463150528	<30	26-15_2_
0.5144118235606061	30-60	26-18_2_
0.7565793255995779	>60	26-19_2_
0.5803821627371619	<30	26-20_2_
0.06089774170388733	>60	26-21_3_
0.7249796193685281	>60	26-23_2_
0.09884122600979456	>60	26-24_2_
0.5564068794191422	30-60	26-25_2_
0.04297263902716597	>60	26-26_2_
0.03137784253776362	>60	26-27_2_
0.20801433755342086	>60	26-29_2_
0.20578599159353017	>60	26-30_2_
0.1304992620377251	>60	26-31_2_
0.05015596417050716	>60	26-33_2_
0.05244116666097054	>60	26-34_2_
0.31017019798065637	30-60	26-35_2_
0.3700990750807333	30-60	26-37_2_
0.528334741802315	30-60	26-38_2_
0.8616110161636068	<30	26-39_2_
0.0	>60	26-42_2_
0.461608712821751	>60	26-43_2_
0.07334773517584053	30-60	26-44_2_
0.1949824132811479	>60	26-45_2_
0.0	>60	26-46_2_
0.14031300773860517	>60	26-47_2_
0.14017987830101383	>60	26-52_2_
0.0006859455385387886	>60	26-53_2_
0.014770381538494429	>60	26-54_2_
0.04361184995699573	>60	26-56_2_
0.0	30-60	26-57_2_
0.08212578372981699	>60	26-58_2_
0.0	30-60	26-59_2_
0.23044646670387509	<30	26-61_2_
0.0	>60	26-62_2_
0.12519263681839463	>60	26-63_2_
0.17890351482449965	>60	26-65_2_
0.4965862396585538	>60	27-KS_01_
0.19013469224734048	>60	27-KS_02_
0.9552745924351868	<30	27-KS_03_
0.06437677523121643	>60	27-KS_07_
0.7303071145843788	30-60	27-KS_08_
0.84789270119176	>60	27-KS_09_
0.16978506830156717	30-60	27-KS_10_
0.2101414664671823	>60	27-KS_11_
0.5763274966994011	30-60	27-KS_12_
0.047831860766265916	>60	27-KS_14_
0.6034689597255141	>60	27-KS_16_
0.0	>60	27-KS_17_
0.17712654767901903	>60	27-KS_18_
0.0904784901180398	>60	27-KS_19_
0.6531159214268852	>60	27-KS_20_
0.13988717717361923	>60	27-KS_21_
0.19009793729562643	>60	27-KS_22_
0.05652575184016618	>60	27-KS_23_
0.5475601203740655	30-60	27-KS_26_
0.10542075526573266	>60	27-KS_27_
0.0	30-60	27-KS_28_
0.02623654927493528	>60	27-KS_29_
0.34820837139594224	>60	27-KS_30_
0.4730593233328927	30-60	27-KS_31_
0.0	>60	27-KS_32_
0.13435306401974473	<30	27-KS_33_
0.2635083202024878	30-60	27-KS_34_
0.7765388578323392	>60	27-KS_35_
0.23751996628291092	30-60	27-KS_36_
0.7411100142868688	>60	27-KS_37_
0.08201892831195082	30-60	27-KS_39_
0.0	>60	27-KS_41_
0.10152631244463958	30-60	27-KS_42_
0.011872844568010462	>60	27-KS_43_
0.06492644954035022	>60	27-KS_44_
0.08287692856151752	>60	27-KS_46_
0.09427178734930214	>60	27-KS_47_
0.7310252139228978	>60	27-KS_48_
0.23231424809715445	30-60	27-KS_49_
0.21951914257963465	>60	27-KS_50_
0.03300309983340629	>60	27-KS_51_
0.032706264758697895	>60	27-KS_52_
0.10601658851139015	>60	27-KS_53_
0.09245429639334768	30-60	27-KS_54_
0.08902201420771046	30-60	27-KS_55_
0.0	>60	27-KS_56_
0.01016231640549043	30-60	27-KS_57_
0.03736234706912397	>60	27-KS_58_
0.0	>60	27-KS_59_
0.07038876948374016	>60	27-KS_60_
0.18340766435080447	>60	27-KS_61_
0.033767234794679225	>60	27-KS_62_
0.005316954696234078	>60	27-KS_64_
0.039753049702706635	>60	27-KS_65_
0.040246169158619796	>60	27-KS_67_
0.13300231041269142	>60	27-KS_68_
0.12830350025277926	>60	27-KS_69_
0.5912797930937601	>60	27-KS_70_
0.1609976411914765	>60	27-KS_71_
0.14655430904830816	>60	27-KS_72_
0.38099043552408124	>60	27-KS_73_
0.6329919299794152	>60	27-KS_74_
0.0	>60	33-124_06_
0.25177243476265515	30-60	33-1442_06_
0.0007390600626248992	<30	33-1484_08_
0.012398624833460237	>60	33-1540_09_
0.0	>60	33-165_09_
0.2841417377893441	>60	33-1833_08_
0.0	30-60	33-2234_08_
0.0	30-60	33-2237_05_
0.07033384063452965	>60	33-2248_03_
0.0	>60	33-239_09_
0.06205374591485198	>60	33-2546_03_
0.19486033593296592	30-60	33-2564_09_
0.1965648693765281	30-60	33-2609_09_
0.0023590232344760857	>60	33-2628_05_
0.20776493682975702	30-60	33-262_09_
0.0018451814300579422	>60	33-2662_08_
0.0	>60	33-2688_05_
0.6368748103023981	30-60	33-2764_08_
0.0	>60	33-290_09_
0.20396662287121287	<30	33-291_09_
0.0	>60	33-2969_09_
0.0050142507070089735	>60	33-2970_09_
0.0	>60	33-3013_05_
0.0	<30	33-3016_08_
0.2930067738554847	<30	33-3037_02_
0.057766625810821044	30-60	33-3073-08_
0.028775671154191846	>60	33-3118_08_
0.014697753193229518	30-60	33-3155_04_
0.19721602865180596	<30	33-3195_09_
0.26804885325191286	<30	33-3285_08_
0.0	>60	33-32_09_
0.007980247275154282	>60	33-3328_06_
0.04111677869102754	<30	33-3334_03_
0.0	>60	33-3388_09_
0.05207290291381919	>60	33-350_03_
0.16178274870860515	<30	33-357_09_
0.029981455247078896	>60	33-3696_05_
0.0	30-60	33-3725_02_
0.0	30-60	33-3743_08_
0.029811878679723538	>60	33-379_09_
0.537761389934812	30-60	33-3826_05_
0.22670310037303767	<30	33-4032_07_
0.0	>60	33-406_09_
0.0013447257972362084	>60	33-4072_06_
0.05350352661449968	>60	33-4088_08_
0.15138969198571006	30-60	33-425_05_
0.2582836365831005	>60	33-4301_02_
0.012935010527485868	>60	33-4596_08_
0.08418497213401614	>60	33-4673_05_
0.0	>60	33-4816_06_
0.0	>60	33-4819_05_
0.025461939001131615	30-60	33-4845_06_
0.1558490756935243	>60	33-4894_03_
0.0	>60	33-5048_02_
0.0	>60	33-5121_04_
0.0	>60	33-5359_04_
0.0	30-60	33-5360_04_
0.6846332262930275	<30	33-5598_06_
0.00905990652248543	<30	33-5604_08_
0.4187972778956641	<30	33-5690_06_
0.3663580778375062	30-60	33-5739_05_
0.028191914220360003	>60	33-598_09_
0.03463182550912111	>60	33-622_07_
0.00646679092032574	30-60	33-637_08_
0.05980104039582987	<30	33-6448_08_
0.19656204276271716	30-60	33-6488_07_
0.7228376329088012	<30	33-886_05_
0.0062600752827559345	30-60	33-908_09_
0.0785853452945317	30-60	40-01_
0.2550372614730484	30-60	40-03_
0.0015290855427156826	>60	40-04_
0.11838614043137707	>60	40-06_
0.17254783224005416	<30	40-07_
0.0	>60	40-08_
0.23734376308089994	30-60	40-09_
0.0	>60	40-10_
0.24836973982028482	30-60	40-11_
0.7277493863178587	30-60	40-12_
0.04436138354136418	>60	40-14_
0.0	30-60	40-15_
0.0	>60	40-16_
0.09792060132360045	>60	40-17_
0.01890654984801727	30-60	40-18_
0.0	>60	40-19_
0.031443015740294636	>60	41-17_
0.0	>60	41-25_
0.16444890857630762	>60	42-01_
0.0	>60	42-02_
0.0813954444265633	>60	42-03_
3.579800544499229	>60	42-04_
0.0	>60	42-05_
0.0	>60	42-06_
0.0	>60	42-10_
0.1862994285033644	>60	42-11_
0.0	>60	42-12_
0.03916142391499029	>60	42-13_
0.0	>60	42-14_
0.0	>60	42-15_
0.17303899595722777	>60	42-16_
0.2612045551205108	>60	42-17_
0.1269729517336443	>60	42-20_
0.10860508961261098	>60	43-02_
0.005814896953627746	>60	43-03_
0.2203613588595188	<30	43-04_
0.05852842063839513	>60	43-06_
0.10811062138412264	30-60	43-07_
0.24712589765910464	>60	43-08_
0.022410851467913665	30-60	43-09_
0.0	>60	43-10_
0.14121129272057836	30-60	43-13_
0.0	30-60	43-14_
0.0	>60	43-15_
0.06017699042268003	30-60	43-16_
0.24659645757572135	>60	43-18_
0.34047091440832816	<30	43-19_
0.0	30-60	43-21_
0.0	>60	43-22_
0.0	>60	43-23_
0.0	30-60	43-24_
0.015313905521305432	>60	43-25_
0.0	>60	43-26_
0.2746762346288747	>60	43-27_
0.06365234728847592	>60	43-28_
0.6209944558868614	>60	43-29_
0.0	>60	43-31_
0.4532979515249159	<30	43-34_
0.2901117334323176	<30	43-36_
0.5351973193512548	>60	43-37_
0.1540691200240395	30-60	43-38_
0.00967799451125503	30-60	43-41_
0.758465440647905	>60	43-46_
0.7199026971066029	30-60	43-47_
0.021844526643509832	>60	43-48_
0.7545164884378937	30-60	44-01_
0.1602524498450276	30-60	44-02_
0.16774009183553146	30-60	44-03_
0.0	>60	44-04_
0.09708142151482357	>60	44-06_
0.0	30-60	44-07_
0.2278477312639688	30-60	44-09_
0.2713717091164383	30-60	44-11_
0.31533419626440107	30-60	44-12_
0.15980994656348377	30-60	44-13_
0.555432618713446	30-60	44-15_
0.1601120252257697	>60	44-17_
0.4578438349689071	30-60	44-18_
0.12617077996209072	>60	44-19_
0.10734033686143013	30-60	44-20_
0.35929625029998724	>60	44-21_
0.11928613820414985	>60	44-22_
0.3084692387330263	>60	44-23_
0.7241828864231038	30-60	44-25_
0.2798856066025685	>60	45-01_
0.13570641847691106	30-60	45-02_
0.6932032381834692	30-60	45-03_
0.22790977286848313	30-60	45-04_
0.07206547097247382	>60	45-05_
0.4118471367066952	30-60	45-06_
0.22162568588907555	30-60	45-07_
0.0	>60	45-08_
0.0	>60	45-10_
0.1630987397688527	<30	45-12_
0.050031126597562814	>60	45-13_
0.06607247526760635	>60	45-14_
0.25046332390961296	30-60	45-15_
0.46093777220051574	30-60	45-16_
0.7303348677334431	30-60	45-18_
0.6299398453539465	>60	45-19_
0.7241905443430535	30-60	45-20_
0.26028280118601527	30-60	45-21_
0.05955320310124877	30-60	45-24_
0.056950691113508284	>60	49-01_
0.2279056135889353	>60	49-02_
0.2058516503317424	>60	49-03_
0.1873410751011233	30-60	49-04_
0.8177750986677439	>60	49-05_
0.0	30-60	49-06_
0.2431697471542111	<30	49-07_
0.7372476806126417	30-60	49-08_
0.1633609555233184	>60	49-10_
0.41744338543663684	>60	49-11_
0.1625984964185062	>60	49-13_
0.5606309702698564	30-60	50-01_
0.1724094663537224	30-60	50-02_
0.1610339446956728	30-60	50-04_
0.10234334488528088	30-60	50-05_
0.010641530533260701	<30	50-06_
0.04654599302439974	>60	52-04_
0.0	>60	52-05_
0.39392941976438905	30-60	52-06_
0.009026026394717253	>60	52-08_
0.4413442076227083	30-60	52-100_
0.22633941642506647	<30	52-102_
0.27740844821468796	>60	52-103_
0.0	>60	52-104_
0.06788699530750238	>60	52-105_
0.0036395576658150687	>60	52-108_
0.0037388372981138392	>60	52-109_
0.5907396717478282	<30	52-10_
0.21645184825302105	<30	52-112_
0.23471038700655594	>60	52-116_
0.011724875926006177	30-60	52-121_
0.03106670066172661	>60	52-122_
0.20753251862079075	30-60	52-124_
0.049311096584498754	30-60	52-125_
0.0	>60	52-126_
0.16195676557220592	>60	52-127_
0.5363066283791538	>60	52-129_
0.07273581201102712	30-60	52-12_
0.0	30-60	52-130_
0.1224896991168935	>60	52-131_
0.7402991156499154	>60	52-134_
0.7884379228323537	>60	52-135_
0.03129361307803053	>60	52-136_
0.23231424809715445	>60	52-137_
0.28150298564125076	30-60	52-139_
0.0	>60	52-147_
0.024629176375800827	<30	52-14_
0.0	>60	52-15_
0.5537421933721284	30-60	52-16_
0.5763188088581634	>60	52-19_
0.1960375416959364	30-60	52-21_
0.6139829480741795	>60	52-24_
0.1952579594399803	<30	52-25_
0.04973886973027891	>60	52-28_
0.005928968780607497	>60	52-31_
0.8636664478931674	<30	52-32_
0.7648685798171692	>60	52-33_
0.694691804279167	30-60	52-36_
0.2748331832412753	>60	52-40_
0.17372776935625092	<30	52-41_
0.008895646691999904	>60	52-45_
0.142947875789308	>60	52-47_
0.7047449112076701	30-60	52-48_
0.05745404218832679	>60	52-52_
0.5762820321953721	<30	52-56_
0.5944431360623724	30-60	52-57_
0.06094884619712304	>60	52-58_
0.12812088869625607	>60	52-60_
0.20656762551541155	30-60	52-61_
0.02140515850400791	>60	52-62_
0.0	>60	52-67_
0.0	>60	52-70_
0.3378302336756086	>60	52-80_
0.21623093462391202	>60	52-82_
0.0	>60	52-85_
0.0	>60	52-87_
0.7402448080744043	>60	52-90_
0.0	>60	52-95_
0.6528731814913619	30-60	52-96_
0.024280040669629577	>60	52-98_
0.20754262747557256	<30	54-02_
0.7738599872561781	<30	54-08_
0.0	>60	54-10_
0.050638142666469765	>60	55-01_
0.19848533685823255	>60	55-02_
0.18638661572906398	>60	55-03_
0.1486586501695648	>60	55-04_
0.18724412441277724	>60	55-05_
0.5025997585514038	>60	55-06_
0.0	>60	55-08_
0.09604675372892893	>60	55-10_
0.6463668406937757	>60	55-11_
0.0	>60	55-13_
0.027209491410261768	>60	55-14_
0.002645482738751993	>60	55-16_
0.03272743806066947	>60	55-19_
0.15915410702275368	>60	55-20_
0.22764575920898444	>60	55-21_
0.0	>60	55-24_
0.0717677373050088	>60	55-27_
0.004524320024418368	>60	55-30_
0.5298866442982038	30-60	56-01_
0.0	>60	56-02_
0.2471702643527407	30-60	56-03_
0.19239233298983366	30-60	56-04_
0.5541625751943378	<30	56-07_
0.011775693011068677	>60	56-08_
0.18322479975858252	>60	56-09_
0.2319881274499651	30-60	56-11_
0.6025199497022515	>60	56-12_
0.27525665252516685	>60	57-01_
0.0	>60	57-02_
0.5723324428251458	>60	57-03_
0.7414290910309363	>60	57-04_
0.14333680972460552	>60	57-05_
0.16562212368429066	>60	57-06_
0.5503894070059083	>60	57-07_
0.016743505802896828	30-60	57-08_
0.01239939611265094	>60	57-10_
0.3851903283844414	>60	57-13_
0.10808076538133274	>60	57-14_
0.7728131386381066	30-60	57-17_
0.2769559513242912	30-60	57-18_
0.11717273200545128	>60	57-19_
0.587882002344253	30-60	57-20_
0.0	>60	58-02_
0.0	>60	58-03_
0.0	>60	58-04_
0.7062760027659488	>60	58-05_
0.03263358802646964	>60	58-06_
0.7680764218891565	30-60	58-09_
0.0	>60	58-11_
0.05600939545549034	>60	58-12_
0.2559853373521616	>60	58-18_
0.027703899416437697	>60	58-19_
0.0	>60	58-20_
0.0	>60	58-22_
0.21157604530401375	>60	58-24_
0.0	>60	58-26_
0.015719068486080692	>60	58-31_
0.0	>60	58-34_
0.006479475888057851	>60	58-35_
0.0	>60	58-38_
0.10627488203032642	>60	58-39_
0.0	>60	58-43_
0.3219859806679034	>60	58-45_
0.004419809983236174	>60	58-49_
0.4913138079722705	>60	58-51_
0.5276720706507052	>60	58-60_
0.0	>60	58-61_
0.0	>60	58-65_
0.0	>60	58-69_
0.0	>60	58-70_
0.10106582143661758	>60	58-71_
0.05580152447104678	>60	58-72_
0.0015013643057571315	>60	58-75_
0.019328495470656716	>60	58-76_
0.08186388364021413	>60	58-77_
0.19574291390099124	>60	58-78_
0.19673273209434525	>60	58-79_
0.005276612458656427	>60	58-81_
0.3868187908928219	30-60	C18-02_
0.6684128254552667	30-60	C18-05_
0.0	>60	C18-06_
0.7055050017941542	<30	C18-07_
0.36382291455331134	30-60	C18-09_
0.24989658604052056	>60	C18-10_
0.027018467078727227	>60	C18-11_
0.23267361385228774	>60	C18-12_
0.06257816084531935	30-60	C18-15_
0.13772119036804373	30-60	L18-02_
0.04945493196228876	>60	L18-03_
0.7277493863178587	>60	L18-05_
0.04131996457228733	>60	L18-06_
0.030744811471469752	30-60	L18-07_
0.11989900116722199	30-60	L18-08_
0.0995873849427418	>60	L18-09_
0.7113779669199429	30-60	L18-11_
0.09072009700172931	>60	L18-13_
0.1414531253862438	>60	L18-14_
0.11600724930003214	>60	L18-16_
0.010789368593581582	>60	L18-17_
0.009703532565485302	>60	L18-18_
0.18759076478399556	30-60	M18-01_
0.1845853508107085	>60	M18-02_
0.5024754818991326	30-60	M18-03_
0.6157669751753576	>60	M18-05_
0.056539265735325236	>60	M18-06_
0.15053664893811688	30-60	M18-07_
0.6336627078784595	30-60	M18-08_
0.0	>60	M18-11_
