# Supplementary material for: Detection of PatIent-Level distances from single cell genomics and pathomics data with Optimal Transport (PILOT)
Source: Mol Syst Biol. 2023 Dec 19;20(2):57–74. doi: 10.1038/s44320-023-00003-8 (PMC10883279; doi:10.1038/s44320-023-00003-8)
Supplement: Supplementary file 3 — Source Data Fig. 2 [file 44320_2023_3_MOESM3_ESM.zip › Source data_Figure2/F/Fraction/Kidney IgAN (T)_pseudo.csv]

Pseudotime	status	sampleID
6933238.065586658	<30	01-01_
0.0	>60	01-03_
0.0	30-60	01-05_
0.0	30-60	01-06_
6933238.065586658	30-60	01-08_
6933238.065586658	>60	01-10_
6933238.065586658	30-60	01-11_
6933238.065586658	>60	01-12_
0.0	30-60	01-14_
6933238.065586658	30-60	01-15_
6933238.065586658	>60	01-16_
6933238.065586658	30-60	01-17_
6933238.065586658	<30	01-20_
0.0	30-60	01-21_
0.0	30-60	01-22_
0.0	>60	01-23_
0.0	>60	01-24_
0.0	>60	01-25_
0.0	>60	01-26_
0.0	>60	01-27_
0.0	30-60	01-28_
0.0	>60	01-29_
0.0	>60	01-30_
0.0	>60	01-31_
0.0	>60	01-32_
0.0	>60	01-33_
0.0	>60	01-34_
0.0	30-60	01-35_
0.0	>60	01-36_
0.0	>60	01-38_
6933238.065586658	<30	02-V2_0303_
0.0	>60	02-V2_0530_
0.0	30-60	02-V2_3035_
6933238.065586658	<30	02-V2_3159_
0.0	>60	02-V2_3407_
0.0	>60	02-V2_6018_
0.0	30-60	02-V2_6031_
0.0	<30	02-V2_6110_
0.0	>60	02-V2_6314_
0.0	30-60	02-V2_8111_
0.0	>60	06_01_
0.0	>60	06_02_
0.0	>60	06_04_
0.0	>60	06_05_
0.0	>60	06_06_
6933238.065586658	>60	06_07_
0.0	30-60	06_09_
0.0	>60	06_10_
0.0	>60	06_12_
6933238.065586658	>60	06_13_
0.0	30-60	06_14_
6933238.065586658	30-60	06_15_
6933238.065586658	>60	06_16_
6933238.065586658	30-60	06_17_
0.0	>60	06-03_
0.0	>60	06-18_
0.0	>60	08-01_
0.0	30-60	08-02_
0.0	>60	08-03_
6933238.065586658	>60	08-04_
0.0	>60	08-05_
0.0	>60	08-07_
6933238.065586658	>60	08-08_
0.0	>60	08-09_
0.0	>60	08-10_
6933238.065586658	30-60	08-11_
6933238.065586658	<30	08-19_
0.0	>60	08-20_
6933238.065586658	>60	08-21_
0.0	>60	08-22_
6933238.065586658	30-60	08-23_
0.0	30-60	08-28_
6933238.065586658	30-60	08-29_
0.0	30-60	09-02_
0.0	30-60	09-03_
0.0	>60	09-04_
0.0	30-60	09-05_
6933238.065586658	<30	09-06_
6933238.065586658	>60	09-07_
6933238.065586658	30-60	09-08_
6933238.065586658	30-60	09-09_
0.0	>60	09-11_
0.0	30-60	09-18_
0.0	>60	09-19_
6933238.065586658	>60	09-20_
0.0	30-60	09-21_
0.0	>60	09-25_
6933238.065586658	>60	09-26_
6933238.065586658	>60	09-27_
0.0	>60	09-28_
6933238.065586658	<30	09-29_
6933238.065586658	<30	09-30_
6933238.065586658	<30	09-32_
0.0	>60	09-33_
0.0	>60	09-35_
0.0	>60	09-36_
0.0	30-60	09-38_
0.0	>60	09-39_
0.0	>60	09-42_
6933238.065586658	30-60	10-03_
6933238.065586658	30-60	10-04_
6933238.065586658	30-60	10-06_
0.0	30-60	10-07_
0.0	>60	10-11_
6933238.065586658	30-60	10-16_
6933238.065586658	>60	17-01_
0.0	>60	17-02_
0.0	30-60	17-04_
0.0	>60	20-01_
6933238.065586658	30-60	20-03_
0.0	>60	20-04_
6933238.065586658	30-60	20-06_
0.0	>60	20-07_
0.0	>60	20-10_
6933238.065586658	30-60	20-11_
0.0	>60	20-18_
6933238.065586658	>60	20-21_
6933238.065586658	>60	20-23_
0.0	>60	20-24_
6933238.065586658	<30	20-25_
0.0	>60	20-26_
0.0	>60	20-27_
0.0	>60	20-28_
6933238.065586658	30-60	20-29_
0.0	<30	20-31_
0.0	>60	20-34_
6933238.065586658	30-60	20-35_
6933238.065586658	30-60	20-36_
6933238.065586658	<30	20-38_
0.0	>60	20-39_
0.0	>60	20-40_
6933238.065586658	30-60	20-41_
0.0	>60	20-42_
0.0	30-60	22-02_
0.0	30-60	22-04_
6933238.065586658	30-60	22-05_
6933238.065586658	>60	22-06_
0.0	30-60	22-07_
0.0	30-60	22-08_
0.0	<30	22-09_
0.0	>60	22-10_
6933238.065586658	<30	22-11_
6933238.065586658	<30	22-12_
6933238.065586658	<30	22-14_
0.0	30-60	22-15_
6933238.065586658	>60	22-17_
0.0	>60	22-20_
0.0	30-60	22-21_
0.0	>60	22-22_
0.0	30-60	22-23_
0.0	>60	22-24_
0.0	>60	22-25_
0.0	>60	22-26_
6933238.065586658	>60	22-27_
0.0	>60	22-28_
6933238.065586658	>60	23-01_
0.0	>60	23-02_
0.0	>60	23-03_
6933238.065586658	>60	23-04_
0.0	>60	23-06_
0.0	>60	23-07_
0.0	>60	23-08_
0.0	>60	26-01_2_
0.0	>60	26-02_2_
0.0	>60	26-03_2_
0.0	>60	26-04_2_
0.0	30-60	26-05_2_
0.0	>60	26-06_2_
0.0	>60	26-07_2_
0.0	>60	26-08_2_
0.0	>60	26-09_2_
0.0	>60	26-10_2_
0.0	>60	26-11_2_
0.0	>60	26-13_2_
6933238.065586658	<30	26-15_2_
6933238.065586658	30-60	26-18_2_
6933238.065586658	>60	26-19_2_
6933238.065586658	<30	26-20_2_
0.0	>60	26-21_3_
6933238.065586658	>60	26-23_2_
0.0	>60	26-24_2_
6933238.065586658	30-60	26-25_2_
0.0	>60	26-26_2_
0.0	>60	26-27_2_
6933238.065586658	>60	26-29_2_
0.0	>60	26-30_2_
0.0	>60	26-31_2_
0.0	>60	26-33_2_
0.0	>60	26-34_2_
6933238.065586658	30-60	26-35_2_
6933238.065586658	30-60	26-37_2_
6933238.065586658	30-60	26-38_2_
6933238.065586658	<30	26-39_2_
0.0	>60	26-42_2_
6933238.065586658	>60	26-43_2_
0.0	30-60	26-44_2_
6933238.065586658	>60	26-45_2_
0.0	>60	26-46_2_
0.0	>60	26-47_2_
0.0	>60	26-52_2_
0.0	>60	26-53_2_
0.0	>60	26-54_2_
0.0	>60	26-56_2_
0.0	30-60	26-57_2_
0.0	>60	26-58_2_
0.0	30-60	26-59_2_
6933238.065586658	<30	26-61_2_
0.0	>60	26-62_2_
0.0	>60	26-63_2_
0.0	>60	26-65_2_
6933238.065586658	>60	27-KS_01_
6933238.065586658	>60	27-KS_02_
6933238.065586658	<30	27-KS_03_
0.0	>60	27-KS_07_
6933238.065586658	30-60	27-KS_08_
6933238.065586658	>60	27-KS_09_
6933238.065586658	30-60	27-KS_10_
0.0	>60	27-KS_11_
6933238.065586658	30-60	27-KS_12_
0.0	>60	27-KS_14_
6933238.065586658	>60	27-KS_16_
0.0	>60	27-KS_17_
0.0	>60	27-KS_18_
0.0	>60	27-KS_19_
6933238.065586658	>60	27-KS_20_
0.0	>60	27-KS_21_
0.0	>60	27-KS_22_
0.0	>60	27-KS_23_
6933238.065586658	30-60	27-KS_26_
0.0	>60	27-KS_27_
0.0	30-60	27-KS_28_
0.0	>60	27-KS_29_
0.0	>60	27-KS_30_
6933238.065586658	30-60	27-KS_31_
0.0	>60	27-KS_32_
0.0	<30	27-KS_33_
6933238.065586658	30-60	27-KS_34_
6933238.065586658	>60	27-KS_35_
6933238.065586658	30-60	27-KS_36_
6933238.065586658	>60	27-KS_37_
0.0	30-60	27-KS_39_
0.0	>60	27-KS_41_
6933238.065586658	30-60	27-KS_42_
0.0	>60	27-KS_43_
6933238.065586658	>60	27-KS_44_
0.0	>60	27-KS_46_
0.0	>60	27-KS_47_
6933238.065586658	>60	27-KS_48_
0.0	30-60	27-KS_49_
6933238.065586658	>60	27-KS_50_
0.0	>60	27-KS_51_
0.0	>60	27-KS_52_
0.0	>60	27-KS_53_
0.0	30-60	27-KS_54_
0.0	30-60	27-KS_55_
0.0	>60	27-KS_56_
0.0	30-60	27-KS_57_
0.0	>60	27-KS_58_
0.0	>60	27-KS_59_
0.0	>60	27-KS_60_
6933238.065586658	>60	27-KS_61_
0.0	>60	27-KS_62_
0.0	>60	27-KS_64_
0.0	>60	27-KS_65_
0.0	>60	27-KS_67_
0.0	>60	27-KS_68_
0.0	>60	27-KS_69_
6933238.065586658	>60	27-KS_70_
6933238.065586658	>60	27-KS_71_
0.0	>60	27-KS_72_
6933238.065586658	>60	27-KS_73_
6933238.065586658	>60	27-KS_74_
0.0	>60	33-124_06_
6933238.065586658	30-60	33-1442_06_
0.0	<30	33-1484_08_
0.0	>60	33-1540_09_
0.0	>60	33-165_09_
6933238.065586658	>60	33-1833_08_
0.0	30-60	33-2234_08_
0.0	30-60	33-2237_05_
0.0	>60	33-2248_03_
0.0	>60	33-239_09_
0.0	>60	33-2546_03_
6933238.065586658	30-60	33-2564_09_
6933238.065586658	30-60	33-2609_09_
6933238.065586658	30-60	33-262_09_
0.0	>60	33-2628_05_
0.0	>60	33-2662_08_
0.0	>60	33-2688_05_
6933238.065586658	30-60	33-2764_08_
0.0	>60	33-290_09_
6933238.065586658	<30	33-291_09_
0.0	>60	33-2969_09_
0.0	>60	33-2970_09_
0.0	>60	33-3013_05_
0.0	<30	33-3016_08_
6933238.065586658	<30	33-3037_02_
0.0	30-60	33-3073-08_
0.0	>60	33-3118_08_
0.0	30-60	33-3155_04_
6933238.065586658	<30	33-3195_09_
0.0	>60	33-32_09_
6933238.065586658	<30	33-3285_08_
0.0	>60	33-3328_06_
0.0	<30	33-3334_03_
0.0	>60	33-3388_09_
0.0	>60	33-350_03_
0.0	<30	33-357_09_
0.0	>60	33-3696_05_
0.0	30-60	33-3725_02_
0.0	30-60	33-3743_08_
0.0	>60	33-379_09_
6933238.065586658	30-60	33-3826_05_
0.0	<30	33-4032_07_
0.0	>60	33-406_09_
0.0	>60	33-4072_06_
0.0	>60	33-4088_08_
6933238.065586658	30-60	33-425_05_
0.0	>60	33-4301_02_
0.0	>60	33-4596_08_
0.0	>60	33-4673_05_
0.0	>60	33-4816_06_
0.0	>60	33-4819_05_
0.0	30-60	33-4845_06_
0.0	>60	33-4894_03_
0.0	>60	33-5048_02_
0.0	>60	33-5121_04_
0.0	>60	33-5359_04_
0.0	30-60	33-5360_04_
6933238.065586658	<30	33-5598_06_
0.0	<30	33-5604_08_
6933238.065586658	<30	33-5690_06_
6933238.065586658	30-60	33-5739_05_
0.0	>60	33-598_09_
0.0	>60	33-622_07_
0.0	30-60	33-637_08_
0.0	<30	33-6448_08_
0.0	30-60	33-6488_07_
6933238.065586658	<30	33-886_05_
0.0	30-60	33-908_09_
0.0	30-60	40-01_
6933238.065586658	30-60	40-03_
0.0	>60	40-04_
0.0	>60	40-06_
6933238.065586658	<30	40-07_
0.0	>60	40-08_
6933238.065586658	30-60	40-09_
0.0	>60	40-10_
6933238.065586658	30-60	40-11_
6933238.065586658	30-60	40-12_
0.0	>60	40-14_
0.0	30-60	40-15_
0.0	>60	40-16_
0.0	>60	40-17_
0.0	30-60	40-18_
0.0	>60	40-19_
0.0	>60	41-17_
0.0	>60	41-25_
0.0	>60	42-01_
0.0	>60	42-02_
0.0	>60	42-03_
6933238.065586658	>60	42-04_
0.0	>60	42-05_
0.0	>60	42-06_
0.0	>60	42-10_
6933238.065586658	>60	42-11_
0.0	>60	42-12_
6933238.065586658	>60	42-13_
0.0	>60	42-14_
0.0	>60	42-15_
0.0	>60	42-16_
6933238.065586658	>60	42-17_
0.0	>60	42-20_
0.0	>60	43-02_
0.0	>60	43-03_
6933238.065586658	<30	43-04_
0.0	>60	43-06_
0.0	30-60	43-07_
6933238.065586658	>60	43-08_
0.0	30-60	43-09_
0.0	>60	43-10_
0.0	30-60	43-13_
0.0	30-60	43-14_
0.0	>60	43-15_
0.0	30-60	43-16_
6933238.065586658	>60	43-18_
6933238.065586658	<30	43-19_
0.0	30-60	43-21_
0.0	>60	43-22_
0.0	>60	43-23_
0.0	30-60	43-24_
0.0	>60	43-25_
0.0	>60	43-26_
6933238.065586658	>60	43-27_
0.0	>60	43-28_
6933238.065586658	>60	43-29_
0.0	>60	43-31_
6933238.065586658	<30	43-34_
6933238.065586658	<30	43-36_
6933238.065586658	>60	43-37_
0.0	30-60	43-38_
0.0	30-60	43-41_
6933238.065586658	>60	43-46_
6933238.065586658	30-60	43-47_
0.0	>60	43-48_
6933238.065586658	30-60	44-01_
6933238.065586658	30-60	44-02_
0.0	30-60	44-03_
0.0	>60	44-04_
0.0	>60	44-06_
0.0	30-60	44-07_
0.0	30-60	44-09_
6933238.065586658	30-60	44-11_
0.0	30-60	44-12_
6933238.065586658	30-60	44-13_
6933238.065586658	30-60	44-15_
0.0	>60	44-17_
6933238.065586658	30-60	44-18_
0.0	>60	44-19_
0.0	30-60	44-20_
6933238.065586658	>60	44-21_
0.0	>60	44-22_
0.0	>60	44-23_
6933238.065586658	30-60	44-25_
0.0	>60	45-01_
0.0	30-60	45-02_
6933238.065586658	30-60	45-03_
6933238.065586658	30-60	45-04_
0.0	>60	45-05_
6933238.065586658	30-60	45-06_
6933238.065586658	30-60	45-07_
0.0	>60	45-08_
6933238.065586658	>60	45-10_
0.0	<30	45-12_
0.0	>60	45-13_
0.0	>60	45-14_
6933238.065586658	30-60	45-15_
6933238.065586658	30-60	45-16_
6933238.065586658	30-60	45-18_
6933238.065586658	>60	45-19_
6933238.065586658	30-60	45-20_
6933238.065586658	30-60	45-21_
0.0	30-60	45-24_
0.0	>60	49-01_
0.0	>60	49-02_
0.0	>60	49-03_
0.0	30-60	49-04_
6933238.065586658	>60	49-05_
0.0	30-60	49-06_
6933238.065586658	<30	49-07_
6933238.065586658	30-60	49-08_
0.0	>60	49-10_
6933238.065586658	>60	49-11_
0.0	>60	49-13_
6933238.065586658	30-60	50-01_
0.0	30-60	50-02_
0.0	30-60	50-04_
0.0	30-60	50-05_
0.0	<30	50-06_
0.0	>60	52-04_
0.0	>60	52-05_
6933238.065586658	30-60	52-06_
0.0	>60	52-08_
6933238.065586658	<30	52-10_
6933238.065586658	30-60	52-100_
0.0	<30	52-102_
6933238.065586658	>60	52-103_
0.0	>60	52-104_
0.0	>60	52-105_
0.0	>60	52-108_
0.0	>60	52-109_
6933238.065586658	<30	52-112_
6933238.065586658	>60	52-116_
0.0	30-60	52-12_
0.0	30-60	52-121_
6933238.065586658	>60	52-122_
0.0	30-60	52-124_
0.0	30-60	52-125_
0.0	>60	52-126_
0.0	>60	52-127_
6933238.065586658	>60	52-129_
0.0	30-60	52-130_
0.0	>60	52-131_
6933238.065586658	>60	52-134_
6933238.065586658	>60	52-135_
0.0	>60	52-136_
6933238.065586658	>60	52-137_
0.0	30-60	52-139_
0.0	<30	52-14_
0.0	>60	52-147_
0.0	>60	52-15_
6933238.065586658	30-60	52-16_
6933238.065586658	>60	52-19_
6933238.065586658	30-60	52-21_
6933238.065586658	>60	52-24_
6933238.065586658	<30	52-25_
0.0	>60	52-28_
0.0	>60	52-31_
6933238.065586658	<30	52-32_
6933238.065586658	>60	52-33_
6933238.065586658	30-60	52-36_
0.0	>60	52-40_
0.0	<30	52-41_
0.0	>60	52-45_
0.0	>60	52-47_
6933238.065586658	30-60	52-48_
0.0	>60	52-52_
6933238.065586658	<30	52-56_
6933238.065586658	30-60	52-57_
0.0	>60	52-58_
0.0	>60	52-60_
6933238.065586658	30-60	52-61_
0.0	>60	52-62_
0.0	>60	52-67_
0.0	>60	52-70_
0.0	>60	52-80_
0.0	>60	52-82_
0.0	>60	52-85_
0.0	>60	52-87_
6933238.065586658	>60	52-90_
0.0	>60	52-95_
6933238.065586658	30-60	52-96_
0.0	>60	52-98_
6933238.065586658	<30	54-02_
6933238.065586658	<30	54-08_
0.0	>60	54-10_
0.0	>60	55-01_
0.0	>60	55-02_
0.0	>60	55-03_
0.0	>60	55-04_
0.0	>60	55-05_
6933238.065586658	>60	55-06_
0.0	>60	55-08_
0.0	>60	55-10_
6933238.065586658	>60	55-11_
0.0	>60	55-13_
0.0	>60	55-14_
0.0	>60	55-16_
0.0	>60	55-19_
0.0	>60	55-20_
6933238.065586658	>60	55-21_
0.0	>60	55-24_
0.0	>60	55-27_
0.0	>60	55-30_
6933238.065586658	30-60	56-01_
0.0	>60	56-02_
6933238.065586658	30-60	56-03_
6933238.065586658	30-60	56-04_
6933238.065586658	<30	56-07_
0.0	>60	56-08_
0.0	>60	56-09_
6933238.065586658	30-60	56-11_
0.0	>60	56-12_
6933238.065586658	>60	57-01_
0.0	>60	57-02_
6933238.065586658	>60	57-03_
6933238.065586658	>60	57-04_
0.0	>60	57-05_
6933238.065586658	>60	57-06_
6933238.065586658	>60	57-07_
0.0	30-60	57-08_
0.0	>60	57-10_
6933238.065586658	>60	57-13_
6933238.065586658	>60	57-14_
6933238.065586658	30-60	57-17_
6933238.065586658	30-60	57-18_
0.0	>60	57-19_
6933238.065586658	30-60	57-20_
0.0	>60	58-02_
0.0	>60	58-03_
0.0	>60	58-04_
6933238.065586658	>60	58-05_
0.0	>60	58-06_
6933238.065586658	30-60	58-09_
0.0	>60	58-11_
0.0	>60	58-12_
0.0	>60	58-18_
0.0	>60	58-19_
0.0	>60	58-20_
0.0	>60	58-22_
0.0	>60	58-24_
0.0	>60	58-26_
0.0	>60	58-31_
0.0	>60	58-34_
0.0	>60	58-35_
0.0	>60	58-38_
0.0	>60	58-39_
0.0	>60	58-43_
6933238.065586658	>60	58-45_
0.0	>60	58-49_
6933238.065586658	>60	58-51_
6933238.065586658	>60	58-60_
0.0	>60	58-61_
0.0	>60	58-65_
0.0	>60	58-69_
0.0	>60	58-70_
6933238.065586658	>60	58-71_
0.0	>60	58-72_
0.0	>60	58-75_
0.0	>60	58-76_
0.0	>60	58-77_
0.0	>60	58-78_
0.0	>60	58-79_
0.0	>60	58-81_
6933238.065586658	30-60	C18-02_
6933238.065586658	30-60	C18-05_
0.0	>60	C18-06_
6933238.065586658	<30	C18-07_
6933238.065586658	30-60	C18-09_
6933238.065586658	>60	C18-10_
0.0	>60	C18-11_
6933238.065586658	>60	C18-12_
0.0	30-60	C18-15_
6933238.065586658	30-60	L18-02_
0.0	>60	L18-03_
6933238.065586658	>60	L18-05_
0.0	>60	L18-06_
0.0	30-60	L18-07_
6933238.065586658	30-60	L18-08_
0.0	>60	L18-09_
6933238.065586658	30-60	L18-11_
0.0	>60	L18-13_
0.0	>60	L18-14_
0.0	>60	L18-16_
0.0	>60	L18-17_
0.0	>60	L18-18_
6933238.065586658	30-60	M18-01_
0.0	>60	M18-02_
6933238.065586658	30-60	M18-03_
6933238.065586658	>60	M18-05_
0.0	>60	M18-06_
0.0	30-60	M18-07_
6933238.065586658	30-60	M18-08_
0.0	>60	M18-11_
