# Supplementary material for: Detection of PatIent-Level distances from single cell genomics and pathomics data with Optimal Transport (PILOT)
Source: Mol Syst Biol. 2023 Dec 19;20(2):57–74. doi: 10.1038/s44320-023-00003-8 (PMC10883279; doi:10.1038/s44320-023-00003-8)
Supplement: Supplementary file 3 — Source Data Fig. 2 [file 44320_2023_3_MOESM3_ESM.zip › Source data_Figure2/F/Trajectory/Kidney IgAN (T)_phate_pro.csv]

x	y	sampleID	status
0.010328003260409764	-0.030831313385656083	VALIGA_mhnhhiaij6	<30
0.012335478732736419	0.03546281752651807	VALIGA_qtsqcpp0kw	>60
-0.03371541205323261	-0.005774934548093384	VALIGA_kxn47jtsj7	30-60
-0.04181771977530112	0.015818065906868774	VALIGA_v7wihwogxd	30-60
-0.029020842058476402	-0.000752996585032618	VALIGA_6rfptyt3la	30-60
0.056549041054288075	0.02313459885647919	VALIGA_ptx0nq0je1	>60
0.05972303320497434	0.022177575759517267	VALIGA_5wsdox7vv8	30-60
0.014058490487920407	-0.027779060215135345	VALIGA_gsn7dsolq3	>60
-0.03191209963744863	0.0031771587089823496	VALIGA_go0idujzww	30-60
0.007187390980881359	-0.027712606798584106	VALIGA_t3zeiu1pyk	30-60
0.010714488189123988	-0.031024869917537688	VALIGA_yslqk2ar7l	>60
0.09055284492734433	0.03541416688448845	VALIGA_6zlfjh7qh9	30-60
0.07539688075002293	0.01589878813374765	VALIGA_j4oqgewzug	<30
-0.030456799619505027	-0.0023998336049151957	VALIGA_nck6piqxlt	30-60
-0.02765996902658846	-0.0033585205453353895	VALIGA_r0h10hh4t0	30-60
-0.021919286518863285	0.0009058319569840138	VALIGA_m0wo5quktl	>60
-0.023710754858173963	-0.01915394939901607	VALIGA_8xpkukgxc6	>60
-0.03989741511546541	0.01253783997714734	VALIGA_obcuhrk7eh	>60
0.0008050389520502656	-0.006485795020152577	VALIGA_bpaj9xc91p	>60
-0.015559938320648331	-0.011334910496171368	VALIGA_vui72niplv	>60
-0.03626981403515153	0.017213896621328866	VALIGA_13b73uwmx5	30-60
-0.015286865769336692	0.02643560811766093	VALIGA_b0i4acgxiz	>60
-0.03607395635908033	0.021332684009907527	VALIGA_egl9fq09ax	>60
-0.035948586993796466	0.006797066246507505	VALIGA_9qzhd7wfc2	>60
-0.03266142838501737	0.015207976976378896	VALIGA_6iamk7j9tw	>60
-0.007392694792502809	-0.011386773280886555	VALIGA_07yu41m3om	>60
-0.018785687276192942	-0.014900992951636155	VALIGA_t2fffm5z6h	>60
-0.026293295387643734	-0.006398417155852049	VALIGA_8kgrqxite6	30-60
-0.019837331548127574	-0.01007944601420058	VALIGA_rx0gdu61b1	>60
-0.03743474235870266	0.0028334007777625204	VALIGA_zpwnpoqvp7	>60
0.043486077115212116	-0.018095913055933093	VALIGA_nwy71sym5p	<30
-0.033840169820576166	-0.0020183928482097493	VALIGA_sm27vza3ht	>60
-0.036449594120784745	0.0028332966602931473	VALIGA_20vs0uzra2	30-60
0.05242053546285375	-0.00841855637384564	VALIGA_5crtcctfsl	<30
-0.035417913331003296	0.010310273259387171	VALIGA_h4c5kt9p0w	>60
-0.029436493236103468	-0.0004071521882560035	VALIGA_yx5c6b2f2l	>60
-0.029954269325065244	0.004593780526443294	VALIGA_q61z0f1h4m	30-60
0.0016423020586949818	-0.023098119994348798	VALIGA_pizo1zng1n	<30
-0.02380141423957939	-0.019464186317105208	VALIGA_m259anm6vh	>60
0.01608555795070755	-0.025824269619439177	VALIGA_odxcjrgn9t	30-60
-0.024879534153319467	0.0300447913963889	VALIGA_i051myehpq	>60
-0.04175045999070118	0.01904364992964878	VALIGA_4go34sckl5	>60
-0.01429637202364959	0.03650270970228761	VALIGA_steyn3vpv5	>60
-0.004178659335876128	0.028843842195581268	VALIGA_e9htlny98j	>60
-0.02728855978340224	0.029145330770758152	VALIGA_9kjkdw6ebp	>60
-0.0037845359449314524	0.04616300095690226	VALIGA_imbmr0mfai	>60
-9.858627265051671e-05	0.04313412680199273	VALIGA_08cxy11z9r	>60
0.06298239457080815	0.022237142593224787	VALIGA_hcy9pp3qdu	>60
0.006433974060091972	-0.020064080957988728	VALIGA_jbyjmbzkp1	30-60
0.000698000608015345	0.044562974294748356	VALIGA_n0onnjajd8	>60
-0.02007384419739801	0.027568225034426797	VALIGA_fyavi92ndh	>60
0.03447000789997739	-0.02364570723374088	VALIGA_diyo4wjthj	>60
0.0031788793385114315	-0.0006875112406379364	VALIGA_fzkdzehrcs	30-60
0.08204336069520383	0.02789433726340621	VALIGA_6hnc981fg5	30-60
-0.0006709087581388247	-0.026012905300161263	VALIGA_x7ova1qty4	>60
-0.006444019020961955	-0.02425469849304711	VALIGA_9fg71763ql	30-60
-0.01995441214222693	0.008799388082423743	VALIGA_n7wdlyv9bd	>60
-0.029145050282706923	-0.005141781644890762	VALIGA_u6yfeq6czx	30-60
-0.02145139372210971	-0.011213186636679081	VALIGA_31g9lrogw4	>60
0.04977588477270108	0.02208463093803216	VALIGA_dd9ic3zu56	>60
-0.001351902536054654	-0.014966079802182102	VALIGA_slufg4yu1n	>60
-0.0004068734371692301	0.02604178733201346	VALIGA_c0nduw21kn	>60
0.04363266874108651	-0.007921216844565386	VALIGA_ffhcq708b0	>60
-0.03956568528813263	0.013766858870404493	VALIGA_8jqj4qgg7p	>60
-0.029409378556693237	-0.006909595051628527	VALIGA_37z7u7do03	>60
0.0075681543204307615	-0.02829084769413014	VALIGA_dfeoxubao9	30-60
0.04816360713669319	-0.0162215795020701	VALIGA_nvehhgb3f6	<30
-0.028753482766293772	-0.0021530233430621707	VALIGA_nx156iettg	>60
0.053551013795872106	-0.005830518813178113	VALIGA_zieva6htkr	>60
-0.038226484576503315	0.012233035273593477	VALIGA_gdag0rpy57	>60
0.08252037560514093	0.02506926713915647	VALIGA_8wse35eic0	30-60
-0.008127992995218042	-0.023142025418105436	VALIGA_txih9sihiq	30-60
0.0936388562849587	0.04431986888060316	VALIGA_y9h5m5duvk	30-60
-0.023088428358288404	0.016058915431771348	VALIGA_gn78df9gni	30-60
-0.0221655767941401	-0.011554798046879746	VALIGA_l9y1q3i64x	30-60
-0.03701970157322138	0.005536014210678273	VALIGA_nrzmdx0zry	>60
-0.02096830137410284	-0.011650545206836168	VALIGA_ls21o39jlx	30-60
0.08312132387598603	0.026496502985334944	VALIGA_g7ke1n474g	<30
-0.002631110587449235	-0.023693729671871402	VALIGA_dkipfqgz6h	>60
0.0051968862727689216	-0.027067862901111153	VALIGA_lfox1hl33p	30-60
-0.0017476691687063146	-0.02491301845258116	VALIGA_e4n1f2pdxp	30-60
-0.023441080834756305	-0.019866835801404595	VALIGA_yw90odbe7c	>60
-0.0018831659003997567	-0.023973508973697204	VALIGA_ju1uh2p3ed	30-60
-0.04041287927261894	0.016165034393521547	VALIGA_qgyuc5t291	>60
-0.008456237478745156	-0.02258320393726174	VALIGA_6d4q8n99f9	>60
-0.01199476705930675	-0.017261054984007238	VALIGA_e5lfqpai8p	30-60
-0.03392588907930592	-0.005338814607270495	VALIGA_x6hlpl00qp	>60
0.043840763271795175	-0.017826659838028096	VALIGA_mmr522zzwl	>60
0.0007876721953317933	-0.02794810866408536	VALIGA_okqskeu0gh	>60
-0.01016430658237609	-0.014229808029721307	VALIGA_aekw1bsm4o	>60
0.03986064715368586	-0.016920029442104766	VALIGA_75ds3rka84	<30
0.030560286355209933	-0.025599827000775094	VALIGA_vic8gnft76	<30
0.04587311365398016	0.005972402207829895	VALIGA_bo1fhlm4uy	<30
-0.02430551783788479	0.02849199496995202	VALIGA_0udxpxuytd	>60
-0.00857722106572284	-0.015296783158702714	VALIGA_fengbik6mo	>60
-0.02387670266811838	0.0082248260942587	VALIGA_pg6r9neuja	>60
-0.02223101018867728	-0.020598341437592566	VALIGA_fvojpp4zag	30-60
0.0037636583533734503	-0.008761008939884825	VALIGA_wc5gatimhz	>60
0.01035488583630757	0.024162130876364454	VALIGA_la3smdznca	>60
0.007759764612585321	-0.021436304370323525	VALIGA_ii63o25ndf	30-60
0.09692293858581397	0.048555294671643524	VALIGA_bdkcjt8glj	30-60
0.04647449569925542	-0.007703582866953321	VALIGA_tp6ng3hjhz	30-60
0.015274204113952443	0.02505764150379658	VALIGA_n0qj49lm2i	30-60
0.004473896227795238	-0.024748669850597725	VALIGA_knnvng636h	>60
0.04636938330916468	-0.0061980922770073915	VALIGA_k9cfcspbld	30-60
0.010340194306443786	-0.011734669794744947	VALIGA_eo4zqbhkvv	>60
-0.033037784675377255	-0.008696260991178269	VALIGA_lsdsbq5h2z	>60
-0.03004869273676745	-0.011681821116399147	VALIGA_6be5l790jk	30-60
-0.03126053453153088	-0.009610753041312856	VALIGA_ifzjyzebso	>60
0.03639713648167489	-0.02305384917470832	VALIGA_o50zvrrjg8	30-60
-0.008488322920886164	0.02777761095567221	VALIGA_rq7gwb8br4	>60
0.005221427806115666	-0.024266817930975012	VALIGA_7eufp3zjn8	30-60
-0.025877409303336058	-0.007848513862606859	VALIGA_20xo6x6za1	>60
0.02230514549801004	0.015675686703750323	VALIGA_cyvqg62255	>60
0.046130408186877886	-0.00970446531755734	VALIGA_7u8ggwxuap	30-60
-0.019642235888801648	0.007360361792231775	VALIGA_kpw8hf2xz7	>60
0.02836825015371442	-0.014755330548774379	VALIGA_ybz07odix2	>60
0.02217656081551614	-0.017644913358688664	VALIGA_39hh9z8ntv	>60
0.0011939977440659953	0.03131278549095121	VALIGA_zvxg9vke8p	>60
0.04111053869143799	-0.008896526282009714	VALIGA_5cimbslbeb	<30
-0.035046706791014175	0.0019063067317629432	VALIGA_ze7tqjf37j	>60
0.01828961191938626	0.018149686995082657	VALIGA_s2pew5pxah	>60
-0.028507663253356803	0.00757421339042445	VALIGA_wxg3p2qweg	>60
0.037284599175782446	-0.01904905068765743	VALIGA_41mfu9vovm	30-60
-0.02918642595264778	-0.008900704040789237	VALIGA_5arrd9o4as	<30
-0.009793108514437295	-0.02402232601250856	VALIGA_gs8h1ir8et	>60
0.0011209863554350376	-0.02452029922194245	VALIGA_c2pyujc8dn	30-60
0.03008736142810697	-0.022743018655485284	VALIGA_ncic3tclrl	30-60
0.04333254004642671	-0.003951610037626576	VALIGA_2onoiq306m	<30
-0.019705852336198863	0.01997162377377753	VALIGA_4ybppxaa9g	>60
-0.031942862287469065	0.009976817475228206	VALIGA_68wc1yvak1	>60
0.042180316906182624	-0.017988940726856754	VALIGA_1mjojd1mfb	30-60
-0.003042404235682262	0.03481989056943923	VALIGA_gtl5gior02	>60
-0.04193082112550603	0.01888582828243719	VALIGA_6bfwafw9ps	30-60
-0.026993907791708287	-0.002425979032045633	VALIGA_gufn4jp0i5	30-60
0.03674546139301826	-0.01330447689988929	VALIGA_2xrwn3yfm8	30-60
0.027765522823013516	-0.019531885614317745	VALIGA_r25klz8cvs	>60
-0.02846717757383691	0.0063058969041156375	VALIGA_1upg9euzfk	30-60
-0.028555201121471682	-0.008430617972434483	VALIGA_36b1x81p1u	30-60
0.008601855575234046	-0.013779009773580597	VALIGA_jkzxf5rfqx	<30
-0.003691897096211546	0.030221984059585098	VALIGA_4pz3wmx6or	>60
0.07577963319133478	0.01363134315583685	VALIGA_4ww0cfgqut	<30
0.05618011493430334	-0.005046011657435	VALIGA_l6ddwnmh0i	<30
0.01897846101858546	-0.0123929431502351	VALIGA_htjcsyi4dl	<30
-0.018914269316467516	0.0035987301242368566	VALIGA_bualbiui8q	30-60
0.002240169909051547	-0.02356499475530474	VALIGA_1lxlhj36hq	>60
-0.016388918862118924	0.02521964505553148	VALIGA_0awouno160	>60
-0.021219627222107545	-0.004699185831033161	VALIGA_e0qt4xzh87	30-60
-0.02627801130350601	0.028111546518239647	VALIGA_llubsqvod8	>60
-0.015624088920754346	-0.0066018460405217185	VALIGA_s3f4j7conw	30-60
-0.032421736423720864	-0.003746912072069234	VALIGA_ss6nfn8vj2	>60
-0.029891128162360427	-0.00651370702150385	VALIGA_9mrmgm41bw	>60
-0.01679125798771349	-0.021868949330533065	VALIGA_nucsbyxjvl	>60
0.053878157519966705	-0.0073698008186012555	VALIGA_kipst6e6rc	>60
0.011612271455979616	0.035190360975942525	VALIGA_4ywovqhj1e	>60
0.0424799177279893	-0.01410879010499658	VALIGA_bbuymqu64f	>60
-0.021181838729640974	0.029519296724244217	VALIGA_5lgweg4j92	>60
-0.01602756036754573	0.03198129136417435	VALIGA_aj8uz4lfut	>60
-0.01602981747961457	-0.022729671949249932	VALIGA_68hd8ni3qv	>60
-0.010791155384692608	-0.007963709385154366	VALIGA_jbfzp4aa31	>60
-0.032870071724568316	-0.006850331074070496	VALIGA_i5s9g4qhd9	>60
-0.03662756182504789	0.008441883586292782	VALIGA_8ax28zrqi7	>60
-0.009173301131999819	-0.009798750695425837	VALIGA_eo0eupajx7	>60
-0.021402435581734342	0.0031854813046177798	VALIGA_3x4wazga0y	>60
-0.019512049888562578	0.014312936578008674	VALIGA_gspd74ts5l	>60
-0.03390207836518224	0.007830233629457312	VALIGA_x749es7ua3	>60
-0.0032499076491164366	-0.022142598721574595	VALIGA_ttm5valmgm	30-60
0.009877177445457528	-0.025264987959933725	VALIGA_nvkrhzwg0l	>60
-0.03206086486238301	0.005004060018057014	VALIGA_lz937m9l5x	>60
0.0076321930271176	0.030432154723019654	VALIGA_6yyim834x5	>60
-0.0002935783174083618	0.031891013950428926	VALIGA_zurht04j9h	>60
-0.030633299484762875	-0.005141695244166049	VALIGA_dd1taw014w	>60
0.006556283939783074	0.027758544154881947	VALIGA_lk3qsi43il	>60
0.013840072308950168	0.025483141752293527	VALIGA_pc8e5tr05q	>60
-0.0016117895231634687	-0.02290054928922114	VALIGA_1dpxv94hdu	<30
0.03880471421363781	-0.010038452541219422	VALIGA_w5yy08754r	30-60
0.07574236763213275	0.0240684318336036	VALIGA_z9qvij2f1a	>60
0.04293628324234614	-0.006759354646899249	VALIGA_rnqbthudkp	<30
-0.030645084913011954	-0.0023890011161684962	VALIGA_8qhg1ipimg	>60
0.07024076673185108	0.015097693471659051	VALIGA_0uxu817r9u	>60
-0.027604626557769005	-0.014378313442945217	VALIGA_4vwhm3og9e	>60
0.03911047643002536	-0.007305164619908536	VALIGA_07bsudpjgr	30-60
-0.030220811368854086	-0.005128341317043042	VALIGA_1uos4i18m4	>60
-0.029966038980692087	0.0015233970868992626	VALIGA_ghlxq0ibpv	>60
0.0060645885353366805	-0.023880318031612915	VALIGA_agguwkwqyh	>60
0.011534541653700846	-0.0023435359364457446	VALIGA_v8ylwgdf0k	>60
-0.013071771294885456	-0.014284240306627663	VALIGA_2pt2cm5uh8	>60
0.0151777898458758	0.023380336332384205	VALIGA_cu4h9naxe5	>60
-0.024487573046526462	-0.008644605240770204	VALIGA_oxk9958uoj	>60
0.015689122680043244	-0.015833096383348556	VALIGA_tfz2o9z8oj	30-60
0.031715657600493316	-0.024824439185037767	VALIGA_v2zzwa8f0a	30-60
0.045954981885797996	-0.018470907131144573	VALIGA_yecn467sn9	30-60
0.09704205993437855	0.048294780893315535	VALIGA_i5284zyl1y	<30
-0.0052983883944861575	0.03286255434962498	VALIGA_qhbdv4i8yf	>60
0.03626594510615159	-0.020438151461773444	VALIGA_4liygol2cg	>60
-0.03087902591820095	-0.006166695568193192	VALIGA_6ygmio9exg	30-60
-0.0019819158349624446	-0.02180277398881851	VALIGA_frrqymlpsg	>60
-0.01773479983912526	0.028329807137124473	VALIGA_p225cd4zun	>60
-0.017521451862086992	-0.02165838675293456	VALIGA_v3t9vvsmb9	>60
-0.011590263111689465	-0.018872307240383558	VALIGA_8t84evbvy2	>60
-0.036101037083690765	0.010994087251303639	VALIGA_25xquof555	>60
0.012811273974692481	0.023000814155668264	VALIGA_0fuo352zh5	>60
-0.028856353952024384	-0.004656516374095774	VALIGA_ofhmf1sxqf	>60
-0.028646688269155007	0.012703873483984352	VALIGA_cdo0njz6q1	30-60
-0.020788745205385175	-0.012836842452341526	VALIGA_wiyhs0va5s	>60
-0.04050841804952496	0.011510186527619844	VALIGA_3a4h8qrvzl	30-60
0.007059977829715407	-0.02002587853595147	VALIGA_p0rt23n2oo	<30
-0.019902801211351136	0.008554880776354239	VALIGA_36mny0i5o5	>60
-0.011650625750650798	-0.015804485506852803	VALIGA_j4ao11bn3w	>60
0.0035555492190355756	-0.008793380126156061	VALIGA_2xqiqcmjqm	>60
0.04014763640590269	-0.016693776082012224	VALIGA_sh838akoci	>60
-0.006075955946875179	-0.023936134757980322	VALIGA_tajyyqy9eb	>60
0.09621478645708571	0.049484132235396563	VALIGA_0mg0x8wy94	<30
-0.01988894397659404	-0.007878654107727319	VALIGA_n4b6qsdt2s	>60
0.06710913970205012	0.020927665024138377	VALIGA_k9ab7bjxsd	30-60
0.09744959185657642	0.0484722415824878	VALIGA_zo7t0v78o7	>60
-0.0013022716890483364	-0.024506332883624637	VALIGA_trt6gl33m1	30-60
0.006894981233821339	-0.03102135855236179	VALIGA_nxtg51ngu2	>60
0.05167410098711061	-0.011625365230673868	VALIGA_762wamw275	30-60
-0.018799368633592557	-0.000980164388887574	VALIGA_dv7nssgo5c	>60
0.052164084723478006	-0.009301110280397363	VALIGA_7q0ihjwjpy	>60
0.009058893966901432	0.027207209056269156	VALIGA_y07jh8uyia	>60
0.02139549140769114	0.01445313309046927	VALIGA_o2t4v34c4m	>60
-0.015122513748182843	-0.005836020494991257	VALIGA_rtbs8poztp	>60
0.05655397937046419	-0.005693840452230679	VALIGA_xx8kdwf1ai	>60
-0.019511233533666884	-0.02056162911579245	VALIGA_g4gtil92ic	>60
0.024037207259053794	0.017166185856878867	VALIGA_9j3qgbdkb8	>60
-0.029743757506719575	-0.007281327613331796	VALIGA_cgto64fxky	>60
0.05135081988283283	-0.014690452000395714	VALIGA_xau6izk1qx	30-60
-0.017380739433601654	-0.014655409287007705	VALIGA_nrcxiatkw8	>60
-0.010305985297300757	0.023677817678209073	VALIGA_rduot1afis	30-60
-0.026066538667371082	-0.0009875700386379486	VALIGA_5ytmr3nrpk	>60
0.023753551447782153	-0.02115760362637471	VALIGA_o6lrgo67l4	>60
0.0367450287025674	-0.019169135211221853	VALIGA_bx63sgcx4m	30-60
-0.01731564931114528	0.02512614001028734	VALIGA_a7m076xhkb	>60
-0.020604760728268175	-0.020766688596864858	VALIGA_dilu2sncyc	<30
0.010563891868529613	-0.025060483675403863	VALIGA_diyo8pm3hw	30-60
0.05321073565136016	0.022536044444935514	VALIGA_atbyk8uqhl	>60
0.010843332877433852	-0.029914232046202905	VALIGA_3ma8tbh727	30-60
0.0502312435302494	0.02199439457031477	VALIGA_49h3ui7bcx	>60
-0.025440464995633814	-0.014571570385930379	VALIGA_jyu6l71ycd	30-60
-0.004517840215048482	0.03543988255927931	VALIGA_6isi5mmoep	>60
-0.024337667975642126	-0.012960946228427398	VALIGA_dv2re8zsdv	30-60
-0.03232837423801639	0.006425605684783955	VALIGA_oqv79bqrji	>60
-0.01627458278175661	-0.0009388483817895985	VALIGA_fkfimlpl75	>60
-0.016554871228839252	-0.007781399630505383	VALIGA_2g9l62ainb	>60
-0.0235340003418531	-0.000727021605329855	VALIGA_d9ko3p1rdh	>60
0.06591405329854465	0.02451106458482132	VALIGA_dh91vc3lft	>60
0.01058755154199571	-0.01285361184915943	VALIGA_h743rsqme1	30-60
0.005227376605746845	-0.026303204417475957	VALIGA_r59lwvr89v	>60
-0.028752131451919117	-0.0021219491870263342	VALIGA_vyjfl9z0w0	>60
-0.029225549425097443	-0.004777425102301364	VALIGA_ajmlmflch7	>60
-0.0171210822768245	-0.014627247827454299	VALIGA_z4j2h6f67e	>60
-0.015310326782263475	-0.0014793080828620002	VALIGA_46b6v4jigu	30-60
-0.023273660822163093	-0.01449658551052171	VALIGA_55q2xf8ph1	30-60
-0.03139069296276077	0.020985090628525178	VALIGA_cm33f9vvwy	>60
-0.024345204322243387	0.011611910385056717	VALIGA_jd0n2lv4ng	30-60
-0.021542580377093303	-0.0055498978123546235	VALIGA_dishoqi99u	>60
-0.023613277612764116	0.021078757221244578	VALIGA_aq5rqscr58	>60
-0.006154944351907298	-0.004976262528102801	VALIGA_of9x018gqr	>60
0.006482652359086739	-0.015824643740227823	VALIGA_64p19imwh4	>60
-0.027479855053741873	-0.005292564032373597	VALIGA_0lfb4wqffw	>60
-0.022129848619299092	0.012865895784168574	VALIGA_f5ojs1yaom	>60
-0.018824116509109288	0.0043370517502360015	VALIGA_s2iqhlm1d0	>60
-0.03228837302668029	6.536034009352148e-05	VALIGA_ilx6mtxjlq	>60
-0.015424206007585314	-0.02096653616133077	VALIGA_5f1z4n0orv	>60
-0.013272272494824173	-0.017809611404923462	VALIGA_fq7277h8ac	>60
0.051084532464983325	-0.009304592903486763	VALIGA_zvnzfeyha3	>60
0.0015161493151921474	-0.019531394817273996	VALIGA_e2wxky0duu	>60
-0.009535883051818884	-0.018864649422283174	VALIGA_gao644782j	>60
0.017790855677383803	-0.027888093632396832	VALIGA_0ai8f6jgp5	>60
0.04997325728360039	-0.006486169099782806	VALIGA_rucwui5i1k	>60
-0.013179540966950865	0.026865509337411293	VALIGA_xkjdcwuo8g	>60
0.009972426122327363	-0.027024401389797295	VALIGA_jwpszonigm	30-60
-0.040982882747502856	0.014506777663469148	VALIGA_s7us89184u	<30
-0.03578512434193094	0.004969675339403377	VALIGA_u8w6gj1aoh	>60
-0.04091962128232494	0.012594158082294358	VALIGA_ml5uaqatej	>60
0.020223240166056564	-0.02208068331103175	VALIGA_x0ra9y5i62	>60
-0.040773454432110876	0.012349672389629512	VALIGA_xezqvjj0tg	30-60
-0.03531362748099104	0.025341334477754832	VALIGA_lphesgbehn	30-60
-0.019126523992222394	-0.005241769550048849	VALIGA_ug65qr25jh	>60
-0.02911210542506012	0.02733195548781868	VALIGA_bt8s3k7460	>60
-0.024502656495318995	-0.005675990072694669	VALIGA_g230muvpjx	>60
-0.00010894441798765319	-0.019919243004363547	VALIGA_bea7pxbohm	30-60
0.004501865002213553	-0.02889471262253391	VALIGA_ch1ty0yu3m	30-60
-0.035540023185231466	0.015915708518836388	VALIGA_pqeozs1f2p	>60
0.004805540581673317	-0.024801119217930215	VALIGA_ycf3ai9xvj	30-60
-0.03931445572890141	0.010774944963565382	VALIGA_5ozyyjx0ec	>60
-0.03127916045365411	0.028528238126936112	VALIGA_r7k6am3yv5	>60
0.05191319335821224	0.00311069281859132	VALIGA_16uet98qn0	30-60
-0.03992368488044044	0.017066582036055312	VALIGA_c2kbxl7p0d	>60
0.0037039711693545134	-0.02461747383829885	VALIGA_w1urrxit6t	<30
-0.04009360315029158	0.017976440470156112	VALIGA_jkyusx3cgs	>60
-0.03908832060392525	0.00920763515768209	VALIGA_akir4w6ids	>60
0.003557108860976766	0.040004371258690045	VALIGA_d2i62066b6	>60
-0.023643721496680446	0.010862048566044695	VALIGA_zwej57ernr	<30
0.014193008989943218	-0.02477260849012425	VALIGA_3xcf1jmt1u	<30
-0.026982397258822635	-0.00576707328719809	VALIGA_3l9rju9ts1	30-60
-0.028050703270741856	0.0003001492694966482	VALIGA_vjcn05n494	>60
-0.02977426230131005	0.011658180237277445	VALIGA_30f6phkrvo	30-60
0.004191149150556899	-0.023769988420915183	VALIGA_kp85l41ii8	<30
0.009653157546979417	-0.021365008712204637	VALIGA_ton44f9tnh	<30
0.004219513679761848	0.04242367823570508	VALIGA_hb2zosjgr8	>60
-0.03604547349640459	0.005429066218976505	VALIGA_oupizqwd0c	>60
-0.0224062414745187	0.0005035545562625263	VALIGA_3dkuk6q6i4	<30
-0.0273467244003548	0.029992074737290333	VALIGA_i4ye5raip9	>60
-0.02664430771234593	-0.004557544825699783	VALIGA_mlg538j1sb	>60
-0.011758124107652397	-0.018862348647038042	VALIGA_k24aw2m85h	<30
-0.02136329690209136	0.005740618407235882	VALIGA_nb7idla57g	>60
-0.037097341097274965	0.016145446434902143	VALIGA_b94kbazpoh	30-60
-0.03767153435550806	0.018035962581603053	VALIGA_cpayej0brl	30-60
-0.01629741349358472	0.010189442873607348	VALIGA_3l3wew2ibh	>60
0.04606248638492008	-0.0180847218111247	VALIGA_1sn73bp59d	30-60
0.010313535543407014	-0.008798255211951968	VALIGA_jpl4whxvw9	<30
-0.011958138415195767	0.043545389985681686	VALIGA_mtle6q7d0r	>60
-0.03974692212450592	0.009622860020869314	VALIGA_gzcqs00a1u	>60
-0.025056487404985055	-0.008785289189759004	VALIGA_98fwy2qnyh	>60
-0.01957898852875964	-0.021030423801344882	VALIGA_8up3v7ip69	30-60
0.01530648423767813	-0.015123764242814045	VALIGA_2jrkvwvibv	>60
-0.0326548162799663	0.004407585007504586	VALIGA_3pg04hj0bh	>60
-0.022719545740950035	-0.009015221927273095	VALIGA_yjvrtd9p59	>60
-0.027193259516976157	0.01763898965473224	VALIGA_6jiofnzzes	>60
-0.033899778388308134	0.023343971837797	VALIGA_dxx2un6w2m	>60
-0.03060436830985444	-0.0008327086020115556	VALIGA_ehdera0v6q	30-60
-0.007624093548000724	-0.014423831678727768	VALIGA_5f7pxenaij	>60
-0.03050917968772474	0.028880220497330942	VALIGA_8ii3b4rn19	>60
-0.005813430818677433	0.0281315523062615	VALIGA_a5ve0ege2p	>60
-0.021571559058158104	0.02879197558442107	VALIGA_bxza1m2wzj	>60
-0.03898945688884257	0.014659988070276922	VALIGA_2wxtzpp6zc	30-60
0.06953146997591307	0.00701730139931681	VALIGA_jwdcuqu9gw	<30
-0.0368789257345783	0.008598199986711779	VALIGA_wh2710mzs5	<30
0.03813048628875419	-0.02184580873147829	VALIGA_6jdypp0s7g	<30
0.030306506778994872	-0.02349150953931841	VALIGA_o1i6o8xdbw	30-60
-0.036892728706363134	0.0002718503326191142	VALIGA_2eewhoorrd	>60
-0.03013600791850956	5.813332645381822e-05	VALIGA_jb3m9gmiy2	>60
-0.037719524326693135	0.009995525478680788	VALIGA_hrs9hqq4a0	30-60
-0.033902285344192935	-0.006561705419605144	VALIGA_m7jvbh6rpp	<30
0.002040928755952398	-0.024871956938778916	VALIGA_bt51bry0z5	30-60
0.07366649043090015	0.016340364633709453	VALIGA_qgz4j6q215	<30
-0.038396343354244335	0.0071007091563304835	VALIGA_z1uhx0wh0n	30-60
-0.025923814205084075	-0.01386951786686242	VALIGA_1mu5gbrpr2	30-60
0.01058851186981939	-0.027556311127883974	VALIGA_4k0kf2iuin	30-60
-0.03692617285772828	0.010858222980375113	VALIGA_20moqxj939	>60
-0.021314531704773005	-0.019377558130501543	VALIGA_qdsykn4131	>60
-0.004140698467404302	-0.02147848676224996	VALIGA_vcxe2u8iwn	<30
-0.023510525256483207	0.018000495866600342	VALIGA_ntlxabbbib	>60
0.003651894747839931	-0.023625436054189847	VALIGA_ug113d7ofz	30-60
-0.040988709156576965	0.013791675130471038	VALIGA_uqx24ozwd8	>60
0.009348499201915841	-0.027381261009796078	VALIGA_04badjg1at	30-60
0.08001245357562835	0.018951742684723997	VALIGA_keerlyan86	30-60
-0.02942116363255288	-0.00078777071366903	VALIGA_fraca95crv	>60
-0.015564913432844276	0.03628134219145778	VALIGA_g2nrwrclib	30-60
-0.04288041478794932	0.017337049092085347	VALIGA_je9nfw22jw	>60
-0.010062227274851336	-0.006999295835632287	VALIGA_4kxhuevb45	>60
-0.015272991972727988	0.006256590438877585	VALIGA_syndo7fv7k	30-60
-0.042318607315180494	0.01809633849176014	VALIGA_j1z6550joi	>60
-0.031018274534301445	-0.0009321022854134646	VALIGA_widkmynew1	>60
-0.04129046588340694	0.013161102016096955	VALIGA_5famii2zyq	>60
0.02090250761029965	0.018112447828732624	VALIGA_y1p4tgn9k0	>60
-0.030753065584489734	0.01224557850884831	VALIGA_kx73gclsie	>60
-0.02075333641847975	-0.015857791402591227	VALIGA_7xqeoetl0w	>60
0.08433952462885026	0.04266259261439615	VALIGA_u0tfhed5ar	>60
-0.005562987974575588	0.036873088992641065	VALIGA_ojt1iojw19	>60
-0.03922777643139208	0.02001160985335769	VALIGA_j1dlll0un6	>60
-0.005445128988275107	0.04532972643494582	VALIGA_j30ya31nuy	>60
-0.0031143922775371613	-0.0227803413537741	VALIGA_4r29asyt0w	>60
-0.03304514838161993	0.026594858629207872	VALIGA_kuoowb3wes	>60
-0.03149992843924482	-0.0017047159721432753	VALIGA_uhtck0m0i7	>60
-0.01237609657576506	0.03627716154072125	VALIGA_ybv32e4xu0	>60
0.0020269095529107644	0.04230977816753303	VALIGA_34qivc6rhw	>60
-0.010410987794619164	-0.021569675247026972	VALIGA_lzixrz1q8b	>60
0.011421347859196088	-0.022669930972067435	VALIGA_e7z02vk655	>60
-0.014329533818201954	-0.017172753444124594	VALIGA_v1boi1o344	>60
-0.01911024301578583	-0.009179579911580422	VALIGA_zl7ef4rvow	>60
-0.02364263356891357	0.011596684114744774	VALIGA_s4p5zu6dhx	>60
0.005893698872896168	-0.02673638134608897	VALIGA_n0rpd835gq	<30
-0.021620360723463742	0.001300702223944494	VALIGA_cvphk4kaya	>60
-0.02630899035181029	-0.0175516792788687	VALIGA_qzvgvdvak8	30-60
0.011721339823451719	-0.02461850047953277	VALIGA_t7l31kpy8z	>60
-0.03495828928087846	0.00129926554297639	VALIGA_8n3xkqc843	30-60
-0.037765131814582284	0.02022716236860849	VALIGA_mcntw06dos	>60
-0.01489076845729611	-0.021606791187577086	VALIGA_ky97egd1gy	30-60
-0.03677963262749842	0.019174359086558505	VALIGA_b6rrf3aizh	30-60
-0.0276888725321303	0.030529837837989657	VALIGA_3psoslaauh	>60
-0.014898551742475388	-0.00017297064497597063	VALIGA_qilqg6hsxt	30-60
0.010393775278545028	-0.015634739702493385	VALIGA_72amk1occ3	>60
0.02973503621071077	-0.024394625438615924	VALIGA_iy6uuadh1e	<30
-0.03004966204638835	0.013845008800690336	VALIGA_5t8f3kxvxm	30-60
-0.0176019001420573	0.030494437376210572	VALIGA_fmc7oh1sz7	>60
-0.007010771111951337	0.046644719495996134	VALIGA_23ejx1bcsl	>60
-0.022985732943609966	0.03044125973778636	VALIGA_bz5z01w5dl	30-60
-0.023096954314452904	0.005683609568305465	VALIGA_fy7rk5mohj	>60
-0.027766578075604818	0.0311294545738656	VALIGA_kyovr5yn1y	>60
0.024490990854761113	-0.027370410860895665	VALIGA_ebatphzp4i	>60
0.01578854134836123	0.018051596491099896	VALIGA_h8poevgm6m	>60
0.04485650267788173	-0.007220227659949554	VALIGA_jl6otcep2a	>60
0.0006609244447256195	0.028443733679137804	VALIGA_mshpxjg852	>60
0.0359220336581694	-0.023363116025052876	VALIGA_u2no785ht0	<30
0.019452164297759207	-0.027046327332034617	VALIGA_s4skov39u2	<30
0.04417634538109263	-0.016985888352116545	VALIGA_b3eug6hl4m	>60
-0.013729082049912049	-0.02349119332354392	VALIGA_pd2zedui42	30-60
-0.03449384776004255	0.0025141079889728544	VALIGA_89kvlu1nwi	30-60
0.07241541920601494	0.02393560219225758	VALIGA_m78va852ho	>60
0.07514873188906405	0.01380500428365874	VALIGA_5xnfi66q6v	30-60
-0.036204559174137986	0.002759694171848726	VALIGA_3c5jsbvj7z	>60
0.07994179548307824	0.025964470383810587	VALIGA_kqdlikvm0l	30-60
-0.005115621331140218	-0.023285521040922318	VALIGA_eem3drz0xl	30-60
0.022823014188061	0.01633636966066331	VALIGA_hhlrnkwiq7	30-60
-0.03639885379451649	0.017593965996165674	VALIGA_7qs7mc8gl1	>60
0.0006819104626890984	-0.0008890117374553675	VALIGA_lkyimfha1z	>60
-0.03883475965625218	0.012874562053862742	VALIGA_079nwn3jyn	30-60
0.006874322573779193	-0.016402090871848806	VALIGA_rfjsyg8cvz	30-60
0.014733110739853165	-0.012461848982704008	VALIGA_j8b439b7t5	30-60
0.01612114587157028	-0.0038204486496931423	VALIGA_05amzpcdoi	30-60
-0.003195467987608061	-0.015175180761033235	VALIGA_57v3gj2h2c	30-60
0.049682924325875115	-0.015485905563925392	VALIGA_hoa06tpwx0	30-60
0.010543307512781494	0.0018740080531105053	VALIGA_gq7zlf6s0g	>60
0.04242972524736782	-0.018774741084761074	VALIGA_125tgjj2lq	30-60
-0.00588480657024084	-0.00771378076501442	VALIGA_k3tey69vfb	>60
-0.012453078357996599	-0.013521063959477301	VALIGA_2ueltrtqwd	30-60
0.02263868301097016	-0.01351324776364996	VALIGA_dttvrc4fhc	>60
-0.025657806027061986	-0.01767428580420438	VALIGA_nbslf9ndnt	>60
0.03192352012167954	0.019615296527555833	VALIGA_ws7ezz68w6	>60
0.07086282507486244	0.018802888117699142	VALIGA_n36o5u2rt8	30-60
0.013020283130215384	-0.028159293881009788	VALIGA_rxotttm1l9	>60
-0.013581171544827393	-0.020061819477060056	VALIGA_k69mww444h	30-60
0.06306216081379667	0.01076559030509642	VALIGA_434nsemm2l	30-60
0.009321706495415994	-0.031469075899994446	VALIGA_pz2rgh7qjn	30-60
-0.013360923287109885	-0.0008327190806146186	VALIGA_1fpq7836wq	>60
0.027334437076231732	-0.01255546179473649	VALIGA_swgm30qxvv	30-60
0.0031489078156592114	-0.028023040131066306	VALIGA_so9mbooyct	30-60
-0.03534290554639581	0.013862856134990562	VALIGA_5prlsdjszv	>60
-0.026884018447356096	0.01466902936521247	VALIGA_gp91nwv3gn	>60
-0.01590971634417285	-0.02029144986303425	VALIGA_g79rhernb4	<30
-0.02838394170448758	-0.006382054163114247	VALIGA_5owtol54nk	>60
-0.01884879258142319	-0.007402981131910717	VALIGA_pieov3wuz7	>60
0.011090682049526077	-0.027524994354587592	VALIGA_ck4h4sagws	30-60
0.04066125137586722	-0.019209561848674814	VALIGA_c34shlke4d	30-60
0.07247286510145469	0.018035538031858235	VALIGA_pvb7xrts2w	30-60
0.054499234441223475	-0.00794341257321112	VALIGA_5y0240wmtb	>60
0.0641346363359749	0.013377342784817236	VALIGA_4s09f46w9q	30-60
0.011744960867298712	-0.030430967663832815	VALIGA_14855mkbuf	30-60
-0.029110407874666965	-0.010789928684196069	VALIGA_rfp08uczyt	30-60
-0.016178535405304638	-0.0072661090978126544	VALIGA_avau4glgln	>60
0.007081129734657076	-0.025881379561556714	VALIGA_2mk9hobgqm	>60
0.00851737765360389	-0.014711658662226687	VALIGA_cvfkn9brl4	>60
0.008322143164214106	-0.012701696783858614	VALIGA_v6zx08tpky	30-60
0.09620928377524715	0.04344274683913969	VALIGA_wq5ty4ww11	>60
-0.04144426639536103	0.0140141992050016	VALIGA_whi9j06iae	30-60
0.015580558152572116	-0.017644874070018943	VALIGA_lz9ypye3ny	<30
0.07623693178764204	0.02088618537926263	VALIGA_hmlrovmvmw	30-60
-0.005818746069136855	-0.014267892004929382	VALIGA_4vzcn8p5vq	>60
0.028849882863868838	0.011817045531773169	VALIGA_qszmgeckmu	>60
-0.006010263502019053	-0.01661538768144707	VALIGA_ivx4b8l4c1	>60
0.05050660686521621	-0.013882283096247814	VALIGA_x5ztu84x79	30-60
-0.006506504177082593	-0.023383837266076082	VALIGA_tfa82v5meu	30-60
-0.012636089676081848	-0.02151817826821823	VALIGA_6dmolour6v	30-60
-0.02523969221197333	-0.01816620363225909	VALIGA_myxht2jzom	30-60
-0.037844892301304146	0.004547810899474923	VALIGA_7k56ezcjin	<30
-0.03441756317456645	-0.0036646727204857755	VALIGA_dj0tnyy6od	>60
0.0015086818937476364	0.043367657961673474	VALIGA_xe4w2pyc4g	>60
0.019434678343792564	-0.009792134846009576	VALIGA_gs4bnj18il	30-60
-0.019659957098401966	0.009800581352347876	VALIGA_exg0c7xsl8	>60
0.03141793109937354	-0.0224638116151543	VALIGA_li7fh8y3hb	30-60
0.007737321631194472	-0.02633034304203548	VALIGA_mt4sewumty	<30
0.013651613545357382	-0.021849282783553744	VALIGA_z6yb19ijjn	>60
-0.0019504192739803366	0.03152517101430212	VALIGA_2711j9op94	>60
-0.02596508525632187	-0.007580516859853296	VALIGA_p7ghnx6xkw	>60
-0.031249888450953146	0.01274393605547062	VALIGA_r4a6vvbay6	>60
-0.02947947218621367	0.010434219527845234	VALIGA_6ju1kczodq	>60
0.04402765343371261	-0.005313746629540752	VALIGA_8bifauhf10	<30
0.006624275231183876	-0.0308207196321208	VALIGA_dxhcr6k0cr	<30
0.007679272009233156	-0.02198689952320214	VALIGA_ia13pungjb	>60
-0.02597052499097094	0.012472211672400415	VALIGA_y9yxx0faop	30-60
-0.0238492614389304	-0.0025889536272637233	VALIGA_wgw9n3lny9	>60
0.0002366618719432381	-0.026833805473636396	VALIGA_i28ptop34l	30-60
-0.03209549559798752	-0.00616706964802558	VALIGA_0lo5yk556r	30-60
-0.00109083161451094	0.030708057642271143	VALIGA_ft49ekn4lq	>60
-0.006452796139532354	-0.02309653213910422	VALIGA_udd12lv72y	>60
0.04989272039714847	-0.014452040374807053	VALIGA_hk52j4cudf	>60
-0.028957450695634743	-0.009553397959446647	VALIGA_n2yt2sw3i0	30-60
-0.018034901725282815	0.030045631903698935	VALIGA_fkbud31t15	30-60
-0.005764077990245402	-0.017347009429289517	VALIGA_g2huqjsqf7	>60
0.07242707216040278	0.02364456837756482	VALIGA_g6bvzbm219	>60
0.08187877215979124	0.03203358634369374	VALIGA_yxfho73nhd	>60
-0.020761942798393485	-0.0031348131116138915	VALIGA_1o4ngrf5a2	>60
0.008646595276644579	-0.029414898546993487	VALIGA_sjb625sz1c	>60
0.01031972282127439	-0.027060535063466576	VALIGA_qchvj42hrd	30-60
-0.035583239155451904	0.02142151835175878	VALIGA_cqodz7jpvw	>60
-0.036393590023337245	0.00126684636313823	VALIGA_qj1evuinvc	<30
-0.027186180395886217	0.031025369748222873	VALIGA_n0113o5gcp	>60
0.04983260750421645	-0.014615255605643375	VALIGA_po7w3cbhze	30-60
0.05172643602376511	-0.012231936626791378	VALIGA_2pht6i77gf	>60
0.008946623835546197	-0.021784922156191266	VALIGA_0dk3oy3nw9	30-60
0.05183173834958665	-0.007806381365213074	VALIGA_wlcwa6k7jc	>60
0.005337117766812298	-0.025584262926097518	VALIGA_0opnlvgr2f	<30
-0.030970235359515493	-0.005929356464334346	VALIGA_qwfw4jfsk3	>60
-0.03945962625056539	0.00949267130307911	VALIGA_uymb9gjtxs	>60
0.0983840941106799	0.04920030235474568	VALIGA_4hv3ky9npc	<30
0.07425819814851294	0.02798715442576008	VALIGA_kgws1324uq	>60
0.05819824352249145	-0.0030484990898883915	VALIGA_w1xktvru8g	30-60
0.012825456980756832	-0.010255844362943878	VALIGA_5qw6nsui9n	>60
-0.00813001161582514	-0.02008740397327362	VALIGA_5wit2x33yq	<30
-0.0301772443468612	0.01037888240760869	VALIGA_iopqmkgqnx	>60
-0.010004325465264797	-0.020156076491021753	VALIGA_ivfpzc7alx	>60
0.0626146053674057	0.0015741943626661247	VALIGA_jqw98updro	30-60
-0.02382163305217916	-0.006143065239205067	VALIGA_2im1srx6hh	>60
0.036708490728843746	-0.0012769203477538094	VALIGA_onpetbu7go	<30
0.0510118099179623	-0.008989275926209165	VALIGA_4woj52nhc6	30-60
0.017077634699726563	0.021479842235942907	VALIGA_gd3lcnzmoq	>60
-0.020589618345919405	-0.016751044995947036	VALIGA_kp51pub3vi	>60
0.007285642505903507	-0.008843535752262927	VALIGA_eu6onib4ci	30-60
-0.030753903699435	0.0008192723849310789	VALIGA_hxo44uvcxu	>60
-0.039599260600852004	0.011558586986535637	VALIGA_fm3rwvr0ei	>60
-0.040206731875122616	0.011041180044484162	VALIGA_24j5ziulw3	>60
0.02103624108397747	-0.019512912779185272	VALIGA_682yhmf4wx	>60
0.0019423991467812623	-0.027721169392758045	VALIGA_nm0bv7baz3	>60
-0.016181631111879903	0.03174418247002369	VALIGA_7c0sgzqcg0	>60
-0.03496746686609553	0.010247035140277931	VALIGA_w7r9vppz9v	>60
0.08141534155305126	0.02631603897235157	VALIGA_mvc7jsx0nh	>60
-0.004293399744435334	0.027024238788740645	VALIGA_kyetc9tbqb	>60
0.05836919542448341	-0.0034065746300569115	VALIGA_970enj3vne	30-60
-0.027265631321694222	0.002250507228467161	VALIGA_i9jlpcr0xu	>60
0.0037808978593289575	-0.029344829983011564	VALIGA_50hb9dcjc6	<30
0.08353583322448596	0.02860650040807112	VALIGA_io2tu87kcb	<30
-0.042170297321133025	0.016558943987267975	VALIGA_2zbsrg0v9k	>60
-0.024087848756057895	-0.0026751245397001887	VALIGA_5bnq22szik	>60
0.0048675761471130095	-0.023644966402377433	VALIGA_skurau7p7a	>60
-0.00908631790428247	-0.023370158605280897	VALIGA_6zrh0wxn97	>60
-0.011948784967096936	-0.018038440256127018	VALIGA_a2qpsdega6	>60
-0.010326482623966066	-0.023290939681759652	VALIGA_9iri5x6itm	>60
0.03975041939777266	-0.016566932157127928	VALIGA_iptpplzxtq	>60
0.00513200441592554	0.030247990770481438	VALIGA_1a6kv7d8qw	>60
-0.01134578075708584	-0.007536158746411002	VALIGA_6w0a7npt9b	>60
0.05481331953075101	-0.006716976304905007	VALIGA_uo2l03w43t	>60
0.010712663530284449	0.033375122448320915	VALIGA_xksg20pega	>60
-0.022681505191731826	1.0440947098316848e-05	VALIGA_w8ajq465mf	>60
0.01344203582851616	0.030802991307413295	VALIGA_n1wy54pp1i	>60
-0.02250373067823112	-0.004414239243698173	VALIGA_uwz96o1dpn	>60
-0.008862413868350868	-0.015742018259789773	VALIGA_j78z2y9ws3	>60
0.00859127652903188	-0.020684497839063815	VALIGA_10m0ik21zg	>60
0.009361730341412343	0.03060139040911376	VALIGA_7a33pd274n	>60
-0.015291108494289437	0.0026935818974470494	VALIGA_5opgjyot6t	>60
-0.03135665192429089	0.007776182920049488	VALIGA_vk3sfr6un4	>60
0.0509736525589087	-0.015195644005186191	VALIGA_qw36v087ri	30-60
-0.037168268693061106	0.013490388831760092	VALIGA_6fid8m8gce	>60
0.011633302434517353	-0.025469707878827835	VALIGA_6aeogl3h85	30-60
0.00105137386623351	-0.02327063208801708	VALIGA_isamvqnz1e	30-60
0.050617102657256975	-0.01382306341319314	VALIGA_06z8fykz1u	<30
-0.03256599058007417	0.007242605406698793	VALIGA_zsf4udl5z1	>60
-0.010642243812601185	-0.023139344588436667	VALIGA_kwhcclei6w	>60
0.011090362185365004	-0.01240460505783412	VALIGA_qs211ip2so	30-60
0.03168947126842163	-0.008489573295117271	VALIGA_m8wyabk4p8	>60
0.013594038679234982	-0.027293477837548735	VALIGA_urto7fsz3f	>60
-0.03956362272528235	0.013378766581343848	VALIGA_1148o3m2fy	>60
0.05312618620623163	-0.012115242508476669	VALIGA_834rktdaib	>60
0.06002434299910011	0.019547512402401067	VALIGA_aopk3gbbav	>60
-0.005669088246359067	-0.01770411134096943	VALIGA_p5ma7ez1gl	>60
-0.0027103992595387877	-0.016781437865270612	VALIGA_sh8phzcz94	>60
0.04575880190598762	-0.014332468873285202	VALIGA_0hozuisolq	>60
-0.02686878147375042	0.009178630733509389	VALIGA_3tnvn3cmc2	30-60
-0.029663743686976374	0.008273337085512547	VALIGA_bsbhmzigw4	>60
0.03143188651444118	-0.022019407434179298	VALIGA_8nclbsbqzf	>60
-0.024484751028661402	-0.018479321629494352	VALIGA_kiysowi2bh	>60
0.08785771020680831	0.031920146568718256	VALIGA_tmqlrueqd6	30-60
0.014895919238559291	-0.028095482335906117	VALIGA_v2h9re7up9	30-60
-0.0160241645708838	-0.01636612576214625	VALIGA_90lo1h7evg	>60
0.04775414574762707	-0.013461350080740973	VALIGA_kjo54yaied	30-60
-0.006200899191197284	0.03825433023738392	VALIGA_87r7f1ip2x	>60
-0.00844891922018528	0.04705373284745946	VALIGA_puy1vdfu1u	>60
-0.011965251280133246	0.030420728699251196	VALIGA_tvqhgsrt9f	>60
0.05589780370046921	0.014320078674110332	VALIGA_zx8k9g4bjn	>60
-0.03307943838675785	-0.0007200550744875291	VALIGA_n24rrsuxln	>60
0.07161599984095371	0.01908499417016381	VALIGA_ykl92f1vrc	30-60
-0.03766279904323212	0.009290294294381636	VALIGA_ps1qc912wu	>60
-0.021040190774894676	-0.0014831879309462916	VALIGA_qieilpn7px	>60
0.015136482229036484	-0.02753129205115728	VALIGA_qipqddlrfu	>60
-0.02622708304449783	0.01301080990245217	VALIGA_xwqds3shqc	>60
-0.004179995354952372	0.031252410837432826	VALIGA_iat4y7q2kz	>60
-0.017383844550602906	0.027124863752831106	VALIGA_59p4tlwc1a	>60
0.0220004796289161	0.015069988080048145	VALIGA_fpo7u5c17z	>60
0.01253615788655257	0.035445505907573095	VALIGA_kqlpms5b17	>60
0.014559529989805342	0.02703262617647589	VALIGA_sofelg9tik	>60
-0.03303754551411347	0.02274612106399225	VALIGA_6bv3rxyhy3	>60
-0.02115853234469422	0.01563209987160174	VALIGA_eqo4ba7bdo	>60
-0.008223824284334736	0.04484654211935836	VALIGA_irxsxy5rvw	>60
-0.014488787328844835	-0.01248377148791593	VALIGA_qgsyvgy76h	>60
-0.03797126681661269	0.010182067976324784	VALIGA_eqs37hli3k	>60
0.020892420682473475	-0.02633627691504007	VALIGA_xgu6he9vq0	>60
-0.03577034106663756	0.008757852758524918	VALIGA_xxyxqo3ia2	>60
0.035174898714510405	-0.011808124416732978	VALIGA_cl5wmai55l	>60
0.048308853423008495	-0.01642874382929005	VALIGA_gvg265smzu	>60
-0.006646526060194706	0.03503907433069022	VALIGA_r461jllzqa	>60
-0.003651538030858366	0.030377321563001478	VALIGA_uahlwkiewd	>60
-0.01533753568123508	0.03211060694409295	VALIGA_1bfjgnxz02	>60
-0.04169593402167555	0.014259591307152942	VALIGA_043dmg3cnl	>60
-0.016968273612261088	-0.002975933432425914	VALIGA_oxru9zjywl	>60
-0.022803890241186342	0.0003886039015041491	VALIGA_7kd0jz9g8j	>60
-0.033970385209882804	0.007352319921660369	VALIGA_vj80uljaxk	>60
-0.0376997856763196	0.003030980187779765	VALIGA_pm0c5nsgrd	>60
-0.03156193827693843	-0.0065693009406525135	VALIGA_c17686rhc8	>60
0.016740047594491273	0.006719926765661797	VALIGA_25vc6fsa00	>60
0.025680336935410705	0.01859114418382156	VALIGA_neaxm108hc	>60
-0.021103605895448255	0.012295017607262117	VALIGA_m7gfvj5hb0	>60
0.027537697907333143	-0.016593994926059626	VALIGA_l9quk6lz5o	30-60
0.053883485798676925	-0.005891535583698498	VALIGA_za5pbajoaz	30-60
-0.010025708777469508	0.021473865394090557	VALIGA_ug4tsra3ci	>60
0.06990943622044411	0.011801680132469015	VALIGA_vt3zd6rx46	<30
0.024939371877339037	-0.024388652025257217	VALIGA_d2wqpuhwm5	30-60
0.010722204143985945	-0.02782021055961881	VALIGA_0qqtrbwzwy	>60
-0.03135850520114003	-0.0001547757989545303	VALIGA_yan8vx6o3c	>60
0.008616463323802823	-0.030936042409459765	VALIGA_eudsovn1a7	>60
-0.027458324223005523	-0.008908956201361272	VALIGA_ya5an131gk	30-60
-0.010426662859255097	-0.019156116291945857	VALIGA_2rzkvxmo3d	30-60
-0.03140090828772187	-0.006126493232685337	VALIGA_b776ziiu60	>60
0.058743835947146675	0.022008496920095523	VALIGA_5nsnifdxos	>60
-0.033450659173591274	-0.0014623363646265668	VALIGA_tgok0ronan	>60
-0.018455912173734837	-0.007027009797358482	VALIGA_p0gxelcsqc	30-60
-0.020923586587786026	-0.019807010697264017	VALIGA_txdi75kn0w	30-60
-0.009650523965730566	-0.01197846881214911	VALIGA_7kg2hhmz6j	>60
0.07635931920555213	0.01406843670069577	VALIGA_egyhzzqg6h	30-60
-0.028797618862461096	-0.01455928888018463	VALIGA_nsl5ctc60w	>60
-0.015270101665207427	-0.02052764829959464	VALIGA_40ooykfymp	>60
-0.024205230375809628	-0.018872583768699918	VALIGA_y8kjleb6wa	>60
-0.02520084138793819	0.005945813975722884	VALIGA_myrlintfn5	>60
-0.030560904721436084	0.004388148970463134	VALIGA_odishxu1op	>60
0.0031061492849628353	-0.024425512598065982	VALIGA_2y5cw9wp16	30-60
-0.0034238729962357073	-0.024617115654950155	VALIGA_h51v6vssc6	>60
0.04123133871004732	-0.018716335100439043	VALIGA_nc6h1ugav6	30-60
0.05277205436592734	-0.007510682057451557	VALIGA_5uc8q11m4k	>60
-0.026163257190508663	-0.0056690158122235336	VALIGA_k6y72n7v29	>60
-0.008217332099170593	-0.023451870767092847	VALIGA_8zr0r531we	30-60
0.049248246444254795	-0.007403251452023022	VALIGA_f30uz7sl0r	30-60
-0.014034425767654958	0.02944959392600125	VALIGA_xjz5j4n7bj	>60
