# Supplementary material for: Detection of PatIent-Level distances from single cell genomics and pathomics data with Optimal Transport (PILOT)
Source: Mol Syst Biol. 2023 Dec 19;20(2):57–74. doi: 10.1038/s44320-023-00003-8 (PMC10883279; doi:10.1038/s44320-023-00003-8)
Supplement: Supplementary file 3 — Source Data Fig. 2 [file 44320_2023_3_MOESM3_ESM.zip › Source data_Figure2/F/Trajectory/Kidney IgAN (T)_phemd.csv]

sampleID	status	x	y
01-01_	<30	0.48461585011429803	-0.16178092824498522
01-03_	>60	0.539241258564641	-0.09621878205036795
01-05_	30-60	-0.18232143915047033	-0.37898756023005575
01-06_	30-60	-0.8232314643871519	0.3600301107210019
01-08_	30-60	-0.2769261116214213	-0.31665345473800255
01-10_	>60	0.878563877236662	0.5067933205175822
01-11_	30-60	0.8635513724947306	0.4719826596488953
01-12_	>60	0.43561127846479747	-0.21414405364662834
01-14_	30-60	-0.7185323497452374	0.1795015624696666
01-15_	30-60	0.11926162317733702	-0.4166350932463531
01-16_	>60	0.43069681563758894	-0.21848442578967917
01-17_	30-60	0.8557659158404433	0.4542363457051131
01-20_	<30	0.814780719438858	0.3645001846703153
01-21_	30-60	-0.4294227669341854	-0.19980325640139865
01-22_	30-60	-0.046712238732974275	-0.4269942589769917
01-23_	>60	0.16654399921510915	-0.4034306479066062
01-24_	>60	-0.7225591197500553	0.18632306962420087
01-25_	>60	-0.7995052878632163	0.3175603467562383
01-26_	>60	0.515087192352755	-0.1257791760295307
01-27_	>60	-0.4764410772292441	-0.15427336470219882
01-28_	30-60	-0.7185323497452376	0.1795015624696665
01-29_	>60	-0.7297258337645497	0.19824647700197626
01-30_	>60	-0.7964046405459968	0.3120525481777505
01-31_	>60	-0.5213528680447768	-0.1029566527898548
01-32_	>60	-0.41254589585187396	-0.2142454626809802
01-33_	>60	0.2181501083486028	-0.377547045015965
01-34_	>60	-0.07768988854558298	-0.41936089740952903
01-35_	30-60	-0.5336393192731895	-0.08773762382879664
01-36_	>60	0.15942861236938818	-0.4060488741726067
01-38_	>60	-0.6538674573181023	0.07858826591317283
02-V2_0303_	<30	0.8248431006169026	0.38598680249909645
02-V2_0530_	>60	-0.22763065251470377	-0.3500316044849243
02-V2_3035_	30-60	-0.4957542800909421	-0.13195798017897062
02-V2_3159_	<30	0.7836344164229212	0.3009231790103698
02-V2_3407_	>60	-0.8328507869335304	0.37758755933899574
02-V2_6018_	>60	-0.639689365364033	0.05764512480345647
02-V2_6031_	30-60	-0.5468268250582501	-0.0699939039077394
02-V2_6110_	<30	0.3911264023498774	-0.2551497037502549
02-V2_6314_	>60	-0.49128545163195336	-0.13752778037640662
02-V2_8111_	30-60	0.5359785983836574	-0.10075301092778477
06-03_	>60	-0.8293140574480994	0.3710955151844645
06-18_	>60	-0.10546159159217716	-0.4142655312767907
06_01_	>60	-0.8311765770804642	0.3745048836510523
06_02_	>60	-0.5062001567709482	-0.12085463291842873
06_04_	>60	-0.0467122387333517	-0.4269942589769512
06_05_	>60	0.8622768473591137	0.46906326658125824
06_06_	>60	0.5642443267737912	-0.06462530993874231
06_07_	>60	-0.6022871932996188	0.004747835774051996
06_09_	30-60	-0.6858152808536007	0.12698028802473396
06_10_	>60	0.6143532941447685	0.007570057829759567
06_12_	>60	-0.10970797067249034	-0.4133652795407514
06_13_	>60	0.8591604560212058	0.46194697039605837
06_14_	30-60	0.28260735715964774	-0.3354588396735369
06_15_	30-60	-0.13188876202000388	-0.4051183032612502
06_16_	>60	-0.8293140574481608	0.3710955151845772
06_17_	30-60	-0.8138520168806292	0.34318670966672793
08-01_	>60	-0.5835578122619375	-0.021331247780442146
08-02_	30-60	-0.6022871932996183	0.0047478357740519585
08-03_	>60	-0.1823214391504699	-0.3789875602300557
08-04_	>60	0.875650631895625	0.49997563948663704
08-05_	>60	-0.4126134373365575	-0.2141759867369316
08-07_	>60	-0.0876567330550465	-0.418438731646306
08-08_	>60	0.6939788239026918	0.1360905631053115
08-09_	>60	-0.8311733301181781	0.3744989390062757
08-10_	>60	-0.6336258238234727	0.048827549331003826
08-11_	30-60	0.6070596067281637	-0.003557850158330606
08-19_	<30	0.7748858750778334	0.2839558546512074
08-20_	>60	-0.5468268250578974	-0.06999390390820154
08-21_	>60	0.8282260912043787	0.3932506426210419
08-22_	>60	-0.8133678159666309	0.3423065813173877
08-23_	30-60	0.8415987670108671	0.42251014100319795
08-28_	30-60	-0.11573383872057368	-0.4113765195497924
08-29_	30-60	0.8804523679260008	0.5112327174001072
09-02_	30-60	-0.43810386414162694	-0.19251266301734216
09-03_	30-60	-0.4577029692005073	-0.17235400291899972
09-04_	>60	-0.7015940013160873	0.1518711454526443
09-05_	30-60	0.15942861236912034	-0.4060488741727068
09-06_	<30	0.8464978035192853	0.43339291037688904
09-07_	>60	-0.010931246892176158	-0.4294434052240649
09-08_	30-60	0.5220411504000552	-0.11749565155736683
09-09_	30-60	0.145439466583787	-0.4092339076544889
09-11_	>60	-0.09431737355759458	-0.4175762048823513
09-18_	30-60	-0.02248306205560753	-0.4283115074448712
09-19_	>60	-0.6886571483847224	0.13144277819350592
09-20_	>60	0.18778147776042572	-0.3937182728178693
09-21_	30-60	0.2693567428836575	-0.3445157416215274
09-25_	>60	-0.5468268250585047	-0.06999390390740508
09-26_	>60	0.6939788239021348	0.13609056310435258
09-27_	>60	0.013310555255945513	-0.42904877214918613
09-28_	>60	-0.06300826382634989	-0.4240475877311172
09-29_	<30	0.7746624699488083	0.28350098879434577
09-30_	<30	0.563154820241117	-0.06621647098488066
09-32_	<30	0.8350174547413761	0.40799106872611846
09-33_	>60	-0.6516429944361211	0.0751236215865146
09-35_	>60	-0.010931246891433417	-0.42944340522408625
09-36_	>60	-0.5275912710293286	-0.09519102119119306
09-38_	30-60	-0.12019004253730622	-0.40893135828055477
09-39_	>60	0.6180041847179922	0.013014694892773042
09-42_	>60	0.5664057296675941	-0.06144527422206513
10-03_	30-60	0.4040992481740064	-0.244004390941671
10-04_	30-60	0.8734639444410175	0.4948789604736726
10-06_	30-60	0.7508648507624602	0.23823021192360483
10-07_	30-60	0.7217980517679876	0.1851218830009631
10-11_	>60	-0.13188876202000388	-0.4051183032612502
10-16_	30-60	0.6456678108673742	0.056497300976814185
17-01_	>60	0.40409924817400633	-0.24400439094167123
17-02_	>60	-0.4601872180576694	-0.16975156716897535
17-04_	30-60	-0.41261343733713146	-0.21417598673644553
20-01_	>60	-0.47976447697717256	-0.1503823138536649
20-03_	30-60	0.5548334211042477	-0.07687830076127726
20-04_	>60	-0.8189275093636776	0.3522544922630313
20-06_	30-60	0.2657057869262494	-0.34714189442540944
20-07_	>60	-0.4577029692005077	-0.17235400291899947
20-10_	>60	0.7389277559091125	0.21615069333745804
20-11_	30-60	0.8126215018266261	0.35994151923510503
20-18_	>60	-0.4125458958518734	-0.21424546268098033
20-21_	>60	0.6033925673555043	-0.009065070864311981
20-23_	>60	0.6096608902401504	0.0005925792885568772
20-24_	>60	0.629084683952074	0.03042184970303944
20-25_	<30	0.5819605097694539	-0.0402345487983024
20-26_	>60	-0.45770296920072	-0.17235400291879
20-27_	>60	0.18778147776042597	-0.3937182728178697
20-28_	>60	-0.7065680722330584	0.16000109850702218
20-29_	30-60	0.6456834845350535	0.05652043619879104
20-31_	<30	-0.5951181786274973	-0.004803548419320441
20-34_	>60	-0.022483062055607343	-0.42831150744487106
20-35_	30-60	-0.022483062055607024	-0.428311507444871
20-36_	30-60	0.5327516198797689	-0.10477461413651176
20-38_	<30	0.7796884821195595	0.2932245059156796
20-39_	>60	-0.7925531293123248	0.30527555759728087
20-40_	>60	-0.5275912710293287	-0.09519102119119315
20-41_	30-60	0.7199324699777132	0.18163661175125967
20-42_	>60	-0.09383752419533042	-0.41768849574641354
22-02_	30-60	-0.8016206787975677	0.3213093513702961
22-04_	30-60	-0.3324705413239994	-0.27663056070357306
22-05_	30-60	0.6087985843611649	-0.0007748031752824308
22-06_	>60	0.396253460570297	-0.250816199382109
22-07_	30-60	-0.43448206815595003	-0.19474958240132986
22-08_	30-60	-0.701594001315905	0.15187114545234867
22-09_	<30	-0.42648107630042964	-0.20264821731097918
22-10_	>60	-0.7934512532329476	0.3068812721617797
22-11_	<30	0.8039016507515278	0.34179939752257193
22-12_	<30	0.7870323460833832	0.3078289638512432
22-14_	<30	0.5359785983839959	-0.10075301092734905
22-15_	30-60	-0.575993191383686	-0.03159508909855679
22-17_	>60	0.25523327429564907	-0.35296545332918305
22-20_	>60	-0.8032681729929059	0.32427609673578933
22-21_	30-60	0.38868501360924185	-0.2569817506118928
22-22_	>60	-0.8277302346786721	0.36820727127752395
22-23_	30-60	0.3962534605702963	-0.25081619938210903
22-24_	>60	-0.6538674573184142	0.07858826591363464
22-25_	>60	-0.7863890718962749	0.29452910117438885
22-26_	>60	0.013275102557910952	-0.42904341850627226
22-27_	>60	0.8415987670111627	0.4225101410038522
22-28_	>60	0.09347530179578623	-0.4213028246632929
23-01_	>60	0.7967903896244576	0.3273186342874956
23-02_	>60	-0.8330902460160816	0.3780301535704851
23-03_	>60	-0.8329225556726659	0.37772025424532607
23-04_	>60	-0.36611987950432523	-0.25092008682841166
23-06_	>60	0.2693567428836573	-0.3445157416215272
23-07_	>60	-0.4581386275200062	-0.17192141568901761
23-08_	>60	-0.8209168576559742	0.355841436879464
26-01_2_	>60	-0.14408662326134683	-0.39976183333410226
26-02_2_	>60	-0.09951224264791271	-0.4152036281907799
26-03_2_	>60	-0.6688869487676138	0.10092076616958064
26-04_2_	>60	-0.8275795957701793	0.3679309813464086
26-05_2_	30-60	-0.0783762064733427	-0.41922104298871976
26-06_2_	>60	0.14804359455228755	-0.40865910676490236
26-07_2_	>60	-0.18232143915077167	-0.37898756022987595
26-08_2_	>60	0.23610839583082832	-0.36537051796289977
26-09_2_	>60	-0.027904159314940367	-0.42751565082791476
26-10_2_	>60	-0.5692780426651923	-0.04027586359608018
26-11_2_	>60	-0.43448206815594975	-0.19474958240132975
26-13_2_	>60	0.6817248600453166	0.11488959192214673
26-15_2_	<30	0.20315706308392428	-0.3851145326437407
26-18_2_	30-60	0.6015451408657988	-0.011977537820700773
26-19_2_	>60	0.8764724791822958	0.5018955952853524
26-20_2_	<30	0.7670079579195562	0.26887598222754067
26-21_3_	>60	-0.18232143915047	-0.37898756023005553
26-23_2_	>60	0.8147807194391602	0.3645001846709587
26-24_2_	>60	0.04323785305932491	-0.42754498774006794
26-25_2_	30-60	0.8373585819795465	0.41314289890484146
26-26_2_	>60	-0.1823214391507715	-0.37898756022987556
26-27_2_	>60	-0.7700458848514194	0.26632214190927156
26-29_2_	>60	-0.09431737355792028	-0.4175762048822692
26-30_2_	>60	0.5742406123477325	-0.05085972874754855
26-31_2_	>60	0.11690464861176235	-0.41748670302424434
26-33_2_	>60	0.5390103654132387	-0.0965430615219465
26-34_2_	>60	-0.5108178689672743	-0.11579078341386129
26-35_2_	30-60	0.6033925673555043	-0.00906507086431205
26-37_2_	30-60	0.5558320947301012	-0.07544521086484088
26-38_2_	30-60	0.739733720912363	0.217648353896574
26-39_2_	<30	0.8639656284408037	0.47293297743860047
26-42_2_	>60	-0.8161539391961311	0.34728857172861527
26-43_2_	>60	0.7274527880226838	0.19547478878665553
26-44_2_	30-60	0.08885861487553451	-0.4226265289748599
26-45_2_	>60	0.05749813202279838	-0.4267417636412461
26-46_2_	>60	-0.7607059121952502	0.2504118121460662
26-47_2_	>60	-0.04671223873365083	-0.4269942589769192
26-52_2_	>60	-0.010931246892176387	-0.42944340522406477
26-53_2_	>60	-0.7415728626057077	0.21804384385786788
26-54_2_	>60	-0.07837620647334319	-0.41922104298871987
26-56_2_	>60	-0.668886948767813	0.10092076616988409
26-57_2_	30-60	-0.5520166271247509	-0.06365249981451562
26-58_2_	>60	-0.5010372962234706	-0.1263717702805274
26-59_2_	30-60	-0.8215232371325599	0.35693725661977654
26-61_2_	<30	0.6352877922224042	0.04027252961344034
26-62_2_	>60	-0.5451661721354135	-0.07204229170537842
26-63_2_	>60	0.05749813202279859	-0.42674176364124594
26-65_2_	>60	0.5142322070525726	-0.12680601189487803
27-KS_01_	>60	0.7253582767785349	0.19157575260442392
27-KS_02_	>60	0.3528332416515558	-0.2855928176371696
27-KS_03_	<30	0.8758508663785404	0.5004431930963796
27-KS_07_	>60	-0.7863890718960851	0.2945291011740564
27-KS_08_	30-60	0.863551372494994	0.47198265964949915
27-KS_09_	>60	0.8777425233265905	0.5048676858335355
27-KS_10_	30-60	-0.2276306525142798	-0.3500316044852058
27-KS_11_	>60	0.35821984598555057	-0.2817057418863324
27-KS_12_	30-60	0.7790452879603994	0.2919628456612714
27-KS_14_	>60	-0.476441077228823	-0.15427336470264813
27-KS_16_	>60	0.7748858750778336	0.28395585465120743
27-KS_17_	>60	0.3962534605702967	-0.25081619938210886
27-KS_18_	>60	0.8116675458521506	0.3579500553147726
27-KS_19_	>60	0.39625346057071054	-0.25081619938175714
27-KS_20_	>60	0.8039016507515273	0.34179939752257177
27-KS_21_	>60	-0.04671223873297413	-0.4269942589769919
27-KS_22_	>60	0.8226772413906377	0.38133594796181935
27-KS_23_	>60	-0.7015940013160877	0.15187114545264419
27-KS_26_	30-60	0.7670079579186763	0.268875982225848
27-KS_27_	>60	-0.11573383872086461	-0.41137651954969173
27-KS_28_	30-60	-0.8321481126215161	0.3762916196612517
27-KS_29_	>60	-0.7722816854019793	0.27010249230229133
27-KS_30_	>60	0.6651988151616774	0.08767539941810588
27-KS_31_	30-60	0.7029163363765126	0.15157594558195345
27-KS_32_	>60	-0.8328507869335308	0.3775875593389957
27-KS_33_	<30	-0.1318887620200036	-0.40511830326125015
27-KS_34_	30-60	0.46394467515403587	-0.184068946571759
27-KS_35_	>60	0.8772219557458077	0.5036487093597664
27-KS_36_	30-60	0.4795425609251931	-0.16764819465517558
27-KS_37_	>60	0.873777123549209	0.49560792737859716
27-KS_39_	30-60	-0.13662294535655295	-0.4037848915605857
27-KS_41_	>60	-0.182321439150772	-0.3789875602298757
27-KS_42_	30-60	-0.10546159159162019	-0.4142655312769584
27-KS_43_	>60	-0.8262811579491041	0.36556454786644643
27-KS_44_	>60	0.08038759729450184	-0.42300344506647625
27-KS_46_	>60	-0.5150912037685814	-0.11102147832683566
27-KS_47_	>60	0.14196344226861535	-0.4109374774950517
27-KS_48_	>60	0.8380962007063019	0.41475960896458586
27-KS_49_	30-60	0.35283324165260316	-0.2855928176363659
27-KS_50_	>60	0.15942861236912031	-0.4060488741727065
27-KS_51_	>60	-0.7541833393613182	0.2391863570340019
27-KS_52_	>60	-0.3223510123674024	-0.2840829703674301
27-KS_53_	>60	0.19637892515460745	-0.38938010184745475
27-KS_54_	30-60	0.4662690819427888	-0.1817539758253006
27-KS_55_	30-60	-0.16814012342066043	-0.38717017039614476
27-KS_56_	>60	-0.8318246507722499	0.37569668603254475
27-KS_57_	30-60	0.18551662053639625	-0.3945496259482773
27-KS_58_	>60	-0.8254809526428957	0.3641101469426651
27-KS_59_	>60	-0.4264810763004296	-0.20264821731097907
27-KS_60_	>60	-0.7813600940229731	0.2857428572424726
27-KS_61_	>60	-0.33247054132442583	-0.2766305607032549
27-KS_62_	>60	-0.7835039724027797	0.2895410670285081
27-KS_64_	>60	-0.41254589585187396	-0.21424546268098008
27-KS_65_	>60	0.2253745809379193	-0.3726719321028189
27-KS_67_	>60	-0.4858163908842785	-0.14387590899353314
27-KS_68_	>60	0.1855166205363962	-0.39454962594827736
27-KS_69_	>60	0.08038759729510414	-0.4230034450663929
27-KS_70_	>60	0.7138928938215627	0.17074056701785167
27-KS_71_	>60	-0.6538674573186397	0.07858826591396895
27-KS_72_	>60	0.4077174765582494	-0.2403474194759099
27-KS_73_	>60	0.5220411504002648	-0.11749565155710005
27-KS_74_	>60	0.7029163363765126	0.1515759455819533
33-124_06_	>60	-0.33247054132399945	-0.2766305607035729
33-1442_06_	30-60	0.558602977055104	-0.07190621143326145
33-1484_08_	<30	-0.8328507869335305	0.37758755933899574
33-1540_09_	>60	-0.8012760788772034	0.320688738667481
33-165_09_	>60	-0.8301506832022824	0.37262528031255127
33-1833_08_	>60	0.5664057296671705	-0.06144527422264305
33-2234_08_	30-60	-0.7574059130921539	0.24478112360658405
33-2237_05_	30-60	-0.6300109287418058	0.043756042887531196
33-2248_03_	>60	-0.002535039596685225	-0.4288098281028109
33-239_09_	>60	-0.8189275093639621	0.3522544922635482
33-2546_03_	>60	0.21338343700746717	-0.38026303194526806
33-2564_09_	30-60	0.6180041847179925	0.013014694892773047
33-2609_09_	30-60	0.2031570630830503	-0.38511453264421175
33-2628_05_	>60	0.11926162317686832	-0.41663509324646186
33-262_09_	30-60	-0.4264810763006873	-0.2026482173107518
33-2662_08_	>60	-0.8064718952443423	0.3299405965206661
33-2688_05_	>60	-0.8064718952445159	0.32994059652097657
33-2764_08_	30-60	0.8422865429347282	0.42402826862494536
33-290_09_	>60	-0.8067320435691925	0.3304109518935884
33-291_09_	<30	0.5390103654132392	-0.09654306152194665
33-2969_09_	>60	-0.7979931197446712	0.3148997434561067
33-2970_09_	>60	-0.668886948767362	0.10092076616919789
33-3013_05_	>60	-0.4290101788198497	-0.2001703782761603
33-3016_08_	<30	-0.05909957306811322	-0.4241842523990594
33-3037_02_	<30	0.699061805316446	0.14461630719241744
33-3073-08_	30-60	-0.42648107630068705	-0.202648217310752
33-3118_08_	>60	-0.6858152808540244	0.1269802880253982
33-3155_04_	30-60	0.11690464861094162	-0.41748670302442925
33-3195_09_	<30	0.3070430564722318	-0.31966661967191323
33-3285_08_	<30	-0.08765673305476497	-0.4184387316463702
33-32_09_	>60	0.6587533496399951	0.0772704633052494
33-3328_06_	>60	-0.7415728626059517	0.21804384385827935
33-3334_03_	<30	0.14804359455261604	-0.4086591067647939
33-3388_09_	>60	-0.6538674573181023	0.07858826591317274
33-350_03_	>60	0.0574981320222707	-0.4267417636412937
33-357_09_	<30	0.4852418594162341	-0.16106648329898937
33-3696_05_	>60	0.1594286123693876	-0.4060488741726067
33-3725_02_	30-60	-0.5213528680450203	-0.10295665278955292
33-3743_08_	30-60	-0.8012760788770427	0.32068873866719483
33-379_09_	>60	0.4306968156377771	-0.2184844257895054
33-3826_05_	30-60	0.7611999565465768	0.25775668352002756
33-4032_07_	<30	0.6015451408654193	-0.011977537821266412
33-406_09_	>60	-0.8199630558191163	0.35412373845019907
33-4072_06_	>60	-0.772281685401575	0.2701024923015912
33-4088_08_	>60	-0.1823214391500527	-0.3789875602303034
33-425_05_	30-60	-0.13662294535655303	-0.4037848915605858
33-4301_02_	>60	0.6033925673555038	-0.009065070864311967
33-4596_08_	>60	-0.6495358962372846	0.072107213510713
33-4673_05_	>60	0.32373146258854174	-0.30786068622438295
33-4816_06_	>60	-0.8293140574480223	0.3710955151843228
33-4819_05_	>60	-0.4846543997188402	-0.14575261293984731
33-4845_06_	30-60	0.11926162317649748	-0.41663509324654846
33-4894_03_	>60	0.5664057296671711	-0.06144527422264315
33-5048_02_	>60	-0.8262811579492901	0.3655645478667872
33-5121_04_	>60	0.4121810308295253	-0.2367206997521442
33-5359_04_	>60	-0.8350835989125636	0.3817199115831908
33-5360_04_	30-60	-0.5692780426651919	-0.040275863596080284
33-5598_06_	<30	0.7615789736677915	0.25850449030629846
33-5604_08_	<30	-0.8012760788772036	0.3206887386674808
33-5690_06_	<30	0.6849063700209018	0.1204840350489576
33-5739_05_	30-60	0.60966089024015	0.0005925792885568129
33-598_09_	>60	-0.4764410772290582	-0.15427336470239747
33-622_07_	>60	-0.7015940013160871	0.15187114545264438
33-637_08_	30-60	-0.7734913695820891	0.2722322809955929
33-6448_08_	<30	-0.44809966936128565	-0.18224566055066396
33-6488_07_	30-60	-0.3223510123684392	-0.2840829703666648
33-886_05_	<30	0.8422865429347279	0.4240282686249452
33-908_09_	30-60	-0.8163723110631183	0.3476835390460466
40-01_	30-60	-0.16814012342030732	-0.3871701703963422
40-03_	30-60	0.2826073571596478	-0.33545883967353696
40-04_	>60	-0.2848125961017595	-0.3110276115336619
40-06_	>60	0.0676152737835476	-0.4260051916169827
40-07_	<30	0.3254670137930675	-0.3064490829461627
40-08_	>60	-0.6858152808538462	0.12698028802511943
40-09_	30-60	0.1776057975185231	-0.39772289454983817
40-10_	>60	-0.8069813200043282	0.33086170359104994
40-11_	30-60	0.15942861236938777	-0.4060488741726069
40-12_	30-60	0.809466256425933	0.353328105938392
40-14_	>60	-0.8152747229630144	0.34571641617727283
40-15_	30-60	-0.8326109834608197	0.37714446108635646
40-16_	>60	-0.6886571483849001	0.13144277819378714
40-17_	>60	-0.714996350934784	0.17365246118936067
40-18_	30-60	-0.3324705413244255	-0.2766305607032552
40-19_	>60	-0.802959017883333	0.3237193154422724
41-17_	>60	-0.7225591197498381	0.18632306962383907
41-25_	>60	-0.8339214438497917	0.3795674723396343
42-01_	>60	0.6534483157199448	0.06858735680622655
42-02_	>60	-0.7722816854015753	0.2701024923015912
42-03_	>60	-0.4857105751423395	-0.14352368924326558
42-04_	>60	0.881338648701865	0.5133231364117984
42-05_	>60	-0.7923486841428153	0.3049171378517228
42-06_	>60	-0.7172144015112394	0.17739643802463917
42-10_	>60	-0.6858152808538462	0.1269802880251195
42-11_	>60	0.43938149935941023	-0.21042624367340987
42-12_	>60	-0.8333904785278303	0.378585298421966
42-13_	>60	-0.5692780426644919	-0.04027586359702705
42-14_	>60	-0.15772671790733053	-0.3913118297255585
42-15_	>60	-0.41312536875807987	-0.2137403074488009
42-16_	>60	0.1169046486109418	-0.41748670302442953
42-17_	>60	0.68248747688984	0.1161707017549025
42-20_	>60	0.4306968156375889	-0.21848442578967917
43-02_	>60	-0.04671223873365068	-0.4269942589769192
43-03_	>60	-0.5468268250578975	-0.06999390390820143
43-04_	<30	0.20315706308305062	-0.3851145326442117
43-06_	>60	0.14804359455261595	-0.4086591067647938
43-07_	30-60	-0.3661198795048394	-0.2509200868280139
43-08_	>60	0.037993442082531095	-0.4282603976383845
43-09_	30-60	-0.6829215121073958	0.122482464180989
43-10_	>60	-0.8262811579491043	0.36556454786644615
43-13_	30-60	-0.46369092821002433	-0.16668611452680507
43-14_	30-60	-0.6688869487678133	0.10092076616988406
43-15_	>60	-0.827167339192443	0.36717928171002034
43-16_	30-60	0.39112640234987717	-0.2551497037502549
43-18_	>60	0.7404776661672677	0.21907996451512324
43-19_	<30	0.645683484535054	0.05652043619879111
43-21_	30-60	-0.7288191264092584	0.19670004200999944
43-22_	>60	-0.8312708599107014	0.3746786845790734
43-23_	>60	-0.8152747229633553	0.3457164161778905
43-24_	30-60	-0.8317329701457632	0.3755275023848107
43-25_	>60	-0.4636909282100245	-0.16668611452680496
43-26_	>60	-0.8232314643871527	0.3600301107210021
43-27_	>60	0.4875175377825074	-0.1582555772776312
43-28_	>60	0.727841846435939	0.19621132294319876
43-29_	>60	0.6864288004735754	0.12321319052089147
43-31_	>60	0.2133834370066213	-0.38026303194575073
43-34_	<30	0.6849063700209019	0.12048403504895756
43-36_	<30	0.5586029770551039	-0.07190621143326131
43-37_	>60	0.7946543129062742	0.3230250327797934
43-38_	30-60	-0.10807274065998125	-0.4136747424783531
43-41_	30-60	-0.49128545163195336	-0.1375277803764064
43-46_	>60	0.8651633617059834	0.47568297016363964
43-47_	30-60	0.7170302578058356	0.17622735178018434
43-48_	>60	-0.8163723110632648	0.3476835390463119
44-01_	30-60	0.8772219557458079	0.5036487093597668
44-02_	30-60	0.37433997946449454	-0.2688519450841221
44-03_	30-60	0.7508648507629793	0.2382302119245819
44-04_	>60	-0.6858152808536012	0.1269802880247339
44-06_	>60	0.4562849027802929	-0.1929100060786696
44-07_	30-60	-0.5951181786274973	-0.004803548419320438
44-09_	30-60	0.4393814993594099	-0.21042624367340984
44-11_	30-60	0.5586029770554782	-0.07190621143275876
44-12_	30-60	0.7790452879599902	0.29196284566046876
44-13_	30-60	0.4162292974618562	-0.23300033559485134
44-15_	30-60	0.7257719891083652	0.19235673792621133
44-17_	>60	0.7444415366807777	0.2263587269385249
44-18_	30-60	0.7957713896092288	0.325265989684714
44-19_	>60	0.4662690819428263	-0.1817539758252711
44-20_	30-60	-0.08765673305476485	-0.4184387316463704
44-21_	>60	0.595139972004813	-0.021246829699793947
44-22_	>60	0.07087202084375344	-0.42532397253481274
44-23_	>60	0.8601324369064841	0.46416362977676107
44-25_	30-60	0.8609794224550089	0.4660969391578463
45-01_	>60	0.5752867370529798	-0.04929529189869719
45-02_	30-60	-0.10546159159217702	-0.41426553127679056
45-03_	30-60	0.8094662564263377	0.3533281059392462
45-04_	30-60	0.4077174765586066	-0.2403474194755958
45-05_	>60	0.12832710467773084	-0.415273394747571
45-06_	30-60	0.6651988151611159	0.08767539941717811
45-07_	30-60	0.4379368170014575	-0.21203219876366783
45-08_	>60	-0.6516429944361216	0.07512362158651457
45-10_	>60	-0.7934512532329351	0.30688127216175776
45-12_	<30	0.4040992481742736	-0.24400439094143797
45-13_	>60	-0.5108178689675122	-0.11579078341357499
45-14_	>60	-0.8209168576562358	0.35584143687993924
45-15_	30-60	0.19637892515460736	-0.38938010184745403
45-16_	30-60	0.7328597992001624	0.2051840558377641
45-18_	30-60	0.8422865429351105	0.4240282686257954
45-19_	>60	0.7978830657466973	0.3295359158944324
45-20_	30-60	0.8500469849580545	0.44132905278693074
45-21_	30-60	0.47733370630194444	-0.16993769524375996
45-24_	30-60	-0.7886282947351645	0.2984526376317413
49-01_	>60	-0.7863890718962755	0.29452910117438874
49-02_	>60	0.5492808590056744	-0.08411108349500243
49-03_	>60	-0.6538674573186388	0.07858826591396882
49-04_	30-60	-0.18232143915005297	-0.3789875602303039
49-05_	>60	0.8373585819799245	0.4131428989056741
49-06_	30-60	-0.7015940013160875	0.1518711454526442
49-07_	<30	-0.16814012342066065	-0.387170170396145
49-08_	30-60	0.8355716256575052	0.40920886199604495
49-10_	>60	0.07087202084375352	-0.4253239725348125
49-11_	>60	0.7916449267380204	0.3169573645204468
49-13_	>60	0.013310555255945563	-0.42904877214918635
50-01_	30-60	0.7878057673802111	0.30938607358983977
50-02_	30-60	-0.16814012342066073	-0.3871701703961448
50-04_	30-60	0.16661540769555713	-0.40341808114565986
50-05_	30-60	-0.42901017881984965	-0.20017037827616016
50-06_	<30	-0.8209168576559751	0.35584143687946457
52-04_	>60	-0.6300109287421543	0.043756042888034204
52-05_	>60	-0.5162583751667749	-0.10970160518039666
52-06_	30-60	0.7204913571861903	0.18267775220290758
52-08_	>60	-0.4977865983232364	-0.12980900113881935
52-100_	30-60	0.7945753158045509	0.32285641331918447
52-102_	<30	0.7204913571861906	0.18267775220290755
52-103_	>60	0.11926162317733699	-0.41663509324635306
52-104_	>60	0.1419634422686153	-0.4109374774950518
52-105_	>60	-0.8262811579492124	0.36556454786664405
52-108_	>60	-0.47644107722924456	-0.1542733647021987
52-109_	>60	-0.820916857656236	0.3558414368799391
52-10_	<30	-0.8254809526429842	0.3641101469428259
52-112_	<30	0.5922478987970585	-0.025746745271275157
52-116_	>60	0.6817248600453171	0.11488959192214668
52-121_	30-60	-0.6688869487678133	0.100920766169884
52-122_	>60	-0.22763065251374479	-0.35003160448556103
52-124_	30-60	-0.7015940013160876	0.15187114545264416
52-125_	30-60	0.4077174765582484	-0.24034741947590968
52-126_	>60	-0.609955727867432	0.015971769982285448
52-127_	>60	-0.7415728626057078	0.2180438438578676
52-129_	>60	0.1666154076955569	-0.4034180811456596
52-12_	30-60	0.6725093995905479	0.09950406781509034
52-130_	30-60	-0.8302521431020025	0.3728119487051628
52-131_	>60	-0.1823214391500529	-0.3789875602303038
52-134_	>60	0.8692205470799612	0.485035852897999
52-135_	>60	0.8766663926431383	0.5023490137312364
52-136_	>60	-0.8301506832022123	0.37262528031242215
52-137_	>60	0.48751753778250695	-0.15825557727763118
52-139_	30-60	0.4686692074319101	-0.1789258472885913
52-147_	>60	-0.5951181786270605	-0.0048035484199278255
52-14_	<30	-0.788628294735164	0.29845263763174135
52-15_	>60	-0.8322328491696195	0.37644806005028786
52-16_	30-60	0.6352877922231019	0.04027252961454845
52-19_	>60	0.7748858750773706	0.28395585465030587
52-21_	30-60	0.4830544617880523	-0.16341003702411858
52-24_	>60	0.7878057673805422	0.3093860735905023
52-25_	<30	-0.3324705413234096	-0.2766305607040128
52-28_	>60	-0.7574059130921537	0.24478112360658388
52-31_	>60	-0.8116074583451091	0.3391083570955612
52-32_	<30	0.8667160635934108	0.4792556145770455
52-33_	>60	0.8667160635935895	0.47925561457745836
52-36_	30-60	0.8440787845452125	0.428007223115428
52-40_	>60	-0.16814012342030735	-0.3871701703963421
52-41_	<30	0.48305446178809125	-0.16341003702406431
52-45_	>60	-0.8294129326281322	0.37127750787036284
52-47_	>60	-0.05909957306811321	-0.4241842523990596
52-48_	30-60	0.8248431006172184	0.38598680249978023
52-52_	>60	-0.6829215121075854	0.12248246418128532
52-56_	<30	0.7623051345094288	0.25993903216885333
52-57_	30-60	0.6849063700209019	0.12048403504895769
52-58_	>60	0.676784294835305	0.10671177216613262
52-60_	>60	-0.2769261116214211	-0.3166534547380026
52-61_	30-60	0.609660890239552	0.0005925792876486073
52-62_	>60	-0.7722816854018004	0.2701024923019817
52-67_	>60	-0.8339214438497043	0.37956747233947363
52-70_	>60	-0.8254809526429839	0.3641101469428261
52-80_	>60	0.5771791971302025	-0.04680172459585745
52-82_	>60	0.5004924654552246	-0.14308095436531112
52-85_	>60	-0.4913822629250531	-0.13740418844009128
52-87_	>60	-0.8316491405284886	0.3753728672189024
52-90_	>60	0.8373585819795467	0.4131428989048411
52-95_	>60	-0.49128545163217174	-0.13752778037615873
52-96_	30-60	0.7796884821191346	0.293224505914846
52-98_	>60	-0.124504831736908	-0.4071537033848409
54-02_	<30	0.35821984598511836	-0.281705741886667
54-08_	<30	0.8094662564263381	0.3533281059392463
54-10_	>60	-0.8334718282923941	0.37873569743038543
55-01_	>60	-0.4131253687578392	-0.21374030744900438
55-02_	>60	-0.10807274065998121	-0.413674742478353
55-03_	>60	0.2133834370066214	-0.3802630319457508
55-04_	>60	0.20315706308305015	-0.3851145326442118
55-05_	>60	0.2675488125262082	-0.3458214926862635
55-06_	>60	0.7867101978130043	0.30715251281932926
55-08_	>60	0.15942861236938788	-0.4060488741726071
55-10_	>60	0.39625346057029687	-0.2508161993821089
55-11_	>60	0.7836344164229213	0.30092317901036986
55-13_	>60	0.3373423376202343	-0.29729522623604776
55-14_	>60	0.039781933128447425	-0.4280158423135276
55-16_	>60	0.711425892691904	0.16652126129286418
55-19_	>60	-0.8012760788773309	0.320688738667708
55-20_	>60	0.614353294144769	0.007570057829759479
55-21_	>60	0.7029163363759577	0.15157594558098267
55-24_	>60	0.45403956318565913	-0.19506598787563054
55-27_	>60	0.3237314625885417	-0.3078606862243827
55-30_	>60	-0.5275912710293287	-0.09519102119119305
56-01_	30-60	0.6670706623773807	0.09069542743676569
56-02_	>60	-0.8346892673561337	0.3809891584028498
56-03_	30-60	0.5349567759007829	-0.10215727590881711
56-04_	30-60	0.1776057975189323	-0.39772289454965304
56-07_	<30	0.7204913571867613	0.18267775220393803
56-08_	>60	-0.7545734669809245	0.23985199489828013
56-09_	>60	0.39112640234987683	-0.2551497037502549
56-11_	30-60	0.5642443267737914	-0.06462530993874224
56-12_	>60	0.7693552103500044	0.27336413938816034
57-01_	>60	0.40771747655796553	-0.24034741947615929
57-02_	>60	-0.8127122147539095	0.3411150409301207
57-03_	>60	0.6587533496404419	0.07727046330598084
57-04_	>60	0.8577448631686472	0.4587270874928614
57-05_	>60	0.4306968156380151	-0.21848442578928606
57-06_	>60	0.44765019503103226	-0.20190816281641083
57-07_	>60	0.8126215018259167	0.3599415192336012
57-08_	30-60	-0.5759931913833111	-0.03159508909906918
57-10_	>60	-0.6300109287421539	0.043756042888034266
57-13_	>60	0.5349567759007832	-0.1021572759088171
57-14_	>60	-0.5057994754882044	-0.12133344974138204
57-17_	30-60	0.8334648610413999	0.4046094839527886
57-18_	30-60	0.5538126391048886	-0.07834313685857645
57-19_	>60	-0.1318887620202796	-0.4051183032611337
57-20_	30-60	0.7945753158048546	0.3228564133198015
58-02_	>60	-0.49575428009125994	-0.13195798017860438
58-03_	>60	-0.8317329701457202	0.37552750238473137
58-04_	>60	-0.49780110495338487	-0.12979112278092883
58-05_	>60	0.861874909326082	0.4681438104101194
58-06_	>60	-0.18232143915005292	-0.37898756023030405
58-09_	30-60	0.832854045984065	0.40327135480495385
58-11_	>60	-0.8293140574480218	0.3710955151843227
58-12_	>60	0.019900790945699215	-0.42937196983172404
58-18_	>60	0.4540395631857453	-0.19506598787555046
58-19_	>60	-0.7450953109699874	0.22409389253320197
58-20_	>60	-0.7979931197446718	0.3148997434561067
58-22_	>60	-0.8254809526427854	0.36411014694246224
58-24_	>60	0.7857190524315822	0.30514627625288065
58-26_	>60	0.5803109565314803	-0.04266531241950094
58-31_	>60	0.6974993252636669	0.14197744802432574
58-34_	>60	-0.8321481126215161	0.37629161966125174
58-35_	>60	-0.7065680722333185	0.16000109850744515
58-38_	>60	-0.8241443439606329	0.3616827855119254
58-39_	>60	-0.3661414518306685	-0.25090771559031705
58-43_	>60	-0.8344204677869452	0.3804912528029862
58-45_	>60	0.6352877922218982	0.04027252961263887
58-49_	>60	-0.8339214438497043	0.37956747233947374
58-51_	>60	0.7967589362208922	0.32725078227532683
58-60_	>60	0.7328597991997002	0.20518405583691418
58-61_	>60	-0.5919457461556875	-0.009331047454336622
58-65_	>60	-0.7541833393613181	0.2391863570340019
58-69_	>60	-0.8318246507723527	0.3756966860327341
58-70_	>60	-0.8293140574480219	0.37109551518432304
58-71_	>60	-0.13143363642718883	-0.4052993066216508
58-72_	>60	-0.14248785780244755	-0.4002485629505655
58-75_	>60	-0.4767982032004197	-0.15389104197066816
58-76_	>60	-0.11138882470480975	-0.4130472176021227
58-77_	>60	-0.45268791038805556	-0.1778423157464484
58-78_	>60	0.7916449267384417	0.3169573645212994
58-79_	>60	0.8258824855429872	0.38821975766453276
58-81_	>60	-0.6688869487676142	0.10092076616958073
C18-02_	30-60	0.35982261018044803	-0.2802674371320075
C18-05_	30-60	0.779688482119559	0.2932245059156796
C18-06_	>60	0.09338275367263278	-0.42224751529619664
C18-07_	<30	0.8069916021092263	0.34819032513968423
C18-09_	30-60	0.7691138219992459	0.2728774118792396
C18-10_	>60	0.23610839583082874	-0.36537051796289954
C18-11_	>60	-0.7813600940231582	0.2857428572427949
C18-12_	>60	0.3288701599891141	-0.3036356823132956
C18-15_	30-60	-0.6858152808540243	0.126980288025398
L18-02_	30-60	-0.41254589585187396	-0.2142454626809799
L18-03_	>60	-0.5258904958186315	-0.09746884374178906
L18-05_	>60	0.8542895479856534	0.45089193839571573
L18-06_	>60	-0.5258904958183785	-0.09746884374210635
L18-07_	30-60	-0.8326043918935646	0.3771323352051139
L18-08_	30-60	-0.4125458958518738	-0.2142454626809801
L18-09_	>60	0.1661020505980455	-0.4036183042470278
L18-11_	30-60	0.8147807194395789	0.36450018467184886
L18-13_	>60	-0.16814012342030743	-0.38717017039634216
L18-14_	>60	0.005702966236336428	-0.4284975470856672
L18-16_	>60	-0.2724341996155981	-0.3195052442352409
L18-17_	>60	-0.4410121580593762	-0.18811229852131667
L18-18_	>60	-0.6688869487678135	0.10092076616988416
M18-01_	30-60	-0.4503290500765786	-0.18039807269386152
M18-02_	>60	0.5829901691633126	-0.03866703269755724
M18-03_	30-60	0.8094662564259331	0.35332810593839176
M18-05_	>60	0.8094662564256395	0.35332810593777364
M18-06_	>60	-0.668886948767362	0.100920766169198
M18-07_	30-60	0.14196344226892013	-0.4109374774949581
M18-08_	30-60	0.8014096631874017	0.3366946523001563
M18-11_	>60	-0.04671223873297452	-0.4269942589769918
