# Supplementary material for: Detection of PatIent-Level distances from single cell genomics and pathomics data with Optimal Transport (PILOT)
Source: Mol Syst Biol. 2023 Dec 19;20(2):57–74. doi: 10.1038/s44320-023-00003-8 (PMC10883279; doi:10.1038/s44320-023-00003-8)
Supplement: Supplementary file 3 — Source Data Fig. 2 [file 44320_2023_3_MOESM3_ESM.zip › Source data_Figure2/F/Trajectory/Kidney IgAN (T)_pilot.csv]

sampleID	status	x	y
01-01_	<30	0.4213505758176099	0.02444352299203542
01-03_	>60	-0.12521349845956545	0.17219201425150854
01-05_	30-60	0.13346304198291906	0.2288189555104762
01-06_	30-60	-0.4657593846714748	-0.3311486184339025
01-08_	30-60	0.08672510482084916	0.23448280118870937
01-10_	>60	0.5715465301642548	-0.1543943820494691
01-11_	30-60	0.5180722671244824	-0.08211448442310121
01-12_	>60	0.44138830390405376	0.003850227543100239
01-14_	30-60	-0.19275236182149574	0.12731942838522028
01-15_	30-60	0.2468778204135739	0.17286635692293137
01-16_	>60	0.24115468698223563	0.17600186621850356
01-17_	30-60	0.7457916167545241	-0.4976444360909244
01-20_	<30	0.660793925342598	-0.30216574565704757
01-21_	30-60	-0.1840956299481638	0.13573367197068142
01-22_	30-60	0.010089428054184273	0.24076753398736464
01-23_	>60	0.15315281404999428	0.22315568504495711
01-24_	>60	-0.20874847404860017	0.10648445762596095
01-25_	>60	-0.4500318211492629	-0.2981316527352816
01-26_	>60	-0.07062685071490828	0.21105819965186373
01-27_	>60	-0.3241967637797911	-0.06072524780221425
01-28_	30-60	-0.3493666440158631	-0.10007230540493922
01-29_	>60	-0.3676661093275894	-0.13336154603763195
01-30_	>60	-0.3817516376512088	-0.15985891086436557
01-31_	>60	-0.34870883484709286	-0.09921292767960097
01-32_	>60	-0.30684292062933377	-0.029554171344306587
01-33_	>60	0.007413564506968692	0.2330903320439824
01-34_	>60	-0.029244227027234466	0.23282327901871244
01-35_	30-60	-0.15395193859941184	0.16513139601792953
01-36_	>60	-0.2633868713850272	0.03217755486907924
01-38_	>60	-0.327005366142656	-0.06009748529187804
02-V2_0303_	<30	0.5478701068970374	-0.11858942178930072
02-V2_0530_	>60	-0.11059367445294714	0.1978062701059364
02-V2_3035_	30-60	-0.13747291467170836	0.17657544224866148
02-V2_3159_	<30	0.5832058478426356	-0.16920584742093459
02-V2_3407_	>60	-0.46615469422096195	-0.33199498097061897
02-V2_6018_	>60	-0.4111749470183998	-0.2185078643120667
02-V2_6031_	30-60	-0.36560576858276683	-0.132208017757226
02-V2_6110_	<30	0.2166812612804708	0.19183989950697106
02-V2_6314_	>60	-0.16711179681007068	0.1532672527503492
02-V2_8111_	30-60	0.1245916798585536	0.2286616626717175
06-03_	>60	-0.46608752196652203	-0.3318452535049495
06-18_	>60	-0.3790818101072509	-0.15635907767186594
06_01_	>60	-0.46065678917443187	-0.32042132720966926
06_02_	>60	-0.15466113725412148	0.15739153027238573
06_04_	>60	-0.4668295188630022	-0.33344546147695053
06_05_	>60	-0.36196859708779416	-0.1265857070837133
06_06_	>60	-0.2377959214715045	0.06956578926333941
06_07_	>60	0.5660461615668103	-0.14361868076991965
06_09_	30-60	0.1321553159461456	0.22280431857673239
06_10_	>60	-0.305751741537318	-0.03131111468377759
06_12_	>60	-0.4101318016074766	-0.21775830060354925
06_13_	>60	0.4668300208694882	-0.023329260791447176
06_14_	30-60	-0.30848071958757034	-0.0377779206106773
06_15_	30-60	0.6780017657438421	-0.33664361383150443
06_16_	>60	0.16386976253453134	0.21902568513272636
06_17_	30-60	0.1325187872184703	0.22873776524301853
08-01_	>60	-0.29692024289490027	-0.014123579907101606
08-02_	30-60	-0.35082689611793855	-0.10255837774524
08-03_	>60	-0.23638225996622766	0.0759194150215325
08-04_	>60	0.5128858306997607	-0.07656643689729947
08-05_	>60	-0.3285035722500777	-0.06429739618468056
08-07_	>60	-0.22646254681622474	0.07691716747312727
08-08_	>60	0.19150783865653878	0.19904824234477475
08-09_	>60	-0.43521330248705	-0.26737098706369994
08-10_	>60	0.01635033624117013	0.2380244572071698
08-11_	30-60	0.10065234304149755	0.23494215820810563
08-19_	<30	0.358163561034908	0.08558794035873063
08-20_	>60	-0.2475509831290616	0.06298148729607284
08-21_	>60	0.47395709000328673	-0.03145625883945692
08-22_	>60	-0.3032902004139095	-0.0213252625061596
08-23_	30-60	0.666218411265701	-0.3126839118711872
08-28_	30-60	0.023828485350865562	0.24240328453081944
08-29_	30-60	0.7695438036529084	-0.557846286484762
09-02_	30-60	-0.23163531877198204	0.076423381138854
09-03_	30-60	-0.35607538999704197	-0.11501057851675964
09-04_	>60	-0.347374734311755	-0.09621604207347939
09-05_	30-60	-0.04705929234349966	0.2268494043591885
09-06_	<30	0.6730426721343818	-0.32634003330027
09-07_	>60	0.04176367514424732	0.24299741104413022
09-08_	30-60	0.24988281019573694	0.17010772443050975
09-09_	30-60	0.14439937119357968	0.22581247687120126
09-11_	>60	-0.08752233770915764	0.2072648586100303
09-18_	30-60	0.1182280898227446	0.23365453030754244
09-19_	>60	-0.38442450667061145	-0.16543658159786515
09-20_	>60	0.1132387043203309	0.2342886274547586
09-21_	30-60	-0.1277130393490878	0.18115618508754774
09-25_	>60	-0.3040166125992399	-0.020639333935942663
09-26_	>60	0.5693752856158912	-0.14838164406908858
09-27_	>60	0.21206207115253245	0.19485677063177254
09-28_	>60	-0.2705098437409882	0.017208929985734787
09-29_	<30	0.5447392251346228	-0.11444066267549824
09-30_	<30	0.36114714025760436	0.08289609490382048
09-32_	<30	0.6151236120137082	-0.22044246724044128
09-33_	>60	-0.3606583781150711	-0.12046453924008574
09-35_	>60	-0.2507038440920194	0.050726877557991885
09-36_	>60	-0.24940474609230415	0.06047304744304497
09-38_	30-60	-0.12788561392034548	0.18643694689460405
09-39_	>60	0.24220052229062014	0.1683863683176102
09-42_	>60	-0.24832732165255358	0.039540818657356605
10-03_	30-60	0.41504962749496166	0.03001873321348208
10-04_	30-60	0.842744736824937	-0.7500580101751753
10-06_	30-60	0.520987368648831	-0.08481606402181893
10-07_	30-60	0.047337932628932225	0.2116852887456881
10-11_	>60	0.06218860429331843	0.24098890872158615
10-16_	30-60	0.6458214052306828	-0.2743817613318262
17-01_	>60	0.14100922823585288	0.22535736966911782
17-02_	>60	-0.18682667181991025	0.1302291111677101
17-04_	30-60	-0.11318829245606149	0.19620351855922935
20-01_	>60	-0.22302946061879106	0.09367282104171375
20-03_	30-60	0.5244685382847218	-0.08885803523801689
20-04_	>60	-0.4513290873341245	-0.3009186542436484
20-06_	30-60	0.4413287175263197	0.0040963203021909846
20-07_	>60	-0.20496923476268997	0.1145114653257954
20-10_	>60	0.05402800559095269	0.22641487871543545
20-11_	30-60	0.5618917143989037	-0.13783475108784757
20-18_	>60	-0.23707740697810678	0.07396065014296314
20-21_	>60	0.45149346277932745	-0.006853024791374469
20-23_	>60	0.15557208000456577	0.2167204796190988
20-24_	>60	-0.05944996294022154	0.20174941968927024
20-25_	<30	0.6178029330266083	-0.22497457677918617
20-26_	>60	-0.2767068408917158	0.019592841191416688
20-27_	>60	0.013266764989490558	0.2352716703583443
20-28_	>60	-0.41721920863416884	-0.2312474904298085
20-29_	30-60	0.5116488552750701	-0.07378421952622075
20-31_	<30	-0.06412696935571832	0.2100603767824932
20-34_	>60	0.1067942333679116	0.23545851804834933
20-35_	30-60	0.1960513940478003	0.2007381468901498
20-36_	30-60	0.4752894097695546	-0.032514320574540234
20-38_	<30	0.6308285350789384	-0.24747268168614447
20-39_	>60	-0.3826479689032283	-0.16195473683641706
20-40_	>60	-0.4203785488863711	-0.23712386696838725
20-41_	30-60	0.31158903533752863	0.12406365004797977
20-42_	>60	-0.2595227710760503	0.03275429519506896
22-02_	30-60	-0.4647742621531629	-0.32904732908162876
22-04_	30-60	-0.2322996665900108	0.08208295108268358
22-05_	30-60	0.5626194019251329	-0.13892255220149072
22-06_	>60	0.2674776049835989	0.15930177894048894
22-07_	30-60	-0.29967169272135785	-0.015417051230442451
22-08_	30-60	-0.3227860143054662	-0.05357419087119333
22-09_	<30	-0.29100095825004535	-0.0015083231096856896
22-10_	>60	-0.41341293052727873	-0.2233603244696502
22-11_	<30	0.6827688759048799	-0.3468691384802624
22-12_	<30	0.5779889425352616	-0.16117504041221029
22-14_	<30	0.4793644659768678	-0.037280753057717705
22-15_	30-60	-0.019189978101833136	0.23556944408942534
22-17_	>60	0.27539732432136005	0.15271914145481283
22-20_	>60	-0.44188634624275136	-0.28114362252777075
22-21_	30-60	0.07540562287146356	0.2403252480513545
22-22_	>60	-0.46318384399740936	-0.3257482731835328
22-23_	30-60	-0.10034235440843019	0.20417092327039063
22-24_	>60	-0.16239756878215794	0.15526339440637496
22-25_	>60	-0.41209505425579634	-0.22042882748467293
22-26_	>60	-0.08930425558813677	0.2094602703484607
22-27_	>60	0.514166074076479	-0.07735588839907619
22-28_	>60	-0.28095492822096263	-0.007791386349659493
23-01_	>60	0.523626565005224	-0.08833742763852792
23-02_	>60	-0.46574242657550086	-0.33110725307673694
23-03_	>60	-0.46609809164991034	-0.3318729859916486
23-04_	>60	0.009794244329085223	0.23828836475622875
23-06_	>60	-0.08050279571297282	0.20846771284645937
23-07_	>60	-0.341341500701633	-0.08530862507288116
23-08_	>60	-0.46686356651056465	-0.3335125588193077
26-01_2_	>60	-0.16058935126704488	0.1535354602820394
26-02_2_	>60	0.0842440358500753	0.24043261524206894
26-03_2_	>60	-0.26489211097054727	0.039188851335922745
26-04_2_	>60	-0.46609989540410773	-0.3318717141101839
26-05_2_	30-60	0.2694906607860018	0.15687797651971455
26-06_2_	>60	-0.056939732382205135	0.22348487754187252
26-07_2_	>60	-0.3722186044906888	-0.1438748076323937
26-08_2_	>60	-0.1434596438834993	0.15633328290033313
26-09_2_	>60	-0.171610396927473	0.13957846280495698
26-10_2_	>60	-0.1477962866282855	0.171546065256126
26-11_2_	>60	-0.30670531653954586	-0.04387268084872469
26-13_2_	>60	-0.09583735873134643	0.17441548254782083
26-15_2_	<30	0.3711139256984656	0.07253442199692925
26-18_2_	30-60	0.608051333022787	-0.20885070066685626
26-19_2_	>60	0.676325355931413	-0.33317930267680973
26-20_2_	<30	0.5926040948008129	-0.18387728747649176
26-21_3_	>60	-0.1482591608193607	0.16805005897793265
26-23_2_	>60	0.6935182278060361	-0.3708234994693631
26-24_2_	>60	-0.09167096488918933	0.20965133997151877
26-25_2_	30-60	0.5592555487424501	-0.13397056283350955
26-26_2_	>60	-0.10613735484448038	0.19705670942686457
26-27_2_	>60	-0.2630555523166862	0.0417850572212243
26-29_2_	>60	0.18348810922412756	0.20962000073715067
26-30_2_	>60	0.05932631164602838	0.22071595276178282
26-31_2_	>60	-0.03310334199824868	0.2321507552332919
26-33_2_	>60	-0.08443475900203706	0.18578977142899977
26-34_2_	>60	-0.31133885248095533	-0.03542463161721163
26-35_2_	30-60	0.5564887023586489	-0.13030712376469666
26-37_2_	30-60	0.34782737754944026	0.09480710254102027
26-38_2_	30-60	0.4314769363200893	0.013987477629761795
26-39_2_	<30	0.8412827095814718	-0.7460985401594413
26-42_2_	>60	-0.4114490150783491	-0.22039170829041413
26-43_2_	>60	0.3792733095796878	0.06517800919335658
26-44_2_	30-60	0.06427508808651282	0.24171582011973317
26-45_2_	>60	0.347948013210874	0.09468768257404019
26-46_2_	>60	-0.2912636063068308	-0.0008404192972137001
26-47_2_	>60	0.04837149279444171	0.2426193877778624
26-52_2_	>60	-0.010078463624838633	0.23367741239047826
26-53_2_	>60	0.035874506908614406	0.23444720144871456
26-54_2_	>60	-0.04583478276955261	0.22384143691721897
26-56_2_	>60	-0.1406068592765473	0.17534771868052193
26-57_2_	30-60	-0.3423404478604393	-0.08706592492603167
26-58_2_	>60	-0.259685668848874	0.04654822320584261
26-59_2_	30-60	-0.45068713772470137	-0.29951969926814703
26-61_2_	<30	0.35232694279604493	0.0907580337807893
26-62_2_	>60	-0.3619782291365309	-0.12472858625207335
26-63_2_	>60	-0.06796661036733985	0.22023280572342013
26-65_2_	>60	0.280400844911302	0.15020981988006446
27-KS_01_	>60	0.5671348446615444	-0.14515000580969206
27-KS_02_	>60	0.1575226969279048	0.22080528412230252
27-KS_03_	<30	0.8630404921953425	-0.8062271866589523
27-KS_07_	>60	-0.22243573777297163	0.09136539969077408
27-KS_08_	30-60	0.640601334876972	-0.26491325141732247
27-KS_09_	>60	0.8262205279142206	-0.7057089071315021
27-KS_10_	30-60	-0.19491035632510523	0.12628782456203133
27-KS_11_	>60	0.18843649592727335	0.20729963409640975
27-KS_12_	30-60	0.5530583949980201	-0.12571760214365377
27-KS_14_	>60	-0.3056180217574412	-0.026102615016354143
27-KS_16_	>60	0.4315970972402881	0.013799085940563355
27-KS_17_	>60	-0.10787240433361778	0.18390193522382436
27-KS_18_	>60	0.42688158958448397	0.01786731223094253
27-KS_19_	>60	-0.11477109478838843	0.1910886185199513
27-KS_20_	>60	0.6205141607869373	-0.22957009056888553
27-KS_21_	>60	-0.0960108787200733	0.20720393272195273
27-KS_22_	>60	0.03273886726693906	0.20033310962961312
27-KS_23_	>60	-0.383690594144981	-0.16403325392776189
27-KS_26_	30-60	0.5024914720393251	-0.06297313698876755
27-KS_27_	>60	-0.2555835324121751	0.0460115178220787
27-KS_28_	30-60	-0.4668331258705669	-0.33343987356751975
27-KS_29_	>60	-0.25428616221392214	0.04988511452587729
27-KS_30_	>60	-0.06512182544928803	0.21164884572097603
27-KS_31_	30-60	0.5090468175446441	-0.07044303972524926
27-KS_32_	>60	-0.46698587904429767	-0.3337823763089903
27-KS_33_	<30	-0.07076444718404418	0.21276271506815306
27-KS_34_	30-60	0.0986828681639015	0.23397150024914357
27-KS_35_	>60	0.529611234594755	-0.09815119921665956
27-KS_36_	30-60	0.33528255929830014	0.10558370554710722
27-KS_37_	>60	0.35591382177908226	0.04294675727685933
27-KS_39_	30-60	-0.22904604837085446	0.08355835049949428
27-KS_41_	>60	-0.30295202638202084	-0.030257612868392385
27-KS_42_	30-60	0.0333094259941917	0.24125565482455752
27-KS_43_	>60	-0.46500565047072645	-0.32954742019005273
27-KS_44_	>60	0.05654882498315003	0.24175377280753782
27-KS_46_	>60	-0.15485759798290297	0.16423866560332068
27-KS_47_	>60	0.03980322339265772	0.2409287764489449
27-KS_48_	>60	0.52144593578671	-0.08600922555667773
27-KS_49_	30-60	-0.0005259792080144169	0.23273956802558474
27-KS_50_	>60	0.17562996468705605	0.21159890721771918
27-KS_51_	>60	-0.27233283882104775	0.027753827468202274
27-KS_52_	>60	-0.1316348096698782	0.1813746796748128
27-KS_53_	>60	-0.192669471986781	0.12230911797115651
27-KS_54_	30-60	0.06940604346825324	0.23584385365457952
27-KS_55_	30-60	-0.04464962235716172	0.22562030645948034
27-KS_56_	>60	-0.3073283459547714	-0.02561762131365508
27-KS_57_	30-60	-0.15482983641186188	0.15979708583061653
27-KS_58_	>60	-0.3983395873022772	-0.19415823762940024
27-KS_59_	>60	-0.37569976531780847	-0.1503362243716083
27-KS_60_	>60	-0.4661047007705742	-0.3318821378343732
27-KS_61_	>60	-0.13895840061090725	0.1685362991991418
27-KS_62_	>60	-0.12926709715104612	0.16573686801972376
27-KS_64_	>60	-0.19222463053642944	0.12910591627365
27-KS_65_	>60	-0.1714866650442322	0.14313948822318237
27-KS_67_	>60	-0.2799715312595775	0.016840374001639343
27-KS_68_	>60	-0.009729353772487237	0.23705962031432704
27-KS_69_	>60	0.019663372809449034	0.24154480969353687
27-KS_70_	>60	0.5751894613989597	-0.15692567651406955
27-KS_71_	>60	-0.12767051084531741	0.17943439378488396
27-KS_72_	>60	0.032056566466301256	0.23948711919027799
27-KS_73_	>60	0.19240684638461217	0.20514836345959045
27-KS_74_	>60	0.425937577123531	0.019450708421179543
33-124_06_	>60	-0.20396714236723362	0.11017758805699898
33-1442_06_	30-60	0.1210648025896367	0.23244123534656552
33-1484_08_	<30	-0.4416913593603559	-0.28133018667865245
33-1540_09_	>60	-0.3951969822348008	-0.18696404892383606
33-165_09_	>60	-0.4525073440913185	-0.30331753357031577
33-1833_08_	>60	0.5256839294956823	-0.090551990662724
33-2234_08_	30-60	-0.4027783340844219	-0.20162430004236415
33-2237_05_	30-60	-0.4514792295599859	-0.30114189058488355
33-2248_03_	>60	-0.10397123903707763	0.19933803466255576
33-239_09_	>60	-0.4050867304631123	-0.2062744475385475
33-2546_03_	>60	-0.05083120803143145	0.22622702823882934
33-2564_09_	30-60	0.36427969415553685	0.07960795749604173
33-2609_09_	30-60	0.15011860118701267	0.223700701314491
33-2628_05_	>60	-0.2003110058263549	0.1191591674786534
33-262_09_	30-60	0.09623701869606442	0.23880063979081065
33-2662_08_	>60	-0.44363743895093016	-0.28502552128644687
33-2688_05_	>60	-0.4651197425336765	-0.3298003656780812
33-2764_08_	30-60	0.5801814597115614	-0.16466049533532556
33-290_09_	>60	-0.37590596824401534	-0.14894564140509717
33-291_09_	<30	0.3361285227823121	0.10360083622574104
33-2969_09_	>60	-0.42660877519156637	-0.24971146599932798
33-2970_09_	>60	-0.3702686124945557	-0.13829827523314075
33-3013_05_	>60	-0.31598088896833176	-0.04702729024514246
33-3016_08_	<30	0.04155027707720282	0.24302435366365976
33-3037_02_	<30	0.18869301479320616	0.20052709653128695
33-3073-08_	30-60	-0.1825925105373365	0.13805107599922728
33-3118_08_	>60	-0.34618368093932733	-0.0951657719893794
33-3155_04_	30-60	-0.20211347332545157	0.11374730975697214
33-3195_09_	<30	0.31241703303619633	0.12427703384754997
33-3285_08_	<30	0.3541351655322184	0.08927053824929737
33-32_09_	>60	-0.22533400390320155	0.07914119953259496
33-3328_06_	>60	-0.45626434467855226	-0.31113232705492566
33-3334_03_	<30	-0.1347945334588028	0.1784265925150849
33-3388_09_	>60	-0.4208921752883059	-0.23820125951489216
33-350_03_	>60	-0.008234025642765331	0.2377591222278042
33-357_09_	<30	-0.11823889046440333	0.18670905145548558
33-3696_05_	>60	0.10690098988900239	0.23575850142840535
33-3725_02_	30-60	-0.2377904256301263	0.0751606798274527
33-3743_08_	30-60	-0.28142562766253637	0.014707988428077495
33-379_09_	>60	0.17205928811846993	0.2096778009219345
33-3826_05_	30-60	0.5328747238182814	-0.09924684055805821
33-4032_07_	<30	0.10993710092442757	0.22629780037954322
33-406_09_	>60	-0.46670827589892017	-0.3331855989580215
33-4072_06_	>60	-0.3994846656684745	-0.19513392978396926
33-4088_08_	>60	-0.17000774975832236	0.14843365484188273
33-425_05_	30-60	0.10741411699790954	0.23517235679693846
33-4301_02_	>60	-0.01767608919017304	0.22765912975642788
33-4596_08_	>60	-0.26063141039412513	0.042919761608774136
33-4673_05_	>60	-0.06910568968265786	0.21926833221905803
33-4816_06_	>60	-0.4625124054330495	-0.32432240353542613
33-4819_05_	>60	-0.3686613539800243	-0.13655112744774345
33-4845_06_	30-60	-0.09566920178192159	0.2054271954608017
33-4894_03_	>60	-0.04166297769342341	0.22175844396507766
33-5048_02_	>60	-0.40863145941401763	-0.21328074400986197
33-5121_04_	>60	0.03953075872289659	0.23970646290126635
33-5359_04_	>60	-0.4682283757348718	-0.33645887684495895
33-5360_04_	30-60	-0.3149039214034393	-0.03980602269881716
33-5598_06_	<30	0.6416004344326143	-0.26670020937746697
33-5604_08_	<30	-0.25313805786933413	0.0526066721223408
33-5690_06_	<30	0.4621330049821544	-0.018258725687235987
33-5739_05_	30-60	0.5121789456279869	-0.07427814871368171
33-598_09_	>60	-0.2827042149492702	0.012968202760221486
33-622_07_	>60	-0.2888185244971737	0.002882633799370587
33-637_08_	30-60	-0.4242755729284924	-0.2450404643685854
33-6448_08_	<30	0.07181414372668551	0.24007346529664125
33-6488_07_	30-60	-0.2055031080559458	0.10952366278811179
33-886_05_	<30	0.6638713726829522	-0.3080947911115243
33-908_09_	30-60	-0.39827283135264674	-0.194001757999361
40-01_	30-60	-0.1813400272623174	0.13562453428569482
40-03_	30-60	0.1667731149864608	0.2177651163665259
40-04_	>60	-0.18395769474346593	0.136612338088537
40-06_	>60	-0.05064869320885267	0.2264669363225067
40-07_	<30	0.19302773611781623	0.2052060230800297
40-08_	>60	-0.25030095341667963	0.05902872710402629
40-09_	30-60	0.10153256623827174	0.2366469263239449
40-10_	>60	-0.419411154982746	-0.2350979789635444
40-11_	30-60	0.21579539958219468	0.19242331956824066
40-12_	30-60	0.6624791544840735	-0.30541048794567943
40-14_	>60	-0.28136188917586197	0.012516905513506814
40-15_	30-60	-0.4664686585155495	-0.33266939048210925
40-16_	>60	-0.4569419738990632	-0.31254774353232473
40-17_	>60	-0.27188155363082284	0.023089086321978813
40-18_	30-60	-0.19834185029648366	0.12064729236961777
40-19_	>60	-0.4603036715807903	-0.31960151292371713
41-17_	>60	-0.3495550163919389	-0.1002128097812712
41-25_	>60	-0.4597121984452123	-0.3183504619344584
42-01_	>60	-0.046646576600464985	0.21010992146143684
42-02_	>60	-0.45716933406999277	-0.31304428549301255
42-03_	>60	-0.16570071359981117	0.15238434128238365
42-04_	>60	0.8284364981483564	-0.7115869872434937
42-05_	>60	-0.36797152283846074	-0.13535820478209304
42-06_	>60	-0.3291186019856227	-0.06373947570416984
42-10_	>60	-0.29606303208167295	-0.009032475941500893
42-11_	>60	0.297623110430887	0.13607143842906358
42-12_	>60	-0.46497131323585383	-0.32950261666572045
42-13_	>60	0.03999409762116953	0.2342541964472196
42-14_	>60	-0.3266871530518426	-0.06280870755289013
42-15_	>60	-0.241391429177527	0.06168483121664635
42-16_	>60	-0.060979317536957005	0.2212466242690639
42-17_	>60	0.16920418361277076	0.20840658988405564
42-20_	>60	-0.1324496271955879	0.1832363454030837
43-02_	>60	-0.09106036495455812	0.20955061042552206
43-03_	>60	-0.2088409936132545	0.10872384237099932
43-04_	<30	0.1598478320018814	0.21995503829220914
43-06_	>60	-0.05676464935983845	0.22274196384077943
43-07_	30-60	-0.1034472329835226	0.20007686091039817
43-08_	>60	0.2441612231198366	0.1737755820721564
43-09_	30-60	-0.3927359323791275	-0.18197758939999822
43-10_	>60	-0.4614084700132344	-0.32193086310136726
43-13_	30-60	-0.2092188948781999	0.10900844699455933
43-14_	30-60	-0.2852923180841226	0.008984369912304956
43-15_	>60	-0.45075795573972677	-0.2996731144936243
43-16_	30-60	0.02757205814294321	0.2373017629065173
43-18_	>60	0.35308732025973427	0.08964123584066243
43-19_	<30	0.30940150739372213	0.12615593446543705
43-21_	30-60	-0.381805150255724	-0.16139169899488037
43-22_	>60	-0.46017543102119157	-0.31933297691705587
43-23_	>60	-0.45033561393993354	-0.2990097065671558
43-24_	30-60	-0.4661190329231239	-0.33191826816471026
43-25_	>60	-0.14890588349894335	0.1705674931197248
43-26_	>60	-0.4406688733854262	-0.2789666772065435
43-27_	>60	0.20005866702101413	0.2011553511334651
43-28_	>60	-0.0576233179793593	0.20850912661645155
43-29_	>60	0.3535197455716569	0.0897600102963646
43-31_	>60	-0.21513578180021325	0.0851965057981371
43-34_	<30	0.5162726714415854	-0.07922418736144034
43-36_	<30	0.19801532360912105	0.20123277383088142
43-37_	>60	0.5421500389314959	-0.1108426165831635
43-38_	30-60	-0.07346191182036083	0.21681049272902403
43-41_	30-60	-0.29472706124499376	-0.006387192335806902
43-46_	>60	0.6690693629463899	-0.3183702124810659
43-47_	30-60	0.6703183237646977	-0.3208747888060842
43-48_	>60	-0.4168159999592973	-0.23014176551325305
44-01_	30-60	0.6901291888397091	-0.3631375024294378
44-02_	30-60	0.2733843227692841	0.15487011141569826
44-03_	30-60	0.3303875688949651	0.09203049757674711
44-04_	>60	-0.2602771219177149	0.045269208930275036
44-06_	>60	-0.17017669620421216	0.12834256242110012
44-07_	30-60	-0.2168188940726871	0.10075278543527803
44-09_	30-60	0.10254103498013421	0.23108057238840085
44-11_	30-60	0.385288648440671	0.05903252813672285
44-12_	30-60	0.3619666388250593	0.0810470128507666
44-13_	30-60	0.4679570363535103	-0.024629614257479282
44-15_	30-60	0.5002153147750277	-0.06078686335272173
44-17_	>60	-0.0007581188452961991	0.22189306569183603
44-18_	30-60	0.5476600724267171	-0.11830215085830137
44-19_	>60	-0.07593904577350254	0.20535338448278115
44-20_	30-60	-0.22048052069370444	0.09169190179922411
44-21_	>60	0.39748800384838273	0.047192763250481544
44-22_	>60	-0.030523692117317983	0.22984448779661992
44-23_	>60	0.43032423335990183	-0.0024492219224532463
44-25_	30-60	0.6214046289969642	-0.23113893149484174
45-01_	>60	-0.039987803476575934	0.2304502817797083
45-02_	30-60	-0.19006384909673238	0.13159129802410488
45-03_	30-60	0.6723555978057957	-0.3249347071714833
45-04_	30-60	0.28352402790204656	0.14701621770178375
45-05_	>60	-0.07502914694232302	0.20913159186599228
45-06_	30-60	0.38540834314206585	0.05889278509459658
45-07_	30-60	0.21305980798095103	0.19309162009383515
45-08_	>60	-0.28115811956164816	0.01508416042222574
45-10_	>60	0.17734381558047455	0.20679062002782922
45-12_	<30	0.029789187171854997	0.24275974116511562
45-13_	>60	-0.2201319008640922	0.09575333292235261
45-14_	>60	-0.350425228653817	-0.10368258668026561
45-15_	30-60	0.07976014259047537	0.24081252812338763
45-16_	30-60	0.4560715449266611	-0.011881689874097233
45-18_	30-60	0.6856533975476232	-0.353131324285356
45-19_	>60	0.5011150971172941	-0.06154686627280096
45-20_	30-60	0.6715493605941221	-0.32330693286446965
45-21_	30-60	0.3896468294511716	0.05541255075829428
45-24_	30-60	-0.23883269460376738	0.06821243313690795
49-01_	>60	-0.4149697954976322	-0.22623724082221883
49-02_	>60	-0.09065321066441948	0.19824991347806153
49-03_	>60	-0.12626990544420777	0.1815710750327541
49-04_	30-60	-0.19355078499684414	0.11960919912228601
49-05_	>60	0.7941128018791674	-0.6212212967861275
49-06_	30-60	-0.410781488221327	-0.21792099011416063
49-07_	<30	0.4198267051297217	0.022981184464301453
49-08_	30-60	0.6397245915954272	-0.26331161551990717
49-10_	>60	-0.21448715091666098	0.09430702449151408
49-11_	>60	0.4451579100290232	-0.0010864282573626542
49-13_	>60	-0.17343992330900287	0.14359436701834102
50-01_	30-60	0.4957258364741358	-0.055240685650263466
50-02_	30-60	-0.11098995894718332	0.19733907962853534
50-04_	30-60	0.005418812531009155	0.23909986219144236
50-05_	30-60	-0.2810952460650686	0.012888670084199387
50-06_	<30	-0.3069904547826931	-0.028131168155497478
52-04_	>60	0.026265570752414997	0.23396054896439938
52-05_	>60	-0.31094815088655814	-0.038472518602915055
52-06_	30-60	0.5115299885716997	-0.0741948788013016
52-08_	>60	-0.35671348457873	-0.11787487968701137
52-100_	30-60	0.5615687836341565	-0.1373607737681201
52-102_	<30	-0.15020542916687968	0.16823232236744878
52-103_	>60	0.14350057269014008	0.2264948769869675
52-104_	>60	-0.45951536196942344	-0.3179392037092854
52-105_	>60	-0.08562874843803284	0.20799478548099007
52-108_	>60	-0.4514910717271738	-0.3012278347597745
52-109_	>60	-0.45282925395935203	-0.3039582839960667
52-10_	<30	0.5695841077214006	-0.1486971834457162
52-112_	<30	0.22941840089518223	0.18307990448934558
52-116_	>60	0.2656700672487867	0.16018683876054599
52-121_	30-60	-0.26275640284956264	0.0421375900983668
52-122_	>60	0.1665205114869192	0.20232126196974176
52-124_	30-60	0.10033033059680475	0.2364870991778616
52-125_	30-60	-0.11975143248911181	0.1923877269519057
52-126_	>60	-0.38803252774096464	-0.17333480350270095
52-127_	>60	0.1922830444247672	0.20538552768578577
52-129_	>60	0.3652259307132474	0.07856983754678666
52-12_	30-60	-0.26057735656247033	0.042989286855025885
52-130_	30-60	-0.4600992646631065	-0.31917077321017073
52-131_	>60	-0.34660374488320084	-0.09776024602030853
52-134_	>60	0.6458217671318629	-0.27438377310946443
52-135_	>60	0.6230553669452679	-0.23401822539878828
52-136_	>60	-0.46450211073253456	-0.32847662550480067
52-137_	>60	0.2558695070449073	0.16664537826789583
52-139_	30-60	-0.045092098422850044	0.22672562289217582
52-147_	>60	-0.4027609158117933	-0.20225835605487968
52-14_	<30	-0.2242527988336228	0.08671764992247695
52-15_	>60	-0.4578321036490564	-0.31441852109395857
52-16_	30-60	0.5089967621544027	-0.07037883269211688
52-19_	>60	0.30634044804185373	0.12839805820101938
52-21_	30-60	0.427991797244243	0.01758833431514022
52-24_	>60	0.5502947675849612	-0.12189473526674979
52-25_	<30	0.07466591482685345	0.24057989185041911
52-28_	>60	-0.3758420249514206	-0.14892587891035283
52-31_	>60	-0.3492944193596979	-0.10165501061889705
52-32_	<30	0.8407995109480836	-0.7447938865340603
52-33_	>60	0.5925288676647764	-0.18385757519295562
52-36_	30-60	0.571456057309997	-0.15139662789570768
52-40_	>60	-0.391730137945642	-0.18009363942881154
52-41_	<30	-0.08354875083251291	0.2038911297715437
52-45_	>60	-0.46138264764959	-0.32188121739823705
52-47_	>60	-0.23360163314271234	0.07234272331445216
52-48_	30-60	0.5915628084257754	-0.18218398915558062
52-52_	>60	0.05800601729295883	0.23690559617323276
52-56_	<30	0.5585688032931979	-0.13313775928692584
52-57_	30-60	0.5099583969261327	-0.07163675407786375
52-58_	>60	0.07461171921425921	0.22765480504220217
52-60_	>60	-0.08722159989463835	0.2074822914173654
52-61_	30-60	0.10526311100609506	0.23023483145242749
52-62_	>60	-0.4148217547001286	-0.22600019781706815
52-67_	>60	-0.46642914564658483	-0.332578561179762
52-70_	>60	-0.46139027143225664	-0.3218948721210223
52-80_	>60	0.006898269098816668	0.23243057651887578
52-82_	>60	0.11399052282432517	0.23344311751067337
52-85_	>60	-0.3691669968545584	-0.13738926070052937
52-87_	>60	-0.4586575128483278	-0.3161888066258451
52-90_	>60	0.6721130697196408	-0.32443842129748135
52-95_	>60	-0.3503200281546462	-0.1043083470862271
52-96_	30-60	0.6154560268113684	-0.22109695180222988
52-98_	>60	-0.22466193862314832	0.09070397463446098
54-02_	<30	0.3176067214225943	0.11914644768172562
54-08_	<30	0.6884300969155791	-0.35933983713934287
54-10_	>60	-0.4620202860648799	-0.3232724456904345
55-01_	>60	-0.32162080431982354	-0.05687752119320925
55-02_	>60	-0.1236777731147571	0.18854125435284894
55-03_	>60	-0.1391742863865555	0.17748958980522428
55-04_	>60	-0.17591148166254045	0.13880794280878433
55-05_	>60	-0.12838840999265047	0.17981527742707193
55-06_	>60	0.2958191796772177	0.13145944632108283
55-08_	>60	-0.25126826614767933	0.03923413456128349
55-10_	>60	-0.09323807318507757	0.19773760648034006
55-11_	>60	0.579230514852384	-0.16311533269817155
55-13_	>60	-0.17988408445783213	0.1219154319952903
55-14_	>60	-0.17958766210720584	0.13231322552675925
55-16_	>60	0.024692721341799326	0.20810208655260823
55-19_	>60	-0.4638486080972459	-0.3271038212582801
55-20_	>60	-0.04661126743406944	0.22020172494438583
55-21_	>60	0.3200557900206557	0.11714511002887096
55-24_	>60	-0.15351953302179042	0.14212242956712998
55-27_	>60	-0.09862565222925058	0.1963001595430711
55-30_	>60	-0.3816815437791135	-0.1618227890518393
56-01_	30-60	0.29172315450204844	0.14122951576911655
56-02_	>60	-0.46700065218140485	-0.33380795270484404
56-03_	30-60	0.44862998838470036	-0.0038100176622861658
56-04_	30-60	-0.07211474457567095	0.21768336810844371
56-07_	<30	0.579441385225202	-0.16339839663645672
56-08_	>60	-0.46139830260676595	-0.3219120508607082
56-09_	>60	-0.10713943053427247	0.19816646743794916
56-11_	30-60	0.19898610117584672	0.20066378445121405
56-12_	>60	-0.14234189759809276	0.15304261681911835
57-01_	>60	0.14623441395432055	0.22476368980593614
57-02_	>60	-0.45144103186657325	-0.3010894023222139
57-03_	>60	0.5756782676501959	-0.15773904515988144
57-04_	>60	0.5977831408071194	-0.19245243814461427
57-05_	>60	0.12248166049883663	0.23256076711576737
57-06_	>60	0.2639384233631063	0.16102562924191807
57-07_	>60	0.2861313973998984	0.13635473932104325
57-08_	30-60	-0.1604729386133487	0.15889995276745875
57-10_	>60	-0.22386354348187606	0.08979392275810277
57-13_	>60	0.5316301165327355	-0.09793264577645651
57-14_	>60	-0.11494883927766018	0.1876254217268719
57-17_	30-60	0.7435997836330319	-0.49214517010845993
57-18_	30-60	0.2758106401339402	0.15325057880375395
57-19_	>60	-0.036847390651018545	0.22861311624563968
57-20_	30-60	0.5758792990185275	-0.15799572933263667
58-02_	>60	-0.2686894712041001	0.02736856631686084
58-03_	>60	-0.46679704027032787	-0.33337748435196346
58-04_	>60	-0.313321771239367	-0.042163141785630756
58-05_	>60	0.5440402708187303	-0.11531470293136199
58-06_	>60	-0.301270503985595	-0.01656013404191466
58-09_	30-60	0.7392114535463635	-0.4811962924478072
58-11_	>60	-0.44777673651229294	-0.2934698071272717
58-12_	>60	-0.16110433108523223	0.15980933260785463
58-18_	>60	0.1452908756090467	0.2222306434309887
58-19_	>60	-0.4486287369193173	-0.29523696835430846
58-20_	>60	-0.44219854185176005	-0.28279637530256924
58-22_	>60	-0.4674209605158195	-0.33471827817922406
58-24_	>60	-0.050782403668139214	0.2001610860738667
58-26_	>60	-0.19031333864827218	0.10196516638856433
58-31_	>60	-0.12624455491861178	0.14783911404688382
58-34_	>60	-0.4668414966550463	-0.33347249047023375
58-35_	>60	-0.2879872931711641	0.0045763047247787386
58-38_	>60	-0.4583955841706166	-0.31563136351737736
58-39_	>60	-0.34641069372005795	-0.09751735302735506
58-43_	>60	-0.4674126385549457	-0.3346912109562453
58-45_	>60	0.22619661335053953	0.18496600849022285
58-49_	>60	-0.4668639591847698	-0.3335130784316898
58-51_	>60	0.4405829647276551	0.0036754435715284565
58-60_	>60	0.1322402558903888	0.22004348293367965
58-61_	>60	-0.2942366846219349	-0.016120441255701026
58-65_	>60	-0.4645840664575682	-0.3287163073646812
58-69_	>60	-0.46664518639899033	-0.3330497184797842
58-70_	>60	-0.3303855475187681	-0.06675642121751972
58-71_	>60	-0.09874817450032329	0.20532830171042593
58-72_	>60	-0.045075491611298084	0.22687075617143423
58-75_	>60	-0.35820205444085734	-0.11711741556926572
58-76_	>60	-0.28926759873074115	0.0029971222767596613
58-77_	>60	-0.01731428127300351	0.23485964087414013
58-78_	>60	0.27291374152354897	0.1405980331143467
58-79_	>60	0.006284989372330039	0.1804058580008939
58-81_	>60	-0.1691284554162408	0.1518676091322471
C18-02_	30-60	0.5256680210922813	-0.09044160439459377
C18-05_	30-60	0.5263064323849963	-0.0913184741908861
C18-06_	>60	-0.15326840642493314	0.15674906124196616
C18-07_	<30	0.5950235425796068	-0.18783811853495716
C18-09_	30-60	0.2995866506492413	0.13509579536324662
C18-10_	>60	0.20650439875064372	0.19831034282144264
C18-11_	>60	-0.45152229797760884	-0.3012420825348221
C18-12_	>60	0.1837922955758921	0.20957551455126536
C18-15_	30-60	-0.1681130758733571	0.14899293996459045
L18-02_	30-60	0.10541591184199094	0.23724232182752222
L18-03_	>60	-0.3685475215682461	-0.13521518221731235
L18-05_	>60	0.509982099297474	-0.07251206252522253
L18-06_	>60	-0.3358368358612862	-0.07830633268117705
L18-07_	30-60	-0.459049314013107	-0.317016629789676
L18-08_	30-60	0.014679284826161964	0.2342721236442341
L18-09_	>60	-0.18683175950252073	0.13207839420614828
L18-11_	30-60	0.6648505540816957	-0.3100117261198787
L18-13_	>60	-0.11367210781187025	0.19574905503301554
L18-14_	>60	-0.27007006541175455	0.029731419389526184
L18-16_	>60	-0.028002742806179565	0.22803409923383086
L18-17_	>60	-0.25553744652395677	0.05145052079579547
L18-18_	>60	-0.33454999177219896	-0.07292507983292769
M18-01_	30-60	-0.1403977785148663	0.17468547645267193
M18-02_	>60	0.10724294118492946	0.2331880057111092
M18-03_	30-60	0.5568816757329945	-0.13085159154345818
M18-05_	>60	0.5566437650256719	-0.13051806466335844
M18-06_	>60	-0.2030135870996944	0.11726403069012556
M18-07_	30-60	0.1652516173909382	0.218623565544448
M18-08_	30-60	0.5398071689707692	-0.10781643486321894
M18-11_	>60	-0.3140154617692747	-0.04097610911245638
