# Supplementary material for: Detection of PatIent-Level distances from single cell genomics and pathomics data with Optimal Transport (PILOT)
Source: Mol Syst Biol. 2023 Dec 19;20(2):57–74. doi: 10.1038/s44320-023-00003-8 (PMC10883279; doi:10.1038/s44320-023-00003-8)
Supplement: Supplementary file 3 — Source Data Fig. 2 [file 44320_2023_3_MOESM3_ESM.zip › Source data_Figure2/F/Trajectory/Kidney IgAN (T)_pro.csv]

x	y	status	sampleID
0.044555058097221045	0.06806044915819942	<30	01-01_
-0.18322110722300103	-0.07631903907603546	>60	01-03_
-0.14171011096519404	-0.0085402953187284	30-60	01-05_
-0.19129362426590182	-0.04266100381042796	30-60	01-06_
-0.10538070024263817	0.009547346789611616	30-60	01-08_
0.5589626695323875	-0.08969837162305616	>60	01-10_
0.5240971475472093	0.011203499230356493	30-60	01-11_
0.08878706060688231	0.0717098090200669	>60	01-12_
-0.16431488134586308	-0.024024338738885237	30-60	01-14_
0.03356387983904455	0.06548145695478089	30-60	01-15_
0.029864740722823878	0.06568301423853823	>60	01-16_
0.5781677165151784	-0.03542233965457115	30-60	01-17_
0.525643548976118	0.0156406009240858	<30	01-20_
-0.14217230867649427	-0.008480762344011841	30-60	01-21_
-0.12383526632969387	0.003148355790512727	30-60	01-22_
-0.12765946328534436	-0.0017068659811398032	>60	01-23_
-0.08350029203224138	0.025314447821142106	>60	01-24_
-0.18449052572913577	-0.03698617732225839	>60	01-25_
-0.028838184649987234	0.035102892490186645	>60	01-26_
-0.10860480852138209	0.0090509671739784	>60	01-27_
-0.19374631409783033	-0.04842863100292004	30-60	01-28_
-0.1936279790301752	-0.0561749141609603	>60	01-29_
-0.19625038365911301	-0.05166465393631786	>60	01-30_
-0.17709043495898394	-0.032366855914598244	>60	01-31_
-0.19453155508366457	-0.049879116558115895	>60	01-32_
-0.07399660839194774	0.024436109412705867	>60	01-33_
-0.09901473995961604	0.017039241048131	>60	01-34_
-0.13902863547805344	-0.006816755527367299	30-60	01-35_
-0.11863649219781872	0.004320725156326739	>60	01-36_
-0.1676153013102914	-0.024034982413740982	>60	01-38_
0.30045124058395173	0.07376872803584783	<30	02-V2_0303_
-0.16075755824437657	-0.02120788336195989	>60	02-V2_0530_
-0.17580435680424616	-0.030930418131140912	30-60	02-V2_3035_
0.4109460479003768	0.05961556788581717	<30	02-V2_3159_
-0.18150516290123592	-0.03502650253736992	>60	02-V2_3407_
-0.158899509767798	-0.019112388566432766	>60	02-V2_6018_
-0.17320451991426306	-0.031604756915513996	30-60	02-V2_6031_
-0.020036687150938808	0.05002065838322336	<30	02-V2_6110_
-0.09538659340782472	0.020478664259419414	>60	02-V2_6314_
0.06641440670764331	0.06845458622462955	30-60	02-V2_8111_
-0.2030192753715942	-0.05759324377555046	>60	06-03_
-0.18995326998911077	-0.041729195229345706	>60	06-18_
-0.20305368110655833	-0.0646099503868382	>60	06_01_
-0.19248633468845622	-0.06255293217532822	>60	06_02_
-0.2019878729463618	-0.054876795150401336	>60	06_04_
-0.2011327842849157	-0.06808558431474691	>60	06_05_
-0.19579948478828815	-0.0671679951180709	>60	06_06_
0.5354918258914819	0.00739865942075995	>60	06_07_
-0.0014579281135278916	0.05417994970153974	30-60	06_09_
-0.19805311362247044	-0.06843311238075779	>60	06_10_
-0.1969494073625166	-0.056308489296646995	>60	06_12_
0.17738803938892939	0.07598589064927593	>60	06_13_
-0.05475638378677411	0.00810667175521511	30-60	06_14_
0.5561009105110354	-0.006549728595721839	30-60	06_15_
-0.013447671150097268	0.054766075192815386	>60	06_16_
-0.026816138877644568	0.048667899045281286	30-60	06_17_
-0.17667193429149428	-0.039841718748704735	>60	08-01_
-0.1417740994588831	-0.007615774165627533	30-60	08-02_
-0.11522013231879052	0.00762121320495949	>60	08-03_
0.5076076937380571	-0.018239465897908657	>60	08-04_
-0.03754560030297653	0.03533174133058466	>60	08-05_
-0.18349511091138404	-0.05686043824215054	>60	08-07_
0.40972891871677797	0.05827488056692909	>60	08-08_
-0.1841725294873965	-0.03733015961786452	>60	08-09_
-0.11654476377703217	0.005324988949633869	>60	08-10_
0.02175846242108775	0.06346131823590634	30-60	08-11_
0.34153519758014855	0.07155256508675385	<30	08-19_
-0.14942441941715742	-0.01342532066155963	>60	08-20_
0.4635272486525734	0.04349784114596275	>60	08-21_
-0.18838286511252728	-0.04181836411301691	>60	08-22_
0.5428194549232225	0.005549045577860464	30-60	08-23_
-0.030746102978427326	0.048883738287868544	30-60	08-28_
0.6027049680253197	-0.08937401484459466	30-60	08-29_
-0.18848236494903803	-0.04866603305586891	30-60	09-02_
-0.10859268781666855	0.011613203150288501	30-60	09-03_
-0.17572391912295185	-0.030980421823358303	>60	09-04_
-0.10763326209715378	0.01044613141153234	30-60	09-05_
0.5525734052982402	-0.002961798499994388	<30	09-06_
-0.010048685702701395	0.05154379282538476	>60	09-07_
0.01712031974897361	0.06088037417430095	30-60	09-08_
0.006038773999869108	0.059294317126075594	30-60	09-09_
-0.08441674176769212	0.025613306224352612	>60	09-11_
-0.01116995868270351	0.051412205326104306	30-60	09-18_
-0.19193281922962632	-0.04355489921399368	>60	09-19_
-0.03823247652604826	0.04355577593311549	>60	09-20_
-0.05692126254063285	0.037050795408112396	30-60	09-21_
-0.14870081510848182	-0.01152923131746657	>60	09-25_
0.3293113632700995	0.07328437452073842	>60	09-26_
-0.010256708961587977	0.05587718132725944	>60	09-27_
-0.06077018440257144	0.03175648778993318	>60	09-28_
0.3138099879124373	0.07336783166825409	<30	09-29_
0.16687466884288207	0.0753980174498335	<30	09-30_
0.43139113102312615	0.035306369679298844	<30	09-32_
-0.1970173506659476	-0.054498350831230544	>60	09-33_
-0.05586483821099236	0.03183474584233396	>60	09-35_
-0.16737611063357724	-0.02987188695148063	>60	09-36_
-0.07268003266237177	0.03240539516157439	30-60	09-38_
-0.03761015089434651	0.023527341008002082	>60	09-39_
-0.1411985587812096	-0.04605034529836643	>60	09-42_
0.02646676076070147	0.0612009449963229	30-60	10-03_
0.6108255920354662	-0.10921529635382782	30-60	10-04_
0.4219646595604092	0.0576754775183101	30-60	10-06_
-0.1448117132992709	-0.05235741529497896	30-60	10-07_
-0.0218078757521285	0.04655679146797367	>60	10-11_
0.4018983776965813	0.05625165119111789	30-60	10-16_
0.02984636162535836	0.055762298595957285	>60	17-01_
-0.12552249532316745	0.0034602038107709914	>60	17-02_
-0.10742907081071326	0.012925845944126896	30-60	17-04_
-0.13357088737534525	-0.0015740529725763325	>60	20-01_
0.23763536880341377	0.07519373934847441	30-60	20-03_
-0.19448137994323	-0.06030666989388665	>60	20-04_
0.06617255096216344	0.06780533167508002	30-60	20-06_
-0.14329032496512542	-0.009107885962378898	>60	20-07_
0.0007059094143191265	0.005923620420020432	>60	20-10_
0.38642768261485433	0.06471915906585435	30-60	20-11_
-0.16495617432132126	-0.03393472759279615	>60	20-18_
0.24755980725179857	0.07302766672605325	>60	20-21_
0.14176471588336662	0.07033838521342994	>60	20-23_
-0.20194340704805755	-0.13405552190049405	>60	20-24_
0.31255052352061774	0.06195105297705107	<30	20-25_
-0.16095052553520126	-0.02028761638795643	>60	20-26_
-0.08944953710251122	-0.01910531634118453	>60	20-27_
-0.1752483830939013	-0.03528697103624688	>60	20-28_
0.2775735519623754	0.07508602957821497	30-60	20-29_
-0.13453704232375907	-0.003235377092258742	<30	20-31_
-0.019160757056431686	0.0526851674520411	>60	20-34_
0.01049990653330398	0.05791682285234824	30-60	20-35_
0.16131008175946215	0.07468531063712845	30-60	20-36_
0.4121896405244174	0.05379777526829325	<30	20-38_
-0.18981528948647206	-0.050482262308329445	>60	20-39_
-0.18605580212448142	-0.040581724361289505	>60	20-40_
0.2992308474897895	0.07397343311797747	30-60	20-41_
-0.18343504015009132	-0.058830700946408104	>60	20-42_
-0.18440833640701765	-0.03708645597407737	30-60	22-02_
-0.13471535146136182	-0.0038879770452598197	30-60	22-04_
0.27629372064749913	0.07400713662581215	30-60	22-05_
0.18997206348410772	0.07425011924454111	>60	22-06_
-0.17946802666910625	-0.0380750530792983	30-60	22-07_
-0.13143886755327808	-0.002820597460650404	30-60	22-08_
0.026125921392466903	0.050231542102294094	<30	22-09_
-0.20302263310990737	-0.08519425144800516	>60	22-10_
0.5100254268934793	0.023201898951245005	<30	22-11_
0.45180117579127554	0.04813375775389427	<30	22-12_
0.13280575498083855	0.06359361277647253	<30	22-14_
-0.14385095290661457	-0.01943481074453421	30-60	22-15_
0.0445160732017105	0.06512041208585642	>60	22-17_
-0.19162366378354992	-0.05160122128080913	>60	22-20_
-0.1035661516958649	0.012618877246843777	30-60	22-21_
-0.19876602056978088	-0.055375616531824934	>60	22-22_
-0.07476747823381412	0.020107970065264723	30-60	22-23_
-0.1528388413770084	-0.014825519382560045	>60	22-24_
-0.14045770130457916	-0.007750466910854824	>60	22-25_
-0.05070517041470591	0.03821721307184772	>60	22-26_
0.4359621957029948	0.05181796630460964	>60	22-27_
-0.18910018333780804	-0.08623397619112333	>60	22-28_
0.3523041098103742	0.06973608048802467	>60	23-01_
-0.19735548769508346	-0.05376678882866805	>60	23-02_
-0.20174601566202344	-0.06086495798621405	>60	23-03_
-0.04957450414538328	0.04053786584509845	>60	23-04_
-0.07590840377722569	0.024489543797225635	>60	23-06_
-0.14239411071672192	-0.007149727847135306	>60	23-07_
-0.17800492576539928	-0.03172837710087605	>60	23-08_
-0.06297674683291506	0.027366165661924475	>60	26-01_2_
-0.14514881039305508	-0.013411644111166193	>60	26-02_2_
-0.1767044539420482	-0.04325176545635414	>60	26-03_2_
-0.176887259033363	-0.03162066348507902	>60	26-04_2_
-0.06183085856178277	0.035343449598318706	30-60	26-05_2_
0.04338698272699332	0.06417843514617533	>60	26-06_2_
-0.17404416164111755	-0.030536814001073238	>60	26-07_2_
-0.1808433659732649	-0.06437199646579227	>60	26-08_2_
-0.2098523181197282	-0.1324012136467626	>60	26-09_2_
-0.12308572145459248	0.004490291757224458	>60	26-10_2_
-0.1781996476394455	-0.07266308553266901	>60	26-11_2_
-0.15220747937044588	-0.05244853946839853	>60	26-13_2_
-0.03542165738105412	0.04597329166663085	<30	26-15_2_
0.31166737176725684	0.06908648988260925	30-60	26-18_2_
0.5541816571114232	-0.006700038820054722	>60	26-19_2_
0.3777166309231809	0.06389172743988875	<30	26-20_2_
-0.13238204058752395	-0.0021817183777363106	>60	26-21_3_
0.5178123512912087	0.016578588973504844	>60	26-23_2_
-0.09999480294035283	0.017747434992154604	>60	26-24_2_
0.3532585659366829	0.06314893367478507	30-60	26-25_2_
-0.14682530488849377	-0.013222503809580751	>60	26-26_2_
-0.15728500100991655	-0.01964740621176867	>60	26-27_2_
0.0037517340234588686	0.05619803549057788	>60	26-29_2_
0.004903593878210282	0.044853070139513396	>60	26-30_2_
-0.06912244017434853	0.029450340000711606	>60	26-31_2_
-0.12253584488812094	-0.04390060852873295	>60	26-33_2_
-0.13823811461079688	-0.009207806106972067	>60	26-34_2_
0.1068793720307341	0.06665634685268516	30-60	26-35_2_
0.16693124770062318	0.07548856588005304	30-60	26-37_2_
0.3264232664216708	0.07271926763049755	30-60	26-38_2_
0.6047614053637513	-0.1062406363797114	<30	26-39_2_
-0.19620916764616878	-0.06131248800388158	>60	26-42_2_
0.25844070250472734	0.07593139271020671	>60	26-43_2_
-0.12173176182604786	0.004313031479835655	30-60	26-44_2_
-0.009220547354445928	0.054048421164129605	>60	26-45_2_
-0.19889959459576054	-0.057819659891696754	>60	26-46_2_
-0.06094574643504809	0.03625531591311732	>60	26-47_2_
-0.06052035316084294	0.03441601933685191	>60	26-52_2_
-0.1823926167998214	-0.037325817374880235	>60	26-53_2_
-0.15461162456325497	-0.050832675859266145	>60	26-54_2_
-0.1464409321236129	-0.012580859172226845	>60	26-56_2_
-0.18528011125085309	-0.043573562828317015	30-60	26-57_2_
-0.11395100960381266	0.008376910015915427	>60	26-58_2_
-0.18591548985684175	-0.0390950551163714	30-60	26-59_2_
0.02626983723877414	0.05928374440760571	<30	26-61_2_
-0.18227834302395332	-0.042955673789887364	>60	26-62_2_
-0.07500263019701413	0.026845731189001715	>60	26-63_2_
-0.02138606768640711	0.03888854696634763	>60	26-65_2_
0.2945822775882293	0.07490350298129876	>60	27-KS_01_
-0.013896565764413485	0.05276175893480482	>60	27-KS_02_
0.6374330320302151	-0.19660867456868708	<30	27-KS_03_
-0.12829905719852633	-0.00246686116935368	>60	27-KS_07_
0.5332803623235434	0.01032511054915607	30-60	27-KS_08_
0.6035327430225225	-0.09196051117281058	>60	27-KS_09_
-0.03256125635207524	0.04421999186743092	30-60	27-KS_10_
0.004567853468291849	0.06078765202173945	>60	27-KS_11_
0.37437477928355256	0.06836859749500239	30-60	27-KS_12_
-0.14213771862897492	-0.01169467370753917	>60	27-KS_14_
0.4008472529352155	0.06216767002782117	>60	27-KS_16_
-0.17617375364926954	-0.060213267004758014	>60	27-KS_17_
-0.008460510513683954	-0.009269804168885716	>60	27-KS_18_
-0.10522640419160165	0.009737797985368255	>60	27-KS_19_
0.4530239246839508	0.047744087667974576	>60	27-KS_20_
-0.06168307287018901	0.037206084390299064	>60	27-KS_21_
0.011128050472436243	-0.02887820424488796	>60	27-KS_22_
-0.13558716175950436	-0.005477250816205785	>60	27-KS_23_
0.34573528612213766	0.0715740776054101	30-60	27-KS_26_
-0.0931661111485539	0.01890249951826995	>60	27-KS_27_
-0.1965452813378285	-0.06248427195640248	30-60	27-KS_28_
-0.16246316673411343	-0.021315909615584924	>60	27-KS_29_
0.14483610549622195	0.06951248216602267	>60	27-KS_30_
0.26989373042163206	0.07572287453719925	30-60	27-KS_31_
-0.19377308978097577	-0.05240415403995137	>60	27-KS_32_
-0.06579950531138877	0.03175780853231651	<30	27-KS_33_
0.05965347851704895	0.06905713643210176	30-60	27-KS_34_
0.5405512760333997	-0.04259578444121192	>60	27-KS_35_
0.033830225762388595	0.06613231188974335	30-60	27-KS_36_
0.5107827706132414	-0.020868218102154466	>60	27-KS_37_
-0.11419023120856707	0.008601610550354438	30-60	27-KS_39_
-0.19054880118900255	-0.06320240368631092	>60	27-KS_41_
-0.0970052346055829	0.017834044301201387	30-60	27-KS_42_
-0.17433508633735034	-0.029427605129440454	>60	27-KS_43_
-0.12652625739781617	-0.004651492580691945	>60	27-KS_44_
-0.11155316574567911	0.005438481631838873	>60	27-KS_46_
-0.1027465239666969	0.013168204424719958	>60	27-KS_47_
0.5336284993872699	0.009686121340310843	>60	27-KS_48_
0.028835706679641224	0.05852661227073511	30-60	27-KS_49_
0.014678757024296465	0.05980629479699105	>60	27-KS_50_
-0.15678884086472425	-0.017603128686836524	>60	27-KS_51_
-0.1559236408101736	-0.019247422226115134	>60	27-KS_52_
-0.09260211984456297	0.0191103240580178	>60	27-KS_53_
-0.10260029226308075	0.008992801323495746	30-60	27-KS_54_
-0.10825336360938347	0.012357122187674112	30-60	27-KS_55_
-0.1983900095467946	-0.055064359980562694	>60	27-KS_56_
-0.17228715667395125	-0.034996568305457186	30-60	27-KS_57_
-0.15288457992115373	-0.015541867250481952	>60	27-KS_58_
-0.19153572500032306	-0.049437473619548186	>60	27-KS_59_
-0.12139280550140762	-0.002676138291866365	>60	27-KS_60_
-0.018036440147593102	0.04332507674704507	>60	27-KS_61_
-0.15548235488248024	-0.018069008589506906	>60	27-KS_62_
-0.1747839914318468	-0.03973802095038626	>60	27-KS_64_
-0.1489913539905367	-0.016741084687065054	>60	27-KS_65_
-0.15093369347722535	-0.013337977253437498	>60	27-KS_67_
-0.06760405761474499	0.03303333440201204	>60	27-KS_68_
-0.07242308489510024	0.031261401722732444	>60	27-KS_69_
0.3887675657347844	0.0638462066694006	>60	27-KS_70_
-0.039662580456888655	0.037409228779826956	>60	27-KS_71_
-0.054681264460506765	0.03711626434204957	>60	27-KS_72_
0.17785228237868267	0.07232951281499891	>60	27-KS_73_
0.43372247994729984	0.054232883338062955	>60	27-KS_74_
-0.19363240966142656	-0.05613870758939097	>60	33-124_06_
0.04800781246615567	0.06759704443845109	30-60	33-1442_06_
-0.18330643215656395	-0.03602236950937312	<30	33-1484_08_
-0.17402066364429783	-0.028970922527147676	>60	33-1540_09_
-0.1844052780734581	-0.036687825863767926	>60	33-165_09_
0.08111013134086788	0.06289225009681475	>60	33-1833_08_
-0.18707144823352764	-0.03950897702953026	30-60	33-2234_08_
-0.19862603637142445	-0.051758755157693	30-60	33-2237_05_
-0.1238581545365146	0.001883536148764004	>60	33-2248_03_
-0.20114605498110555	-0.058093387257723554	>60	33-239_09_
-0.1303645924416686	-0.0035301272237183543	>60	33-2546_03_
-0.009156146942069055	0.05342267522827879	30-60	33-2564_09_
-0.008214938095495313	0.056164866129727424	30-60	33-2609_09_
-0.18026243438921047	-0.037374700286777605	>60	33-2628_05_
0.0031300299987262413	0.05737334884036204	30-60	33-262_09_
-0.18241691161878512	-0.035364842774161	>60	33-2662_08_
-0.2028717568830226	-0.05755042039646638	>60	33-2688_05_
0.43209873304255225	0.04264967319716302	30-60	33-2764_08_
-0.19388755342583408	-0.04594767384398444	>60	33-290_09_
-0.0005435976588831978	0.05639729174445096	<30	33-291_09_
-0.19327846215982666	-0.04522540319012845	>60	33-2969_09_
-0.17931447198946981	-0.034217568231493516	>60	33-2970_09_
-0.19652569030806538	-0.06714742645676944	>60	33-3013_05_
-0.18309047907625076	-0.045484281916872905	<30	33-3016_08_
0.08910050527340604	0.07116774424909912	<30	33-3037_02_
-0.13521769802992467	-0.003516937198136531	30-60	33-3073-08_
-0.15960959020371587	-0.020885798052307294	>60	33-3118_08_
-0.1704220922487162	-0.02993070074018027	30-60	33-3155_04_
-0.006584454845977361	0.05307253544807657	<30	33-3195_09_
0.06449451539284416	0.06663913577000424	<30	33-3285_08_
-0.1935513457046718	-0.0692762149799755	>60	33-32_09_
-0.177681760099334	-0.03145389175797254	>60	33-3328_06_
-0.14752687527596195	-0.015871671739594227	<30	33-3334_03_
-0.20369090540060109	-0.058676246716186334	>60	33-3388_09_
-0.1395259753205505	-0.00755417448566393	>60	33-350_03_
-0.0408924522067774	0.044090584112108304	<30	33-357_09_
-0.15625209995967707	-0.023344059914752514	>60	33-3696_05_
-0.1908643532469286	-0.04520603341191063	30-60	33-3725_02_
-0.1910205094636375	-0.04583795346253599	30-60	33-3743_08_
-0.1505250821041838	-0.03124127372891404	>60	33-379_09_
0.33603317397597465	0.07297330790210037	30-60	33-3826_05_
0.025172576869821238	0.050102705847576125	<30	33-4032_07_
-0.206147193950658	-0.06686351949368112	>60	33-406_09_
-0.1826966816501132	-0.03582546853752735	>60	33-4072_06_
-0.1383947140482762	-0.006632256238058714	>60	33-4088_08_
-0.0508206025469906	0.04101681266922195	30-60	33-425_05_
0.05507250849064941	0.06303956638099387	>60	33-4301_02_
-0.17349100293744793	-0.02878279218480178	>60	33-4596_08_
-0.11102478546731903	0.0072413427522668794	>60	33-4673_05_
-0.1905141299106614	-0.045835601837034674	>60	33-4816_06_
-0.19874435901083456	-0.054112023245246596	>60	33-4819_05_
-0.16323546527161267	-0.021577754520569432	30-60	33-4845_06_
-0.044189912066026606	0.0346131324223635	>60	33-4894_03_
-0.20202403851023817	-0.059666627398101246	>60	33-5048_02_
-0.17651589472190174	-0.05296106090760479	>60	33-5121_04_
-0.2041128490542939	-0.0596542023250416	>60	33-5359_04_
-0.1894270754549756	-0.0418118375334461	30-60	33-5360_04_
0.4823566794288607	0.03585010683128445	<30	33-5598_06_
-0.17656327496268318	-0.03114484006917041	<30	33-5604_08_
0.21562147731858516	0.07657603095535129	<30	33-5690_06_
0.16319311087596655	0.07516190433752752	30-60	33-5739_05_
-0.16126683442067266	-0.019653420467420375	>60	33-598_09_
-0.15547810216985483	-0.016636206762010514	>60	33-622_07_
-0.1787534398336145	-0.032546906304589764	30-60	33-637_08_
-0.13363963583022875	-0.002147783694604841	<30	33-6448_08_
-0.007121329149645795	0.052592933044626165	30-60	33-6488_07_
0.5176910819612336	0.02100377915306117	<30	33-886_05_
-0.17889663148061533	-0.03270042936227047	30-60	33-908_09_
-0.11749444996284675	0.0075066890325301	30-60	40-01_
0.051211848587777255	0.06832065301785985	30-60	40-03_
-0.18153912009460826	-0.03705792393481646	>60	40-04_
-0.08253185819287906	0.026533011679222254	>60	40-06_
-0.03064421464148082	0.047389362205204386	<30	40-07_
-0.19124073236655997	-0.049053031688300955	>60	40-08_
0.0341548782334283	0.061668166965385886	30-60	40-09_
-0.19172206049803775	-0.044141341180623794	>60	40-10_
0.04467366808323845	0.06679669708286172	30-60	40-11_
0.5248609226686657	0.016931207626467742	30-60	40-12_
-0.14608615546600928	-0.01164645398892846	>60	40-14_
-0.20322787996601804	-0.0629586587072426	30-60	40-15_
-0.19083524040516048	-0.042694278996932386	>60	40-16_
-0.0970263571167781	0.0101409781006038	>60	40-17_
-0.16223638844753105	-0.03381268504844152	30-60	40-18_
-0.19187084486137906	-0.04315907558424281	>60	40-19_
-0.15735768418279278	-0.019442329647310956	>60	41-17_
-0.19014444769121605	-0.041650903199006016	>60	41-25_
-0.023047620595846557	-0.004952105652182962	>60	42-01_
-0.18871440878193435	-0.04283389076324671	>60	42-02_
-0.11399845039586866	0.006900565666092957	>60	42-03_
1.0097423935322491	-3.642265809841947	>60	42-04_
-0.19821034119498196	-0.06320645914082952	>60	42-05_
-0.19559653093513685	-0.04805177472951891	>60	42-06_
-0.20243720812979016	-0.06705721143282976	>60	42-10_
-0.0176834510973452	0.05202872173639935	>60	42-11_
-0.2010181285450127	-0.05551813312810203	>60	42-12_
-0.151942795569776	-0.013800934813571523	>60	42-13_
-0.1999827842698252	-0.06440564766588101	>60	42-14_
-0.1948033493660967	-0.06767296242874934	>60	42-15_
-0.030218970954152043	0.047677784031624565	>60	42-16_
0.05766637680891929	0.06611183247311847	>60	42-17_
-0.07289411378913783	0.02666349402385956	>60	42-20_
-0.08937940393498102	0.018547439163332156	>60	43-02_
-0.17663787089038707	-0.03644451285115885	>60	43-03_
0.015191558118228338	0.06100569347933289	<30	43-04_
-0.13337026515429573	-0.005388235839830205	>60	43-06_
-0.09174363428308119	0.021972585393986496	30-60	43-07_
0.043781871293535994	0.06359613349357987	>60	43-08_
-0.16596625999223802	-0.023022905352897353	30-60	43-09_
-0.19555944961817756	-0.047397423752717126	>60	43-10_
-0.05917734740410419	0.03355580283855209	30-60	43-13_
-0.19555690521627597	-0.049625598469431646	30-60	43-14_
-0.2019679380813151	-0.0578789482447108	>60	43-15_
-0.1287255025712499	-0.010665018110084072	30-60	43-16_
0.04419129602023241	0.05521683605284965	>60	43-18_
0.1365273529177778	0.07415954770994576	<30	43-19_
-0.1912867057250887	-0.04634350797349408	30-60	43-21_
-0.2013066754096385	-0.06061843829231219	>60	43-22_
-0.203978689123305	-0.06818082682111115	>60	43-23_
-0.20007468860195715	-0.05695790605301987	30-60	43-24_
-0.16856245075583023	-0.03137830365736705	>60	43-25_
-0.20370371483499233	-0.06248666693578266	>60	43-26_
0.0706831682899074	0.07091232243359952	>60	43-27_
-0.11540616842769293	-0.028482074125164143	>60	43-28_
0.421766598509097	0.0572343747232119	>60	43-29_
-0.18608610711370716	-0.06073148613120579	>60	43-31_
0.25012578508757777	0.07634247599781195	<30	43-34_
0.08614320489656258	0.07155918827690198	<30	43-36_
0.3334214636506003	0.07291699545314198	>60	43-37_
-0.048509555813657144	0.04261879760986336	30-60	43-38_
-0.17621069590147204	-0.03058531679101858	30-60	43-41_
0.5523893385473253	-0.010484465463442273	>60	43-46_
0.5122131601988766	0.01680578781703495	30-60	43-47_
-0.16640285122237464	-0.023384599019063153	>60	43-48_
0.5538712496991501	-0.004327828340332758	30-60	44-01_
-0.042471455116620656	0.04401962282721112	30-60	44-02_
-0.014447651020270635	-0.021751032923745504	30-60	44-03_
-0.18902025621412039	-0.04520106454325664	>60	44-04_
-0.09200858518673549	-0.0011789687223475892	>60	44-06_
-0.18763796448151052	-0.041987538478382	30-60	44-07_
0.024008616463593847	0.05779441116250427	30-60	44-09_
0.06843662301704603	0.06131816270249707	30-60	44-11_
0.11360633701168545	0.053045802804112564	30-60	44-12_
-0.04061304830610191	0.03645828668780032	30-60	44-13_
0.3535353304451307	0.0704798648371938	30-60	44-15_
-0.03449424286603867	0.017556312593958134	>60	44-17_
0.2547268729078852	0.07039288785751446	30-60	44-18_
-0.07059274647654301	0.02057672302337712	>60	44-19_
-0.09085922464132021	0.01864258112873488	30-60	44-20_
0.1565012362624554	0.06500022126105603	>60	44-21_
-0.08143065435031231	0.02637392809704487	>60	44-22_
0.12005355755287345	-0.06572839985325075	>60	44-23_
0.5184232608047509	0.01949188783903657	30-60	44-25_
0.07627842377644879	0.06777249826698886	>60	45-01_
-0.06512694556228156	0.03417847653343753	30-60	45-02_
0.48920022563720916	0.03042826323036635	30-60	45-03_
0.021949616427177205	0.06471276193341595	30-60	45-04_
-0.11994251334867252	-0.001831752672669316	>60	45-05_
0.20875875300630586	0.06708936981809879	30-60	45-06_
0.016269493973596172	0.06180254268137239	30-60	45-07_
-0.19296046510665002	-0.04780272013822383	>60	45-08_
-0.18774897230016172	-0.04750304077687469	>60	45-10_
-0.03988975143441213	0.04530854391643069	<30	45-12_
-0.14124958515108707	-0.008662970700896677	>60	45-13_
-0.12702026228882424	-0.0012563496513504852	>60	45-14_
0.04697172333775895	0.0650956053839937	30-60	45-15_
0.25777079542424597	0.07581650889349564	30-60	45-16_
0.5333589193499098	0.010351070959209516	30-60	45-18_
0.43040017994050606	0.05445399689256638	>60	45-19_
0.5166430200418736	0.016036126536245407	30-60	45-20_
0.056425494362918	0.06889828425582334	30-60	45-21_
-0.13394049659161558	-0.0021084986361699517	30-60	45-24_
-0.13434144412950008	-0.0069293732525429344	>60	49-01_
0.02307420588390021	0.0610353725469571	>60	49-02_
0.004132944902599186	0.04758709502739202	>60	49-03_
-0.013293098705522623	0.04127699986375962	30-60	49-04_
0.5909989184413628	-0.05559121034083778	>60	49-05_
-0.1875484285151566	-0.04064148000256789	30-60	49-06_
0.041182884309225246	0.05130472067107017	<30	49-07_
0.5404788763194426	0.007132168308648095	30-60	49-08_
-0.03690860754155563	0.03649130088309009	>60	49-10_
0.21466799395899297	0.033263714041971794	>60	49-11_
-0.03885733944567391	0.0402410432137781	>60	49-13_
0.3588607574202955	0.07077067529898465	30-60	50-01_
-0.029992465809159027	0.04479489640947182	30-60	50-02_
-0.041709177305230535	0.04419947702778272	30-60	50-04_
-0.0965011375811931	0.018629909868189222	30-60	50-05_
-0.1755788590117368	-0.02982237946029711	<30	50-06_
-0.14500437430849314	-0.009013589981122658	>60	52-04_
-0.19867995403644617	-0.06838812525245118	>60	52-05_
0.19088258410080214	0.06251292932124174	30-60	52-06_
-0.17207609609016639	-0.03716770494273052	>60	52-08_
0.2381809695567112	0.07532157103648866	30-60	52-100_
0.02170957627636372	0.06014379490943841	<30	52-102_
0.07409463081233497	0.0650246725295414	>60	52-103_
-0.21019536781317238	-0.1026253953051008	>60	52-104_
-0.12579274922098455	0.0003062907220332583	>60	52-105_
-0.18002316400642726	-0.035562372615477705	>60	52-108_
-0.17846878809433692	-0.03746401422873379	>60	52-109_
0.3880825845763739	0.0630532766880045	<30	52-10_
0.010714094048787147	0.06226914422233419	<30	52-112_
0.03152339404427365	0.061503753267781076	>60	52-116_
-0.17061363396759008	-0.034622115279631	30-60	52-121_
-0.15693956865966618	-0.02062437959887987	>60	52-122_
0.002784296276774035	0.057707588233534154	30-60	52-124_
-0.14246943516070332	-0.007892805525173857	30-60	52-125_
-0.20359372596192615	-0.09216199636449321	>60	52-126_
-0.04088313563928725	0.044653185640338676	>60	52-127_
0.3342504252497646	0.07119784234151291	>60	52-129_
-0.12205332282855125	0.0036107386341285635	30-60	52-12_
-0.19955617820230126	-0.05819683509593504	30-60	52-130_
-0.07682115883572081	0.02449903551206411	>60	52-131_
0.5429224814729255	0.005167188641415616	>60	52-134_
0.5739391892053095	-0.0316934390421207	>60	52-135_
-0.15796894838763298	-0.01887811349656331	>60	52-136_
0.026972756044253015	0.0647080879615186	>60	52-137_
0.07769339414881489	0.06966322983632045	30-60	52-139_
-0.19768797965915044	-0.053613428774014114	>60	52-147_
-0.1641573119609889	-0.021737499292230407	<30	52-14_
-0.20578557018611857	-0.0623007819211485	>60	52-15_
0.3519666648302945	0.07133007152183907	30-60	52-16_
0.3742711138985812	0.06781911618390729	>60	52-19_
-0.007232115685924772	0.05116660982559873	30-60	52-21_
0.41506098789478063	0.059532472878439366	>60	52-24_
-0.008612681358548925	0.05300727212346407	<30	52-25_
-0.1421035654989473	-0.0076695241876343885	>60	52-28_
-0.17904379841388704	-0.033055620977593535	>60	52-31_
0.6120109328862889	-0.10556045171393859	<30	52-32_
0.5602554558566021	-0.012476992541994771	>60	52-33_
0.49209569960732896	0.032783718989410016	30-60	52-36_
0.07331264167814669	0.048932165749204413	>60	52-40_
-0.029558433827368523	0.047873105212756416	<30	52-41_
-0.17460890799263545	-0.03401680233881647	>60	52-45_
-0.058233496909640844	0.036398595529539064	>60	52-47_
0.5012947172423184	0.028686045126247336	30-60	52-48_
-0.13344877219393292	-0.007543496724385075	>60	52-52_
0.3723823951376802	0.05709356231286225	<30	52-56_
0.39218504409067384	0.06504745120546045	30-60	52-57_
-0.11474359579043562	-0.0355373445887955	>60	52-58_
-0.07365483106285725	0.03056876647074083	>60	52-60_
0.003757879552205495	0.05124845662109974	30-60	52-61_
-0.16584569540204647	-0.024856431684835933	>60	52-62_
-0.1947948494302281	-0.047254621711399804	>60	52-67_
-0.18946820099581996	-0.042064432637595996	>60	52-70_
0.1341412134535953	0.0717478329195818	>60	52-80_
0.010929186450881104	0.06081575991554396	>60	52-82_
-0.1997763261743202	-0.060639193192357284	>60	52-85_
-0.18500903507177102	-0.039589709255905624	>60	52-87_
0.5424319929426749	0.004854349868291155	>60	52-90_
-0.18810954799632876	-0.056950751165684835	>60	52-95_
0.4529575183430016	0.04814383452404214	30-60	52-96_
-0.1627660738699819	-0.024168268133562768	>60	52-98_
0.002025806192287513	0.06021272499769084	<30	54-02_
0.5650827262341453	-0.020113541955589946	<30	54-08_
-0.18968861119145428	-0.04126437297354803	>60	54-10_
-0.14043965206423364	-0.008897785115614384	>60	55-01_
-0.0048967426541413	0.05190008343443997	>60	55-02_
-0.017605805174623415	0.05207288313767505	>60	55-03_
-0.052743509254237486	0.03797463756725028	>60	55-04_
-0.01694551283002395	0.05284395423527841	>60	55-05_
0.3004164445281337	0.0733492739165986	>60	55-06_
-0.1875163021984079	-0.0647446746444228	>60	55-08_
-0.09860233536071651	0.009112237555419952	>60	55-10_
0.4467855841835804	0.05037400982373545	>60	55-11_
-0.1799833821335264	-0.06877144148037662	>60	55-13_
-0.15922659676878978	-0.02400077573079918	>60	55-14_
-0.15899770057224338	-0.06517332577908305	>60	55-16_
-0.15684613446776977	-0.017985577004168952	>60	55-19_
-0.04253847245728967	0.04049540477776491	>60	55-20_
0.02331290147055468	0.059372416034055644	>60	55-21_
-0.18242448262687275	-0.06582324536591214	>60	55-24_
-0.11768438314260173	-0.006754625746428485	>60	55-27_
-0.17846140062452662	-0.03616699595896462	>60	55-30_
0.3279390240693551	0.07237691446652302	30-60	56-01_
-0.1906806356394606	-0.042554658809766506	>60	56-02_
0.043626725489619614	0.06537294843681073	30-60	56-03_
-0.011558586576903519	0.05283880666907341	30-60	56-04_
0.35222738284217103	0.07036908830700765	<30	56-07_
-0.17359393100296397	-0.030574737287125047	>60	56-08_
-0.020800751502866525	0.051706396482458276	>60	56-09_
0.02864316892715645	0.056805988521127095	30-60	56-11_
0.39723961795988744	0.04684698131891266	>60	56-12_
0.07176927095960782	0.06644763589223855	>60	57-01_
-0.18917627888733432	-0.04080384033853785	>60	57-02_
0.37020417189381905	0.06769385114522952	>60	57-03_
0.536166338800077	-0.0015215212880758508	>60	57-04_
-0.05725467009852561	0.03453544573916587	>60	57-05_
-0.03613567930953376	0.041678336149889667	>60	57-06_
0.34773509896186444	0.06652635775638625	>60	57-07_
-0.1675952391591478	-0.03028589520209978	30-60	57-08_
-0.17266686164533737	-0.030769758249161807	>60	57-10_
0.1820519728250192	0.07237082056076466	>60	57-13_
-0.09122569406853233	0.020925871107194554	>60	57-14_
0.5646792546240329	-0.019101063497218997	30-60	57-17_
0.07294466570797482	0.07120211987346216	30-60	57-18_
-0.0828300147393592	0.024496312866205888	>60	57-19_
0.38531131953006087	0.06379866483023684	30-60	57-20_
-0.19726907552009043	-0.06408403119023698	>60	58-02_
-0.20481753773606345	-0.06918358482868624	>60	58-03_
-0.19704901093576657	-0.061739753015064715	>60	58-04_
0.49585724902171535	0.014851258740147213	>60	58-05_
-0.15725177380047137	-0.01760235016448535	>60	58-06_
0.5546826689779536	-0.020877714038261306	30-60	58-09_
-0.18426409887224937	-0.03855204931898183	>60	58-11_
-0.13468393970233206	-0.008298349891674717	>60	58-12_
0.052172480344804165	0.0682621248545522	>60	58-18_
-0.15731127287753063	-0.025724969470736492	>60	58-19_
-0.19698272619107166	-0.06312850206254965	>60	58-20_
-0.20033298346653702	-0.05684684172560724	>60	58-22_
0.023002624749658203	0.0056267855561433775	>60	58-24_
-0.183711910926408	-0.08166966743839703	>60	58-26_
-0.14750536060300976	-0.058703338188466084	>60	58-31_
-0.19788298407636315	-0.052517317848985445	>60	58-34_
-0.17032855002749311	-0.043728181193548724	>60	58-35_
-0.2036870115520396	-0.06690038503921993	>60	58-38_
-0.09120017109769686	0.01700438211656916	>60	58-39_
-0.18847107342113714	-0.04054750382270878	>60	58-43_
0.1180146564279481	0.0733704556092908	>60	58-45_
-0.1801502535499737	-0.03409524545358242	>60	58-49_
0.2882121176977663	0.06889590383930412	>60	58-51_
0.3255400010335531	0.07149809097440803	>60	58-60_
-0.19647723687789911	-0.061255223598746536	>60	58-61_
-0.19954550811541577	-0.06851621914373292	>60	58-65_
-0.20439323337762125	-0.06541431939933114	>60	58-69_
-0.1947594061670418	-0.04758452992415006	>60	58-70_
-0.09026933348121408	0.0040664806715053434	>60	58-71_
-0.13590363841725542	-0.006430048122175598	>60	58-72_
-0.18187802658378793	-0.036653408891136156	>60	58-75_
-0.16831414793602076	-0.025029221074059416	>60	58-76_
-0.11485685061097475	0.009533857148868544	>60	58-77_
0.0018187147766095786	0.020680679907071717	>60	58-78_
0.022986875982691217	-0.04489936834810357	>60	58-79_
-0.1759468052624494	-0.0382589736362356	>60	58-81_
0.18369656562597864	0.07063378459260981	30-60	C18-02_
0.4679062345432616	0.04321868049578612	30-60	C18-05_
-0.18033875475994782	-0.04921600701915232	>60	C18-06_
0.501331640879171	0.027103950768476066	<30	C18-07_
0.16066384498968175	0.07451235419090532	30-60	C18-09_
0.04633826254790804	0.06565723060143949	>60	C18-10_
-0.16201918493432566	-0.0206053517542173	>60	C18-11_
0.029029458469209252	0.06545529304076227	>60	C18-12_
-0.1313200264291984	-0.0005926839171978012	30-60	C18-15_
-0.06320012477516719	0.03476726703799699	30-60	L18-02_
-0.14215756888365233	-0.00817602336307058	>60	L18-03_
0.5265722477098502	0.009902000052364246	>60	L18-05_
-0.14930700498105987	-0.012058479752816997	>60	L18-06_
-0.1578471965735585	-0.019953068754608477	30-60	L18-07_
-0.08033659355334888	0.025612581055807195	30-60	L18-08_
-0.09650855532765627	0.012733296772442533	>60	L18-09_
0.5072050688549956	0.025674896874471248	30-60	L18-11_
-0.10705861058132388	0.013732195736922819	>60	L18-13_
-0.05942632732435735	0.03519085173804631	>60	L18-14_
-0.08479323425737935	0.025721505869635092	>60	L18-16_
-0.1723453187360869	-0.033875978016757256	>60	L18-17_
-0.17509391887599568	-0.03202778039266924	>60	L18-18_
-0.015121709715663826	0.048084282133008	30-60	M18-01_
-0.019371519035673905	0.05168681457065297	>60	M18-02_
0.30034561544363053	0.07366955465554222	30-60	M18-03_
0.41587526921571366	0.05722472503674647	>60	M18-05_
-0.1361156744226095	-0.004445526333841557	>60	M18-06_
-0.05155657423560296	0.04050747438461322	30-60	M18-07_
0.43421479657476264	0.053724807621859695	30-60	M18-08_
-0.1941552623929672	-0.057550027915415046	>60	M18-11_
