# Supplementary material for: Detection of PatIent-Level distances from single cell genomics and pathomics data with Optimal Transport (PILOT)
Source: Mol Syst Biol. 2023 Dec 19;20(2):57–74. doi: 10.1038/s44320-023-00003-8 (PMC10883279; doi:10.1038/s44320-023-00003-8)
Supplement: Supplementary file 3 — Source Data Fig. 2 [file 44320_2023_3_MOESM3_ESM.zip › Source data_Figure2/F/Trajectory/Kidney IgAN (T)_pseudo.csv]

sampleID	status	x	y
01-01_	<30	5916138.954618674	-2.5100920757889517e-16
01-03_	>60	-1033169.2155178019	0.5397115742926433
01-05_	30-60	-1033169.2155178004	0.4421553161720309
01-06_	30-60	-1033169.2155178101	-0.519543524873842
01-08_	30-60	5916138.954618676	-3.1791936196873616e-16
01-10_	>60	5916138.954618679	-4.1595579715070617e-16
01-11_	30-60	5916138.954618683	-3.019838611208866e-16
01-12_	>60	5916138.954618676	-2.579135360553773e-16
01-14_	30-60	-1033169.2155178029	0.1547106023417106
01-15_	30-60	5916138.954618676	-3.446720631950806e-16
01-16_	>60	5916138.954618675	-3.931727704743342e-16
01-17_	30-60	5916138.954618679	-3.302890932824254e-16
01-20_	<30	5916138.954618676	-3.565242841970384e-16
01-21_	30-60	-1033169.2155178001	0.4567582099565302
01-22_	30-60	-1033169.215517801	0.36507994670977295
01-23_	>60	-1033169.2155177996	0.5565325311113515
01-24_	>60	-1033169.2155178114	-0.587729118663032
01-25_	>60	-1033169.2155178093	-0.39242149278070865
01-26_	>60	-1033169.2155178007	0.5445343398652243
01-27_	>60	-1033169.2155178025	0.19896416112784482
01-28_	30-60	-1033169.2155178059	-0.06853646475386763
01-29_	>60	-1033169.2155178047	0.03002528145078477
01-30_	>60	-1033169.2155178107	-0.1959195253131143
01-31_	>60	-1033169.2155178047	-0.027313670296334098
01-32_	>60	-1033169.2155178041	0.2536397572066744
01-33_	>60	-1033169.215517801	0.5469572273040946
01-34_	>60	-1033169.2155178115	-0.5236032904228399
01-35_	30-60	-1033169.2155178096	-0.1959195253865321
01-36_	>60	-1033169.2155177994	0.3833659064938042
01-38_	>60	-1033169.2155178088	-0.2882927201433674
02-V2_0303_	<30	5916138.954618682	-3.6739828722349294e-16
02-V2_0530_	>60	-1033169.2155178057	0.23745797547152758
02-V2_3035_	30-60	-1033169.2155178105	-0.40309527652718036
02-V2_3159_	<30	5916138.954618678	-3.3276303954516317e-16
02-V2_3407_	>60	-1033169.215517812	-0.572384290904566
02-V2_6018_	>60	-1033169.2155178114	-0.5162552237263724
02-V2_6031_	30-60	-1033169.2155178038	0.1547106023281214
02-V2_6110_	<30	-1033169.2155177994	0.5544108923514919
02-V2_6314_	>60	-1033169.2155178124	-0.5335191746857356
02-V2_8111_	30-60	-1033169.2155177993	0.5544108945097149
06_01_	>60	-1033169.2155178073	-0.15236796911049452
06_02_	>60	-1033169.2155178005	0.4763021395608635
06_04_	>60	-1033169.2155178114	-0.5299510902884336
06_05_	>60	-1033169.2155178011	0.4404029884452739
06_06_	>60	-1033169.2155178004	0.4268974406043472
06_07_	>60	5916138.954618681	-3.7384190803620323e-16
06_09_	30-60	-1033169.2155178007	0.5551281272431702
06_10_	>60	-1033169.215517802	0.32935056740454416
06_12_	>60	-1033169.2155178032	0.12091730249939649
06_13_	>60	5916138.9546186775	-3.0503212034331553e-16
06_14_	30-60	-1033169.2155178114	-0.5879110056006993
06_15_	30-60	5916138.9546186775	-2.4306985847895025e-16
06_16_	>60	5916138.954618676	-3.476067171215902e-16
06_17_	30-60	5916138.954618676	-3.4714600945781847e-16
06-03_	>60	-1033169.2155178096	-0.40632747738969177
06-18_	>60	-1033169.2155178118	-0.5723842896217408
08-01_	>60	-1033169.2155178013	0.36507994661897375
08-02_	30-60	-1033169.2155178091	-0.2807109547244407
08-03_	>60	-1033169.215517804	0.12487528652635946
08-04_	>60	5916138.954618682	-4.0703823007525805e-16
08-05_	>60	-1033169.2155178101	-0.20129127038388978
08-07_	>60	-1033169.2155178015	0.5048645180524804
08-08_	>60	5916138.954618683	-2.5492207948090806e-16
08-09_	>60	-1033169.2155178102	-0.45323292283100713
08-10_	>60	-1033169.2155178114	-0.5871909546051902
08-11_	30-60	5916138.954618679	-3.0549282800708733e-16
08-19_	<30	5916138.954618674	-3.4956315307259664e-16
08-20_	>60	-1033169.2155178011	0.18472533470833494
08-21_	>60	5916138.954618676	-3.3966736802164525e-16
08-22_	>60	-1033169.2155178104	-0.1728119366295524
08-23_	30-60	5916138.954618679	-3.3523698580790105e-16
08-28_	30-60	-1033169.2155178054	0.01878070171708101
08-29_	30-60	5916138.954618679	-2.7770510615728e-16
09-02_	30-60	-1033169.2155178004	0.38551819567878853
09-03_	30-60	-1033169.2155178061	0.07359142620058372
09-04_	>60	-1033169.2155178074	-0.1465331997760004
09-05_	30-60	-1033169.2155178074	-0.12344564770658413
09-06_	<30	5916138.9546186775	-3.0301888174434944e-16
09-07_	>60	5916138.954618676	-3.3972417066960497e-16
09-08_	30-60	5916138.954618679	-3.302322906344657e-16
09-09_	30-60	5916138.9546186775	-4.2297373092310755e-16
09-11_	>60	-1033169.2155178079	-0.13184547195732862
09-18_	30-60	-1033169.2155178007	0.5404589698751984
09-19_	>60	-1033169.2155178087	-0.34727283030220457
09-20_	>60	5916138.954618671	-3.4714600945781847e-16
09-21_	30-60	-1033169.2155177997	0.4985945933985965
09-25_	>60	-1033169.2155178117	-0.5871909558774199
09-26_	>60	5916138.954618676	-2.64874667179819e-16
09-27_	>60	5916138.954618674	-4.0611681474771445e-16
09-28_	>60	-1033169.2155178004	0.42214754290208756
09-29_	<30	5916138.954618674	-4.0853395836249267e-16
09-30_	<30	5916138.954618675	-3.8229876744787966e-16
09-32_	<30	5916138.954618682	-3.906988242115963e-16
09-33_	>60	-1033169.2155178054	0.0755434374954091
09-35_	>60	-1033169.215517802	0.1827046569510187
09-36_	>60	-1033169.2155178019	0.31748033754545285
09-38_	30-60	-1033169.2155178117	-0.5685612297476094
09-39_	>60	-1033169.2155177993	0.5562756562657876
09-42_	>60	-1033169.2155178004	0.5189073439089106
10-03_	30-60	5916138.954618676	-3.7936411352137003e-16
10-04_	30-60	5916138.9546186775	-2.757486702062736e-16
10-06_	30-60	5916138.954618672	-3.729204927086597e-16
10-07_	30-60	-1033169.2155178002	0.5516567102413347
10-11_	>60	-1033169.2155178101	-0.5883592572497922
10-16_	30-60	5916138.954618676	-3.778683852341354e-16
17-01_	>60	5916138.954618675	-3.9322957312229387e-16
17-02_	>60	-1033169.2155178114	-0.5879110282565865
17-04_	30-60	-1033169.2155178051	0.18064538714527734
20-01_	>60	-1033169.2155178054	-0.036281395029848854
20-03_	30-60	5916138.954618683	-3.3817163973441063e-16
20-04_	>60	-1033169.2155178051	-0.009141527695765695
20-06_	30-60	5916138.954618679	-4.100296866497273e-16
20-07_	>60	-1033169.215517805	0.0688432266325189
20-10_	>60	-1033169.2155178001	0.555128132256394
20-11_	30-60	5916138.954618685	-3.237886698217554e-16
20-18_	>60	-1033169.215517801	0.35758858800966803
20-21_	>60	5916138.954618682	-3.099232102208316e-16
20-23_	>60	5916138.954618676	-3.2775834437172783e-16
20-24_	>60	-1033169.2155178011	0.54695722909738
20-25_	<30	5916138.954618679	-3.5307211995879735e-16
20-26_	>60	-1033169.2155178024	0.13652253078075896
20-27_	>60	-1033169.2155177989	0.5535619650887025
20-28_	>60	-1033169.2155178107	-0.2779101049383764
20-29_	30-60	5916138.954618676	-4.863749184267478e-16
20-31_	<30	-1033169.215517812	-0.5715223135883498
20-34_	>60	-1033169.2155178002	0.5526663433548545
20-35_	30-60	5916138.9546186775	-3.7936411352137003e-16
20-36_	30-60	5916138.954618681	-3.1487110274630725e-16
20-38_	<30	5916138.954618679	-3.3817163973441063e-16
20-39_	>60	-1033169.215517804	0.24946929285361455
20-40_	>60	-1033169.2155178051	-0.08041906594588907
20-41_	30-60	5916138.954618678	-3.5848072014804476e-16
20-42_	>60	-1033169.2155178005	0.5279597774886736
22-02_	30-60	-1033169.2155178107	-0.5737091756319144
22-04_	30-60	-1033169.2155178029	0.25363975720357457
22-05_	30-60	5916138.954618674	-2.6930504939356326e-16
22-06_	>60	5916138.954618679	-3.1636683103354187e-16
22-07_	30-60	-1033169.2155178025	0.16612766844833504
22-08_	30-60	-1033169.2155178107	-0.5723842913420938
22-09_	<30	-1033169.2155178114	-0.5852632035655903
22-10_	>60	-1033169.2155178097	-0.453232922824253
22-11_	<30	5916138.954618678	-1.8312083521355103e-16
22-12_	<30	5916138.954618671	-3.8183805978410786e-16
22-14_	<30	5916138.954618676	-3.1935828760801117e-16
22-15_	30-60	-1033169.2155178019	0.12962322775155216
22-17_	>60	5916138.9546186775	-3.843120060468457e-16
22-20_	>60	-1033169.2155178059	0.04085355337880675
22-21_	30-60	-1033169.215517801	0.5469572277276304
22-22_	>60	-1033169.2155178097	-0.18136156586051227
22-23_	30-60	-1033169.215517811	-0.5877291241853853
22-24_	>60	-1033169.2155178101	-0.3976788542567502
22-25_	>60	-1033169.2155178114	-0.587487422613988
22-26_	>60	-1033169.2155178043	0.11822906442087308
22-27_	>60	5916138.954618681	-2.727572136318043e-16
22-28_	>60	-1033169.2155178015	0.539711573832058
23-01_	>60	5916138.954618678	-2.85644455257225e-16
23-02_	>60	-1033169.2155178105	-0.4648397851796656
23-03_	>60	-1033169.2155178065	-0.09811228352478257
23-04_	>60	5916138.9546186775	-3.486417377450531e-16
23-06_	>60	-1033169.2155178005	0.4961230376136988
23-07_	>60	-1033169.2155178118	-0.5269226545787218
23-08_	>60	-1033169.215517815	-0.5509650114612444
26-01_2_	>60	-1033169.215517801	0.5042191374886242
26-02_2_	>60	-1033169.2155178009	0.4871726363506393
26-03_2_	>60	-1033169.215517807	0.042788079725695025
26-04_2_	>60	-1033169.2155178109	-0.4820716926791813
26-05_2_	30-60	-1033169.2155177998	0.5551281575372662
26-06_2_	>60	-1033169.2155178015	0.2996821217447834
26-07_2_	>60	-1033169.2155178023	0.27099611691641456
26-08_2_	>60	-1033169.2155178005	0.5373602385150266
26-09_2_	>60	-1033169.2155178001	0.5315083753426165
26-10_2_	>60	-1033169.2155178045	-0.04221537520072258
26-11_2_	>60	-1033169.2155178016	0.5035685489637312
26-13_2_	>60	-1033169.2155178001	0.5480397815400309
26-15_2_	<30	5916138.954618682	-4.352866595888371e-16
26-18_2_	30-60	5916138.954618675	-1.9744700247824665e-16
26-19_2_	>60	5916138.954618685	-4.0209033754978233e-16
26-20_2_	<30	5916138.954618679	-3.010056431453834e-16
26-21_3_	>60	-1033169.2155178019	0.41174573365281414
26-23_2_	>60	5916138.954618679	-2.9157056575820387e-16
26-24_2_	>60	-1033169.2155178045	0.2473469149930753
26-25_2_	30-60	5916138.954618682	-4.060600120997548e-16
26-26_2_	>60	-1033169.2155178045	0.1618791199880644
26-27_2_	>60	-1033169.2155178045	0.10325565084432214
26-29_2_	>60	5916138.954618682	-4.2389514625065114e-16
26-30_2_	>60	-1033169.2155177998	0.5526663461219228
26-31_2_	>60	-1033169.2155178024	0.39667345171483975
26-33_2_	>60	-1033169.2155178001	0.5474978843638064
26-34_2_	>60	-1033169.2155178023	0.2940130485958328
26-35_2_	30-60	5916138.9546186775	-2.757486702062736e-16
26-37_2_	30-60	5916138.954618688	-3.7683336461067253e-16
26-38_2_	30-60	5916138.954618681	-3.099232102208316e-16
26-39_2_	<30	5916138.9546186775	-3.377109320706389e-16
26-42_2_	>60	-1033169.2155178019	0.19093705497819585
26-43_2_	>60	5916138.954618675	-2.722965059680325e-16
26-44_2_	30-60	-1033169.2155178032	0.20914105211488856
26-45_2_	>60	5916138.954618682	-2.4945667664370093e-16
26-46_2_	>60	-1033169.2155178051	0.1209173024837706
26-47_2_	>60	-1033169.2155178005	0.3883993026054173
26-52_2_	>60	-1033169.2155178007	0.4973566675176179
26-53_2_	>60	-1033169.2155178118	-0.5813737904842298
26-54_2_	>60	-1033169.2155178005	0.5418965772219654
26-56_2_	>60	-1033169.2155178045	0.09851257562325552
26-57_2_	30-60	-1033169.215517803	0.14409429837651108
26-58_2_	>60	-1033169.2155178107	-0.22570454681484148
26-59_2_	30-60	-1033169.2155178114	-0.4063274773856397
26-61_2_	<30	5916138.9546186775	-3.575025021725416e-16
26-62_2_	>60	-1033169.2155178011	0.4190361055878602
26-63_2_	>60	-1033169.2155178004	0.48717263634650165
26-65_2_	>60	-1033169.2155177998	0.5567902412365783
27-KS_01_	>60	5916138.954618676	-4.2297373092310755e-16
27-KS_02_	>60	5916138.954618682	-4.442042266642852e-16
27-KS_03_	<30	5916138.954618675	-3.7142476442142506e-16
27-KS_07_	>60	-1033169.215517809	-0.3604358529100222
27-KS_08_	30-60	5916138.9546186775	-4.164733074624376e-16
27-KS_09_	>60	5916138.954618682	-3.2131472355901754e-16
27-KS_10_	30-60	5916138.954618681	-3.654986539204462e-16
27-KS_11_	>60	-1033169.2155177998	0.5457759766677436
27-KS_12_	30-60	5916138.954618678	-3.5848072014804476e-16
27-KS_14_	>60	-1033169.2155178111	-0.5730584396299683
27-KS_16_	>60	5916138.954618685	-2.4105661987998416e-16
27-KS_17_	>60	-1033169.215517801	0.5411917288122071
27-KS_18_	>60	-1033169.2155178004	0.5570386946157616
27-KS_19_	>60	-1033169.215517801	0.48560764197211015
27-KS_20_	>60	5916138.954618672	-3.451327708588524e-16
27-KS_21_	>60	-1033169.2155178024	0.22063002290481704
27-KS_22_	>60	-1033169.2155177994	0.553561965336316
27-KS_23_	>60	-1033169.2155178118	-0.5723842909242943
27-KS_26_	30-60	5916138.954618674	-2.40078401904481e-16
27-KS_27_	>60	-1033169.2155178041	0.23532071279002567
27-KS_28_	30-60	-1033169.215517811	-0.57778065524142
27-KS_29_	>60	-1033169.2155178117	-0.5706619194564281
27-KS_30_	>60	-1033169.2155178011	0.5142904648536025
27-KS_31_	30-60	5916138.954618674	-3.1245395913152903e-16
27-KS_32_	>60	-1033169.2155178126	-0.5434255986186398
27-KS_33_	<30	-1033169.2155178128	-0.5730584397860636
27-KS_34_	30-60	5916138.954618682	-3.535328276225691e-16
27-KS_35_	>60	5916138.954618679	-2.89096619495466e-16
27-KS_36_	30-60	5916138.9546186775	-3.3126731125792854e-16
27-KS_37_	>60	5916138.954618682	-4.4173028040154744e-16
27-KS_39_	30-60	-1033169.2155178123	-0.5487615669759164
27-KS_41_	>60	-1033169.215517801	0.4646471162198222
27-KS_42_	30-60	5916138.954618681	-4.690572945875829e-16
27-KS_43_	>60	-1033169.2155178114	-0.5162552237297471
27-KS_44_	>60	5916138.954618676	-4.85339897803285e-16
27-KS_46_	>60	-1033169.2155178109	-0.3906081602954956
27-KS_47_	>60	-1033169.2155178001	0.5457759773796304
27-KS_48_	>60	5916138.9546186775	-2.9755347890714236e-16
27-KS_49_	30-60	-1033169.2155178002	0.5451803341560184
27-KS_50_	>60	5916138.954618681	-3.971992476722663e-16
27-KS_51_	>60	-1033169.2155178087	-0.30630445137539236
27-KS_52_	>60	-1033169.2155178019	0.3946186769292061
27-KS_53_	>60	-1033169.2155178054	-0.03628139502794403
27-KS_54_	30-60	-1033169.2155177989	0.5526663379366712
27-KS_55_	30-60	-1033169.2155178111	-0.4532329227818773
27-KS_56_	>60	-1033169.2155178051	0.2454397781557989
27-KS_57_	30-60	-1033169.2155177989	0.45853850984935063
27-KS_58_	>60	-1033169.2155178117	-0.5761231819340114
27-KS_59_	>60	-1033169.2155178064	0.08400126491895339
27-KS_60_	>60	-1033169.2155178114	-0.5737091752401778
27-KS_61_	>60	5916138.954618676	-3.3477627814412925e-16
27-KS_62_	>60	-1033169.2155178107	-0.5798630330737129
27-KS_64_	>60	-1033169.2155178004	0.3500447896054125
27-KS_65_	>60	-1033169.2155178002	0.4527967657641337
27-KS_67_	>60	-1033169.2155178115	-0.5715223135379791
27-KS_68_	>60	-1033169.2155178007	0.5029125394258381
27-KS_69_	>60	-1033169.2155178007	0.491582592749654
27-KS_70_	>60	5916138.954618679	-2.832273116424467e-16
27-KS_71_	>60	5916138.954618681	-3.962210296967631e-16
27-KS_72_	>60	-1033169.2155178002	0.5451803344433067
27-KS_73_	>60	5916138.954618679	-4.1653011011039725e-16
27-KS_74_	>60	5916138.954618674	-3.8183805978410786e-16
33-124_06_	>60	-1033169.2155178002	0.4393288128282719
33-1442_06_	30-60	5916138.954618681	-1.6177673417645405e-16
33-1484_08_	<30	-1033169.2155178104	-0.5877291188527413
33-1540_09_	>60	-1033169.2155178133	-0.5509650115233689
33-165_09_	>60	-1033169.2155178123	-0.5715223137950416
33-1833_08_	>60	5916138.9546186775	-3.550285559098037e-16
33-2234_08_	30-60	-1033169.2155178126	-0.19287046155074442
33-2237_05_	30-60	-1033169.2155178115	-0.44083578135320217
33-2248_03_	>60	-1033169.2155178007	0.4335033366701531
33-239_09_	>60	-1033169.21551781	-0.2779101049707673
33-2546_03_	>60	-1033169.2155178001	0.4985945933511061
33-2564_09_	30-60	5916138.954618679	-3.6739828722349294e-16
33-2609_09_	30-60	5916138.954618681	-3.382284423823703e-16
33-262_09_	30-60	5916138.9546186775	-4.819445362130036e-16
33-2628_05_	>60	-1033169.2155178047	0.1182290644445147
33-2662_08_	>60	-1033169.2155178096	-0.26417306503215243
33-2688_05_	>60	-1033169.2155178079	-0.30630445137725565
33-2764_08_	30-60	5916138.9546186775	-2.995099148581488e-16
33-290_09_	>60	-1033169.2155178081	-0.2999874960224334
33-291_09_	<30	5916138.954618678	-3.897774088840528e-16
33-2969_09_	>60	-1033169.21551781	-0.4587503713293651
33-2970_09_	>60	-1033169.215517811	-0.3887803175659644
33-3013_05_	>60	-1033169.2155178018	0.4072695557403861
33-3016_08_	<30	-1033169.2155178015	0.5397115753615586
33-3037_02_	<30	5916138.954618676	-3.7384190803620323e-16
33-3073-08_	30-60	-1033169.215517803	0.28632033662957546
33-3118_08_	>60	-1033169.215517802	0.1703569674942622
33-3155_04_	30-60	-1033169.2155178015	0.4190361055436231
33-3195_09_	<30	5916138.954618676	-3.649811436087147e-16
33-32_09_	>60	-1033169.215517801	0.4922714281325234
33-3285_08_	<30	5916138.954618679	-2.1378640834190833e-16
33-3328_06_	>60	-1033169.2155178107	-0.37457359690173614
33-3334_03_	<30	-1033169.2155178009	0.470125733075081
33-3388_09_	>60	-1033169.2155178065	-0.10396665504294728
33-350_03_	>60	-1033169.2155178015	0.4626883517012361
33-357_09_	<30	-1033169.2155178018	0.41052178750363927
33-3696_05_	>60	-1033169.2155178001	0.5562756555567803
33-3725_02_	30-60	-1033169.2155178027	0.31540337311691957
33-3743_08_	30-60	-1033169.2155178087	-0.16104339716428911
33-379_09_	>60	-1033169.2155178004	0.5562756330929961
33-3826_05_	30-60	5916138.954618679	-3.0301888174434944e-16
33-4032_07_	<30	-1033169.2155178001	0.5554188339767959
33-406_09_	>60	-1033169.215517809	-0.16104339715599805
33-4072_06_	>60	-1033169.215517805	-0.03879702905612805
33-4088_08_	>60	-1033169.2155178011	0.34798908329247785
33-425_05_	30-60	5916138.954618679	-4.522003784121898e-16
33-4301_02_	>60	-1033169.2155177994	0.5544108936939363
33-4596_08_	>60	-1033169.2155178104	-0.4385278310261298
33-4673_05_	>60	-1033169.2155178002	0.45853850984974437
33-4816_06_	>60	-1033169.2155178109	-0.4385278310331607
33-4819_05_	>60	-1033169.215517803	0.15952704366081769
33-4845_06_	30-60	-1033169.2155178069	-0.08041906595606484
33-4894_03_	>60	-1033169.2155178009	0.5469572263278
33-5048_02_	>60	-1033169.2155178102	-0.2620695634014318
33-5121_04_	>60	-1033169.215517802	0.5397115753552901
33-5359_04_	>60	-1033169.2155178115	-0.5737091756850728
33-5360_04_	30-60	-1033169.2155178095	-0.32733031329403306
33-5598_06_	<30	5916138.954618676	-2.1384321098986797e-16
33-5604_08_	<30	-1033169.2155178118	-0.5434255986013815
33-5690_06_	<30	5916138.954618674	-3.3224552923343175e-16
33-5739_05_	30-60	5916138.954618678	-3.778683852341354e-16
33-598_09_	>60	-1033169.2155178107	-0.4511346443039727
33-622_07_	>60	-1033169.2155178115	-0.5723842905596902
33-637_08_	30-60	-1033169.2155178082	-0.3827164604731456
33-6448_08_	<30	-1033169.2155178115	-0.5823329909846481
33-6488_07_	30-60	-1033169.2155178109	-0.26708855921557834
33-886_05_	<30	5916138.954618676	-2.930662940454385e-16
33-908_09_	30-60	-1033169.2155178117	-0.5755591558612172
40-01_	30-60	-1033169.2155178114	-0.5813737902378445
40-03_	30-60	5916138.954618676	-4.3183449535059605e-16
40-04_	>60	-1033169.2155178024	0.29210298837918147
40-06_	>60	-1033169.2155178109	-0.584887023616965
40-07_	<30	5916138.954618682	-3.0445780738362445e-16
40-08_	>60	-1033169.2155178083	0.06689496900899612
40-09_	30-60	5916138.954618675	-3.6250719734597694e-16
40-10_	>60	-1033169.2155178096	-0.4204335063705584
40-11_	30-60	5916138.954618672	-3.90755626859556e-16
40-12_	30-60	5916138.954618679	-3.0106244579334307e-16
40-14_	>60	-1033169.2155178107	-0.5672884424167984
40-15_	30-60	-1033169.2155178124	-0.24313967851474283
40-16_	>60	-1033169.2155178104	-0.21235450093572478
40-17_	>60	-1033169.2155178107	-0.5827987583310225
40-18_	30-60	-1033169.215517801	0.47630213965709184
40-19_	>60	-1033169.2155178114	-0.5715223138102715
41-17_	>60	-1033169.2155178118	-0.5299510903073311
41-25_	>60	-1033169.2155178107	-0.5032471952515095
42-01_	>60	-1033169.2155178007	0.5506526749898157
42-02_	>60	-1033169.2155178057	-0.11239540311575819
42-03_	>60	-1033169.2155178117	-0.5299510902857072
42-04_	>60	5916138.954618681	-3.916770421870996e-16
42-05_	>60	-1033169.2155178015	0.3418309343569466
42-06_	>60	-1033169.215517805	-0.08632679412412597
42-10_	>60	-1033169.2155178019	0.3195723598712602
42-11_	>60	5916138.954618688	-3.099232102208316e-16
42-12_	>60	-1033169.2155178088	-0.36043585293911096
42-13_	>60	5916138.954618678	-3.1394968741876366e-16
42-14_	>60	-1033169.2155178009	0.311334739990732
42-15_	>60	-1033169.2155178011	0.4556952148315728
42-16_	>60	-1033169.2155177993	0.5299641736734679
42-17_	>60	5916138.954618675	-3.8523342137438924e-16
42-20_	>60	-1033169.2155178093	-0.412156232006245
43-02_	>60	-1033169.215517802	0.38981017441578963
43-03_	>60	-1033169.2155178015	0.3966734516681093
43-04_	<30	5916138.954618676	-4.0611681474771445e-16
43-06_	>60	-1033169.2155178005	0.5359562796068976
43-07_	30-60	-1033169.2155178118	-0.5730584393688931
43-08_	>60	5916138.954618679	-3.243629827814465e-16
43-09_	30-60	-1033169.2155178114	-0.5434255986963898
43-10_	>60	-1033169.2155178101	-0.5040276428396071
43-13_	30-60	-1033169.2155178109	-0.5874874204566737
43-14_	30-60	-1033169.2155178051	-0.030464971140967776
43-15_	>60	-1033169.2155178051	0.025059483504409834
43-16_	30-60	-1033169.2155177996	0.5526663449957507
43-18_	>60	5916138.954618679	-3.6739828722349294e-16
43-19_	<30	5916138.954618678	-3.8183805978410786e-16
43-21_	30-60	-1033169.2155178027	0.15068998359548108
43-22_	>60	-1033169.2155178115	-0.44083578134649787
43-23_	>60	-1033169.2155178018	0.18270465695536617
43-24_	30-60	-1033169.2155178104	-0.4587503713459068
43-25_	>60	-1033169.2155178013	0.4202711668008599
43-26_	>60	-1033169.2155178086	-0.3181496244927856
43-27_	>60	5916138.9546186775	-3.9817746564776954e-16
43-28_	>60	-1033169.2155178002	0.5469572261943012
43-29_	>60	5916138.954618671	-3.843120060468457e-16
43-31_	>60	-1033169.2155178002	0.4795333058842356
43-34_	<30	5916138.954618678	-3.1389288477080404e-16
43-36_	<30	5916138.9546186775	-3.461677914823152e-16
43-37_	>60	5916138.954618678	-3.4363704257161776e-16
43-38_	30-60	-1033169.21551781	-0.5883593329750304
43-41_	30-60	-1033169.2155178118	-0.5715223140436244
43-46_	>60	5916138.954618681	-2.9703596859541095e-16
43-47_	30-60	5916138.954618675	-4.1653011011039725e-16
43-48_	>60	-1033169.2155178122	-0.5723842912862075
44-01_	30-60	5916138.954618683	-3.010056431453834e-16
44-02_	30-60	5916138.954618678	-3.4162380397265167e-16
44-03_	30-60	-1033169.2155178004	0.5554188378907224
44-04_	>60	-1033169.2155178087	-0.38083779548796676
44-06_	>60	-1033169.2155178007	0.5261412935193228
44-07_	30-60	-1033169.2155178052	0.07077891076995313
44-09_	30-60	-1033169.2155178011	0.5551281300953541
44-11_	30-60	5916138.954618678	-4.343084416133339e-16
44-12_	30-60	-1033169.2155177997	0.5572371590438931
44-13_	30-60	5916138.954618681	-3.114189385080662e-16
44-15_	30-60	5916138.954618678	-3.8626844199785207e-16
44-17_	>60	-1033169.2155177989	0.5526663410161865
44-18_	30-60	5916138.954618683	-3.455934785226242e-16
44-19_	>60	-1033169.2155177996	0.5480397815510273
44-20_	30-60	-1033169.2155178007	0.36507994668617627
44-21_	>60	5916138.954618676	-3.619896870342455e-16
44-22_	>60	-1033169.2155178052	0.08975206868400352
44-23_	>60	-1033169.2155178007	0.5551281554969205
44-25_	30-60	5916138.954618681	-3.1786255932077655e-16
45-01_	>60	-1033169.2155178111	-0.5743380619529644
45-02_	30-60	-1033169.2155178083	-0.38504561971588463
45-03_	30-60	5916138.954618678	-3.272976367079561e-16
45-04_	30-60	5916138.954618676	-3.4714600945781847e-16
45-05_	>60	-1033169.2155178013	0.5122470469929326
45-06_	30-60	5916138.954618679	-3.010056431453834e-16
45-07_	30-60	5916138.9546186775	-3.7936411352137003e-16
45-08_	>60	-1033169.2155178066	-0.12344564769530024
45-10_	>60	5916138.954618676	-3.243629827814465e-16
45-12_	<30	-1033169.2155178115	-0.5871909553372014
45-13_	>60	-1033169.2155178082	-0.3299349324651209
45-14_	>60	-1033169.2155178115	-0.5860264407323988
45-15_	30-60	5916138.954618682	-4.318912979985557e-16
45-16_	30-60	5916138.954618683	-2.469827303809631e-16
45-18_	30-60	5916138.954618671	-3.3621520378340426e-16
45-19_	>60	5916138.954618676	-2.782226164690114e-16
45-20_	30-60	5916138.954618681	-3.2131472355901754e-16
45-21_	30-60	5916138.954618678	-4.199822743486383e-16
45-24_	30-60	-1033169.215517811	-0.5877291174881466
49-01_	>60	-1033169.2155178115	-0.5723842916429323
49-02_	>60	-1033169.2155178005	0.5303220970612992
49-03_	>60	-1033169.2155178114	-0.5813737903898978
49-04_	30-60	-1033169.215517811	-0.5879109974521998
49-05_	>60	5916138.954618678	-2.8616196556895635e-16
49-06_	30-60	-1033169.2155178138	-0.5632003008393315
49-07_	<30	5916138.954618683	-4.076125430349491e-16
49-08_	30-60	5916138.954618681	-4.650876200376105e-16
49-10_	>60	-1033169.215517802	0.192999742078593
49-11_	>60	5916138.954618678	-2.6878753908183185e-16
49-13_	>60	-1033169.2155178075	-0.1234456477116099
50-01_	30-60	5916138.954618681	-3.302322906344657e-16
50-02_	30-60	-1033169.2155178027	0.19702978192305512
50-04_	30-60	-1033169.2155177996	0.5572364945386932
50-05_	30-60	-1033169.2155178088	-0.3726391337538548
50-06_	<30	-1033169.2155178111	-0.5709528146379298
52-04_	>60	-1033169.215517811	-0.5877291271769036
52-05_	>60	-1033169.2155178027	0.3195723598215041
52-06_	30-60	5916138.954618682	-2.4796094835646625e-16
52-08_	>60	-1033169.2155178038	0.22873198449704304
52-10_	<30	5916138.954618681	-3.649243409607551e-16
52-100_	30-60	5916138.954618676	-3.9915568362327275e-16
52-102_	<30	-1033169.2155178109	-0.5798630309592829
52-103_	>60	5916138.954618676	-3.4714600945781847e-16
52-104_	>60	-1033169.2155178118	-0.2588633654878982
52-105_	>60	-1033169.21551781	-0.581852907714514
52-108_	>60	-1033169.2155178114	-0.5715223137179888
52-109_	>60	-1033169.21551781	-0.2641730650274804
52-112_	<30	5916138.954618685	-3.916770421870996e-16
52-116_	>60	5916138.954618681	-4.0209033754978233e-16
52-12_	30-60	-1033169.2155178118	-0.5874874236271822
52-121_	30-60	-1033169.2155178114	-0.5882182519869958
52-122_	>60	5916138.954618682	-4.011689222222388e-16
52-124_	30-60	-1033169.2155177998	0.5511540694388085
52-125_	30-60	-1033169.2155178019	0.347989083358185
52-126_	>60	-1033169.2155178027	0.253639757225818
52-127_	>60	-1033169.2155178002	0.5411917296270242
52-129_	>60	5916138.9546186775	-2.61422502941578e-16
52-130_	30-60	-1033169.2155178104	-0.2750128772462217
52-131_	>60	-1033169.2155178128	-0.5590451184357651
52-134_	>60	5916138.954618683	-2.7770510615728e-16
52-135_	>60	5916138.954618679	-3.0842748193359696e-16
52-136_	>60	-1033169.2155178118	-0.5138569058225704
52-137_	>60	5916138.954618674	-3.90755626859556e-16
52-139_	30-60	-1033169.2155178064	0.05122531477818115
52-14_	<30	-1033169.2155178105	-0.46863879478978043
52-147_	>60	-1033169.2155178041	0.09851257561965578
52-15_	>60	-1033169.2155178075	-0.33986671288128845
52-16_	30-60	5916138.954618675	-4.755009154002932e-16
52-19_	>60	5916138.954618678	-3.560635765332666e-16
52-21_	30-60	5916138.954618679	-3.7136796177346545e-16
52-24_	>60	5916138.954618679	-1.949730562155088e-16
52-25_	<30	5916138.954618675	-3.971992476722663e-16
52-28_	>60	-1033169.2155178111	-0.5749681756584235
52-31_	>60	-1033169.2155178097	-0.37005258729846086
52-32_	<30	5916138.954618682	-2.841487269699903e-16
52-33_	>60	5916138.954618678	-3.4461526054712097e-16
52-36_	30-60	5916138.954618676	-4.140561638476594e-16
52-40_	>60	-1033169.21551781	-0.5832655883441167
52-41_	<30	-1033169.215517801	0.46745982105685424
52-45_	>60	-1033169.2155178114	-0.49831656495067267
52-47_	>60	-1033169.2155178009	0.16824968147471825
52-48_	30-60	5916138.954618678	-3.570417945087698e-16
52-52_	>60	-1033169.215517811	-0.5877291207176466
52-56_	<30	5916138.954618679	-3.649243409607551e-16
52-57_	30-60	5916138.954618681	-4.0162962988601053e-16
52-58_	>60	-1033169.2155177997	0.5521607492688153
52-60_	>60	-1033169.2155178114	-0.5879109919786827
52-61_	30-60	5916138.954618682	-3.391498577099139e-16
52-62_	>60	-1033169.2155178088	-0.2835065719553484
52-67_	>60	-1033169.2155178102	-0.4511346443227123
52-70_	>60	-1033169.2155178087	-0.3808377954793202
52-80_	>60	-1033169.2155178007	0.5418965768905837
52-82_	>60	-1033169.2155178007	0.5551281587010322
52-85_	>60	-1033169.2155178038	0.19299974204858694
52-87_	>60	-1033169.2155178114	-0.5097768051209515
52-90_	>60	5916138.954618682	-3.2183223387074895e-16
52-95_	>60	-1033169.2155178007	0.1744875193853631
52-96_	30-60	5916138.954618679	-3.4714600945781847e-16
52-98_	>60	-1033169.2155178011	0.41903610560678584
54-02_	<30	5916138.954618679	-2.4157413019171563e-16
54-08_	<30	5916138.954618679	-3.46628499146087e-16
54-10_	>60	-1033169.215517812	-0.5723842910146442
55-01_	>60	-1033169.2155178034	0.21294741832999994
55-02_	>60	-1033169.2155178107	-0.5877291178034194
55-03_	>60	-1033169.2155178027	0.32556070286991856
55-04_	>60	-1033169.2155178045	0.12287237408506393
55-05_	>60	-1033169.2155178015	0.4178272203946573
55-06_	>60	5916138.954618679	-4.0456428381252016e-16
55-08_	>60	-1033169.2155178007	0.47782168430003724
55-10_	>60	-1033169.2155178015	0.5090541791615965
55-11_	>60	5916138.954618681	-2.3564801969073675e-16
55-13_	>60	-1033169.2155178013	0.5253641548599529
55-14_	>60	-1033169.2155178004	0.5214748822412647
55-16_	>60	-1033169.2155177998	0.5526663389739201
55-19_	>60	-1033169.2155178115	-0.5236032904389527
55-20_	>60	-1033169.2155178007	0.5445343399583364
55-21_	>60	5916138.954618679	-3.827594751116514e-16
55-24_	>60	-1033169.2155178016	0.540458971776434
55-27_	>60	-1033169.2155178018	0.5101104314654759
55-30_	>60	-1033169.2155178027	0.1461220095303614
56-01_	30-60	5916138.954618671	-4.036428684849766e-16
56-02_	>60	-1033169.2155178132	-0.5498698232914703
56-03_	30-60	5916138.954618682	-3.188407772962797e-16
56-04_	30-60	5916138.9546186775	-3.268369290441843e-16
56-07_	<30	5916138.954618676	-4.0611681474771445e-16
56-08_	>60	-1033169.2155178122	-0.5341575336755338
56-09_	>60	-1033169.2155178004	0.45279676570347
56-11_	30-60	5916138.954618679	-3.5203709933533447e-16
56-12_	>60	-1033169.215517812	-0.5723842906410498
57-01_	>60	5916138.9546186775	-3.704465464459219e-16
57-02_	>60	-1033169.2155178086	-0.36812813166351455
57-03_	>60	5916138.954618674	-3.843120060468457e-16
57-04_	>60	5916138.954618678	-3.931727704743342e-16
57-05_	>60	-1033169.2155178004	0.5261412940601204
57-06_	>60	5916138.954618682	-3.2131472355901754e-16
57-07_	>60	5916138.954618679	-3.5848072014804476e-16
57-08_	30-60	-1033169.215517812	-0.586026441661653
57-10_	>60	-1033169.2155178078	-0.15537737598676443
57-13_	>60	5916138.954618682	-3.649243409607551e-16
57-14_	>60	5916138.954618681	-4.487482141739488e-16
57-17_	30-60	5916138.954618676	-4.041035761487484e-16
57-18_	30-60	5916138.954618678	-2.7770510615728e-16
57-19_	>60	-1033169.2155178109	-0.5362923084940763
57-20_	30-60	5916138.954618676	-3.56006773885307e-16
58-02_	>60	-1033169.2155178009	0.44040298831398517
58-03_	>60	-1033169.2155178052	0.05902744357103365
58-04_	>60	-1033169.2155178019	0.27861380848008377
58-05_	>60	5916138.9546186775	-3.019838611208866e-16
58-06_	>60	-1033169.2155178055	0.002275040506111005
58-09_	30-60	5916138.954618681	-3.4956315307259664e-16
58-11_	>60	-1033169.2155178091	-0.28350657194529527
58-12_	>60	-1033169.2155178005	0.16612766843396076
58-18_	>60	-1033169.2155177991	0.5547806826870632
58-19_	>60	-1033169.2155178137	-0.5493185117116212
58-20_	>60	-1033169.2155178025	0.2824941896319197
58-22_	>60	-1033169.2155178131	-0.5498698233324554
58-24_	>60	-1033169.2155178001	0.552666338102815
58-26_	>60	-1033169.2155178004	0.5411917294004205
58-31_	>60	-1033169.2155178007	0.5418965773032743
58-34_	>60	-1033169.2155178065	-0.3499622517246885
58-35_	>60	-1033169.2155178118	-0.5008414357840567
58-38_	>60	-1033169.2155178041	-0.03046497116125365
58-39_	>60	-1033169.2155178109	-0.2620695633911968
58-43_	>60	-1033169.2155178105	-0.5369105736307794
58-45_	>60	5916138.954618681	-3.1239715648356937e-16
58-49_	>60	-1033169.215517811	-0.5252594436831723
58-51_	>60	5916138.954618676	-3.0347958940812124e-16
58-60_	>60	5916138.954618679	-2.7920083444451465e-16
58-61_	>60	-1033169.2155178002	0.4323687906122807
58-65_	>60	-1033169.2155178045	-0.011559430351987003
58-69_	>60	-1033169.2155178081	-0.34996225173199
58-70_	>60	-1033169.2155178107	-0.2670885592064548
58-71_	>60	5916138.954618676	-2.6786612375428826e-16
58-72_	>60	-1033169.2155178082	-0.14068955130660024
58-75_	>60	-1033169.2155178052	0.0619805189934132
58-76_	>60	-1033169.2155178066	-0.33986671288219056
58-77_	>60	-1033169.2155178037	0.12287237407315607
58-78_	>60	-1033169.2155178001	0.5551281541194594
58-79_	>60	-1033169.2155178004	0.5551281229370428
58-81_	>60	-1033169.2155178033	0.15711060459900614
C18-02_	30-60	5916138.9546186775	-3.4714600945781847e-16
C18-05_	30-60	5916138.954618685	-3.099800128687912e-16
C18-06_	>60	-1033169.2155178015	0.49612303762528137
C18-07_	<30	5916138.954618681	-3.377109320706389e-16
C18-09_	30-60	5916138.9546186775	-2.6038748231811514e-16
C18-10_	>60	5916138.954618675	-3.858077343340803e-16
C18-11_	>60	-1033169.2155178118	-0.5723842898052145
C18-12_	>60	5916138.954618679	-3.099800128687912e-16
C18-15_	30-60	-1033169.2155178109	-0.5877291182416678
L18-02_	30-60	5916138.954618683	-3.243629827814465e-16
L18-03_	>60	-1033169.2155178102	-0.4621355427102173
L18-05_	>60	5916138.954618681	-3.431195322598863e-16
L18-06_	>60	-1033169.2155178055	0.03890789496008466
L18-07_	30-60	-1033169.2155178126	-0.5723842907214606
L18-08_	30-60	5916138.954618682	-4.1555189213489404e-16
L18-09_	>60	-1033169.215517814	-0.5509650115048906
L18-11_	30-60	5916138.9546186775	-4.49726432149452e-16
L18-13_	>60	-1033169.2155178011	0.31133473999901123
L18-14_	>60	-1033169.215517812	-0.5874874210835871
L18-16_	>60	-1033169.215517811	-0.5871909548987967
L18-17_	>60	-1033169.2155178032	0.21675803378233974
L18-18_	>60	-1033169.2155178051	-0.02210752953961217
M18-01_	30-60	5916138.954618678	-3.87303462621315e-16
M18-02_	>60	-1033169.2155178009	0.5551281231567187
M18-03_	30-60	5916138.954618681	-3.3420196518443817e-16
M18-05_	>60	5916138.954618681	-3.302322906344657e-16
M18-06_	>60	-1033169.2155178079	-0.15236796910553516
M18-07_	30-60	-1033169.2155178007	0.5469572272135003
M18-08_	30-60	5916138.9546186775	-3.8822487794885854e-16
M18-11_	>60	-1033169.2155178024	0.21484714071373204
