# Supplementary material for: Detection of PatIent-Level distances from single cell genomics and pathomics data with Optimal Transport (PILOT)
Source: Mol Syst Biol. 2023 Dec 19;20(2):57–74. doi: 10.1038/s44320-023-00003-8 (PMC10883279; doi:10.1038/s44320-023-00003-8)
Supplement: Supplementary file 4 — Source Data Fig. 3 [file 44320_2023_3_MOESM4_ESM.zip]

Archive with 6 entries (3 files):
- Source data_Figure3/A/
- Source data_Figure3/A/Myocardial Infarction_pilot.csv
- Source data_Figure3/B/
- Source data_Figure3/B/Proportions.csv
- Source data_Figure3/C/
- Source data_Figure3/C/gene_clusters_stats_extend.csv
