# Supplementary material for: Detection of PatIent-Level distances from single cell genomics and pathomics data with Optimal Transport (PILOT)
Source: Mol Syst Biol. 2023 Dec 19;20(2):57–74. doi: 10.1038/s44320-023-00003-8 (PMC10883279; doi:10.1038/s44320-023-00003-8)
Supplement: Supplementary file 4 — Source Data Fig. 3 [file 44320_2023_3_MOESM4_ESM.zip › Source data_Figure3/A/Myocardial Infarction_pilot.csv]

sampleID	status	x	y
control_P1	control	-0.10228622775202306	-0.2364245910525321
RZ_FZ_P5	control	-0.10693038856002064	-0.2165593976864917
RZ_BZ_P3	control	-0.16436062817542155	0.013734533870322573
RZ_BZ_P2	control	-0.2089758066015603	-0.013326857238978071
RZ_P3	control	0.0595556084053154	-0.19234229376512058
RZ_P6	control	-0.18313963312185852	-0.09831045913935567
control_P7	control	-0.2351139326595452	0.60383294336839
control_P8	control	-0.15054712235296633	-0.18340568263777804
RZ_GT_P2	control	-0.20563147913977195	0.06622737887067244
RZ_P9	control	-0.24366889099815062	0.42826498810352037
IZ_P10	IZ	0.1666498524923354	-0.22549556285691488
RZ_P11	control	-0.2325404138100768	0.15964484917618418
GT_IZ_P9	IZ	0.014926266342479224	-0.27026304207015356
RZ_BZ_P12	control	-0.12896467423652738	-0.18572566736993684
GT_IZ_P13	IZ	0.4682900716378525	0.12397629236255822
IZ_P16	IZ	0.5170427141611104	0.191927690704624
GT_IZ_P15	IZ	0.3435592252067062	-0.06530929334856606
GT_IZ_P9_rep2	IZ	0.22743989344393423	-0.12196585451681993
IZ_P15	IZ	0.5934128277337125	0.29878658180704315
control_P17	control	-0.22547170604685676	0.12496489643972271
