# Supplementary material for: Detection of PatIent-Level distances from single cell genomics and pathomics data with Optimal Transport (PILOT)
Source: Mol Syst Biol. 2023 Dec 19;20(2):57–74. doi: 10.1038/s44320-023-00003-8 (PMC10883279; doi:10.1038/s44320-023-00003-8)
Supplement: Supplementary file 4 — Source Data Fig. 3 [file 44320_2023_3_MOESM4_ESM.zip › Source data_Figure3/B/Proportions.csv]

	SPP1_Macrophages	healthy_CM	intermediate_CM	prolif	vCM_3	Myofib	Pericyte_2	LYVE_PLTP_Macrophages	Lymphatic_Endo	Pericyte_1	Fib_3	Neuronal	Fib_SCARA5	CCL18_Macrophages	Monocytes	Venous_Endo	vSMCs_1	Purkinje_fibers	Capillary_Endo	vSMCs_2	Mast	Adipo	vCM_4	damaged_CM	perivascular_fibroblasts	Endocardial_Endo	Arterial_Endo	Fib_0	LYVE_FOLR_Macrophages	NK	NK_T	CD4	CD8
control_P1	0.07855495045761587	0.03644486516509704	0.06177808857273112	0.05855493455637215	0.1117774572456478	0.19299930732039355	0.07255608891856757	0.05622136952188575	0.035888873542288514	0.008333300122382231	0.037777762008200134	0.020000007052257376	0.04644562402915787	0.015888833210147717	0.012444444339624567	0.003777784818963235	0.0353329663695888	0.04066645915960411	0.0055557185382807215	0.02977793439722679	0.0012224326381432375	0.01022253639193101	0.005444489280740668	0.0036667677447261627	0.003222232567563607	0.0032223043213006983	0.004777774139198564	0.001777902940234552	0.00022227441769030393	0.0016667023457154814	0.002888910488922564	0.0006666608934084313	0.0002222424843917592
RZ_FZ_P5	0.06807498329946758	0.029156780007425862	0.13133461090406395	0.021265463282889613	0.10605834680257065	0.13066821348271063	0.09482417368083478	0.033435453112171235	0.05229324341022083	0.0022737612705231655	0.04721117712644709	0.006687538583263194	0.1253169508974846	0.002675156031783172	0.010833264851585964	0.0008025489398149197	0.008024897550801538	0.04680980389953893	0.004012541859373288	0.036244498629262906	0.0005352455773560336	0.0022742299321161486	0.011903050929939022	0.004279896626414014	0.00427977552462887	0.0020062835492799334	0.006954598352838769	0.006285973631157908	0.0009362480892393043	0.0006687870397523442	0.001203762395725467	0.0004012305907711603	0.0002675101385470947
RZ_BZ_P3	0.042621769204058815	0.19529587155299474	0.027296700261559195	0.031090337757153752	0.061305971331980354	0.12567613934224178	0.21164457485463561	0.004525275872895371	0.01591064918406916	0.005984552744852156	0.022332936369240924	0.015180415617712415	0.08144849155281177	0.016785771347562258	0.0037953187705020725	0.0016056776814855225	0.0303601944080136	0.016056496054833842	0.010509484174985022	0.02423040710700685	0.013428616623173085	0.006860823219359793	0.005400731612651494	0.005254793766542352	0.0013137461405141077	0.00569263535560099	0.0018976125076777092	0.005254770264578366	0.0016056332046504522	0.004378890478633333	0.0030652691765085706	0.0008757708682409678	0.0013136715912735071
RZ_BZ_P2	0.05834222964799623	0.051526822528392635	0.10482472570237525	0.023991456347169177	0.09555621039916636	0.12500100404333794	0.05384522116590159	0.009405900882191138	0.051798893109206275	0.006543083308056497	0.04757332319310313	0.010087519899796754	0.19110982595032314	0.01226829648377088	0.013767684624628284	0.0017721461970918724	0.0072249616924617965	0.0455285114527754	0.0032717998408151963	0.03530538496119933	0.008451533248452955	0.004089974652446111	0.011995514355276569	0.0034079827508154705	0.0009542729967166426	0.005588912972448009	0.008315057223288704	0.002999029748450806	0.0005453114982602682	0.0027262962364812755	0.0014995191222712575	0.0001363214434956481	0.0005452723218373858
RZ_P3	0.11450822761016946	0.1315314229298698	0.02886146835159128	0.036307868128627824	0.1274097604366441	0.0291297433275779	0.17821301618549334	0.028327956434084704	0.015162123589103975	0.007048804096670987	0.014896187581899555	0.02593415036991338	0.032452907943857474	0.010240807089550783	0.005719024358593091	0.003989895058951174	0.022077317260150473	0.056522803715929326	0.012501672781174618	0.007182594584668748	0.03378047374367579	0.0022615267646080516	0.005718891959789215	0.0037240189190319824	0.004255869979890996	0.008245742012963235	0.0027929730305153912	0.019683142091139822	0.02327382090836601	0.0026599444688515817	0.002925945869552178	0.0013299395376777036	0.0013299588794160088
RZ_P6	0.08090659228178493	0.03694653176098277	0.0835962157712341	0.02560516789637897	0.0809076685633127	0.17748121939997585	0.07962158156861279	0.006664589867731006	0.032035617039467855	0.022564814073893356	0.0678117445604222	0.010289022060578506	0.11691763378211828	0.015783879326819576	0.016251518488857693	0.0026891477960900873	0.0198760421767683	0.027241998988859314	0.0026893534575593773	0.0445455928934612	0.005729100011927009	0.011575184963793148	0.004559871442974998	0.001286260470958931	0.002338392362638103	0.005845927062155462	0.004325974232848191	0.004559870228438762	0.0002338907326002153	0.0053781806160831695	0.0025722270241487575	0.00023384012692371665	0.000935348969600625
control_P7	0.022924174807172324	0.08481581879873233	0.04989282284631917	0.014968059392913527	0.06229868002318507	0.30501231972587994	0.047331424655290444	0.004450199571277845	0.022384380097446976	0.009034460742732207	0.042071062487361394	0.012405822858724836	0.17381137309763903	0.019282473052519598	0.009439131624105649	0.0066072677277762264	0.010383183296401149	0.01887843717348397	0.006068145140010646	0.027643181840513547	0.018473360777749945	0.0049897349105630035	0.007281558267217918	0.0013486209999862408	0.0009439790672487872	0.004045384880551427	0.003371123056288981	0.004989277802262475	0.0004045891715137969	0.002157527365909587	0.0013485035712450936	0.00013485091742068976	0.0008090702525561204
control_P8	0.06030679870619972	0.04227614768753324	0.09441962339072882	0.02107723033785094	0.14205544097973455	0.1452245761345632	0.08601390212977164	0.0057264162737629635	0.03557503955262402	0.01303591137561495	0.02850898048807905	0.020711491370884603	0.10294825970241954	0.009624847916573268	0.016569100160613505	0.006822545615647929	0.015594620495814835	0.03326018685474182	0.005360807240146635	0.04544325980541388	0.03070126680377893	0.0032899870917692336	0.00779726278848574	0.003167764315799854	0.0009747249772760439	0.006700784988980292	0.006091581930915455	0.0020712801883715154	0.0009746977672076163	0.001827520583274048	0.003533146387915189	9.913745861230735e-09	0.0023147860437610877
RZ_GT_P2	0.02989039767401591	0.07107394774234194	0.1406318218004697	0.03898048566542948	0.05234283777377789	0.12520762043227157	0.053857925610488036	0.0037193975457667883	0.05055054125642826	0.006611576508146536	0.06597716503366016	0.015289394710873339	0.16446102107144422	0.018043948741665546	0.018181660000489774	0.002203908835894033	0.010330812369199315	0.01983502737725347	0.004270209910258648	0.039393868646217994	0.004270149338109152	0.004132788634638306	0.010055024987815716	0.01060599474450705	0.002203897627661646	0.012534280506934815	0.010054946530189006	0.004958745218753178	0.001377443350334186	0.0023416234333406716	0.006198282716271058	0.0001377484606168291	0.0002755057447357502
RZ_P9	0.02616212452267079	0.051111197292328804	0.07888882575530491	0.024848601245693873	0.087979987348082	0.38231877794561986	0.031617473541521536	0.017575763119713303	0.031010185618851323	0.005151549238093505	0.03353542490389567	0.003030652259662122	0.07353587860248516	0.022121035600006188	0.016363557093665142	0.002929316471293703	0.010404210416227327	0.015353858080856363	0.0022224377279252204	0.03909086333061923	0.0036365061539804376	0.001414604962516635	0.006363658554668668	0.008282826917445337	0.0022222518288839924	0.0032323976639414423	0.003030335024609641	0.003333415692612862	0.0007071083627862922	0.0052524852473384565	0.004444432655876416	0.0008080727028352689	0.002020184117988508
IZ_P10	0.03993069104998676	0.040429994872231645	0.05290855280186938	0.06613249200966789	0.11055586711529108	0.07113005738570723	0.13401360335857626	0.011729778909938902	0.02520638841929536	3.413295797379939e-07	0.02395872770266735	0.050160726547092166	0.046421417794786535	0.013226860816175964	0.000499722491058512	0.0019966108331794684	0.031194790359038178	0.0401792437934499	0.023458419334507413	0.028450630156772457	0.004741998957806729	0.13301179672141766	0.007486896691202341	0.016969865001260714	0.002495692143103384	0.007736420279685311	0.001996636756945018	0.0059895892482049965	0.0009983315563866636	0.005240730296895723	0.0007488451253009805	2.0306949680614827e-08	0.0009982598339686427
RZ_P11	0.032157827025174265	0.00898084763769659	0.10983361577906396	0.01816715152096102	0.11108733623642242	0.19106163153519606	0.025686818584740593	0.008770477335051947	0.04030047599759187	0.001879513858815334	0.03069560962968024	0.021298768785909594	0.18667416377358229	0.015660794424615026	0.02672732145676944	0.006264265205739562	0.00542966757941755	0.01983760664919635	0.0022973728376086875	0.04656463817189858	0.03173852379875185	0.0027154581240405374	0.009605256079787515	0.006055634145984384	0.0056378387936197455	0.009605233304418145	0.003967452353006323	0.002297143999373595	0.000626516790569695	0.012528325071641	0.004176224041629511	0.0006264264121198163	0.0010440630599264683
GT_IZ_P9	0.024842753698837945	0.030086960551422556	0.07507594191578472	0.003589678209711139	0.14214491903557694	0.09440063091071876	0.13000091393945523	0.029256891702793494	0.06706972830683368	3.7750493813851197e-07	0.03284594105617731	0.017665064991104405	0.053825321642318874	0.01849267957978121	0.0013806822600586246	0.001932219841805103	0.008557011472160514	0.03201762688872906	0.009936679725284036	0.07728178546027661	0.026772504467205884	0.044161203349496955	0.019320350077417208	0.008832425217250162	0.0157321532161975	0.005244365022375146	0.004140241446433738	0.021804339260329545	0.0030361322061228935	0.0005521788622869617	2.131230410250333e-07	2.245915454748109e-08	6.259892012170261e-08
RZ_BZ_P12	0.0494707595698444	0.017102535624037078	0.07878652187265314	0.04926634135628487	0.11156293935561476	0.16490215500053998	0.05904061551001428	0.005904395191155289	0.03705204178439217	0.007736119816477036	0.044584384514966435	0.024836949526353232	0.11197017736936198	0.00875426014216115	0.025447353105121185	0.007532433313206354	0.03257272992230611	0.04254840310349956	0.017304380515429534	0.02748409371888197	0.002850482111273568	0.0026474638752030993	0.009568318150193869	0.005700428128448232	0.004275220380432977	0.022800656186367275	0.0022395103644007926	0.005700395349519108	0.0004072542269809874	0.003053754824621755	0.015268265168553341	0.00040716611158011547	0.0012214948101243117
GT_IZ_P13	0.032601874455384657	4.1981358495721034e-06	0.02161138383816151	0.03411648928685181	0.1307783604993488	1.2268243172096436e-05	0.1569324961484368	0.023123178693116926	0.026914957042999853	5.184504175647899e-07	0.031084608307858058	0.0507937470314653	7.5450942414460625e-06	1.0145877791837537e-06	9.430547468868394e-07	0.021984996928250185	0.03828510496340758	0.0159223204348078	0.10196443704848601	0.07619110191856666	8.104889439145767e-07	0.04700359031573655	0.007202445766613034	0.07239846976616063	0.03259826302165319	0.021985210871080723	0.009476507770252336	0.005686256552168995	0.0011373338687407986	0.008718313410544912	0.023122118166693146	3.084451851334826e-08	0.008339104993544646
IZ_P16	0.019344396721841187	8.923237181888705e-06	0.07896805731754153	0.002421948188404094	0.0040440468005196045	2.6076441437897056e-05	0.23930012181453247	0.0257843780402623	0.1023260067195282	1.1019786421278844e-06	5.973003222267849e-06	0.021756415943188744	1.6037276517144667e-05	2.156530355354063e-06	2.004485200933886e-06	0.0016120036508078144	0.02095050269454911	0.036260284995083436	0.08298628573491283	0.06607103214557207	1.7227134468708065e-06	0.2344544566922582	1.2024121386256157e-06	0.006446699203409073	5.942315209449098e-07	0.007252161896224142	7.434868560179271e-07	0.02819971156699428	0.016919524802761272	0.0032232149929210356	0.0016119659882466277	6.556075465824122e-08	1.8273316723892766e-07
GT_IZ_P15	0.022844852522059745	0.02150141768375225	0.05401890594048386	0.053210287542597594	0.11932158193303714	0.01801364238631886	0.1284583767032422	0.015049868333376033	0.026337482444330332	3.675631226165402e-07	0.014513440198452597	0.07685801982513304	0.04112111829421835	0.0010756413747227977	6.68592667341732e-07	0.007255944029240825	0.037354553347326944	0.029024579637865523	0.04675980272946764	0.05401681315703383	0.0002693051250851806	0.1276483048025774	0.007256125019183481	0.0341292171889022	0.006718461127736413	0.006718634673362661	0.0026875531579151485	0.0370852096048504	0.00591220955719793	0.0018812894903625036	0.0013438600948822701	2.186767944680682e-08	0.0016124440518154814
GT_IZ_P9_rep2	0.02385644338750865	0.10158194254206898	0.11483408645154165	0.0008886434323457582	0.0026669059275651495	0.018576546588054355	0.20316137719375282	0.01590140438145608	0.08303041827741216	1.2080691489360972e-06	0.020320980088700626	0.022967729611895995	0.017682304749184224	0.0026520726734579596	0.0008854336384930785	0.00971632124832287	0.006185977715984004	0.03445174504418725	0.017667000501029095	0.08656365047129827	1.88856379612162e-06	0.1810677192535441	1.3181716536492602e-06	0.006184104444202427	6.514398195528827e-07	0.006183875063984274	8.150643751682781e-07	0.022082213396524383	4.541728319417985e-07	0.0008838142141529225	6.820238486398725e-07	7.187246835442603e-08	2.0032539051978317e-07
IZ_P15	0.03659954979236308	3.973709098281317e-06	0.0233263321034976	0.015429865839884382	0.09651961492849322	1.1612399231400804e-05	0.32542311676488506	0.010764771114228598	0.021170723192016204	4.907347487325685e-07	2.659906574775769e-06	0.06601753135478397	7.141743552124479e-06	9.603492677728492e-07	8.926402961122795e-07	0.0053820389368740545	0.02691007603837406	0.014353568374650554	0.07821562064524741	0.04556808450580586	7.671612844110404e-07	0.18764526109625237	5.354599410221189e-07	0.02224513598734161	2.646240543798407e-07	0.001076845348839377	3.310906595879227e-07	0.02296264423292931	1.8449141819439598e-07	0.0003590178150733896	2.7704771890471583e-07	2.9195611633456604e-08	8.137500263793223e-08
control_P17	0.045893533854542076	0.033441218304245963	0.06030545567142996	0.029942651953743963	0.09696377192857723	0.2626248552754168	0.058487143428090776	0.03274059352075356	0.024486098006918432	0.006016533434838219	0.041695686929065855	0.01497146623578927	0.12368758468400112	0.020847699329721553	0.02434554621738358	0.0015391788296827771	0.017629808029749228	0.0331607154887598	0.006156617694648782	0.020008865734670127	0.0033582575310777477	0.009374982095943153	0.0033581671742968352	0.0051770823614099935	0.0025185719660572345	0.006296365478403882	0.0055967263832265805	0.0008396969504593951	0.0002799018096592371	0.0011194110214987737	0.0057366202397401	0.0005596711121893612	0.0008395213240085598
