# Supplementary material for: Detection of PatIent-Level distances from single cell genomics and pathomics data with Optimal Transport (PILOT)
Source: Mol Syst Biol. 2023 Dec 19;20(2):57–74. doi: 10.1038/s44320-023-00003-8 (PMC10883279; doi:10.1038/s44320-023-00003-8)
Supplement: Supplementary file 4 — Source Data Fig. 3 [file 44320_2023_3_MOESM4_ESM.zip › Source data_Figure3/C/gene_clusters_stats_extend.csv]

gene	cluster	waldStat	df	pvalue	FC	Expression pattern	fit-pvalue	fit-rsquared	fit-mod-rsquared
A4GALT	vCM_4	0.3594616047641699	3	0.9484833771197722	0.3919210100837156	linear down quadratic up	5.966190589295348e-18	0.080004596487673	0.5400510223952093
A4GALT	healthy_CM	0.21972089696662941	3	0.9743445837008049	-0.6413119546624096	quadratic up	7.583670047155178e-89	0.0014529677332618	0.5021095822942893
A4GALT	damaged_CM	0.6192505448660074	3	0.892011604643845	0.5498757928619841	quadratic up	5.934697563925695e-129	0.0859531227573623	0.5445073347378541
A4GALT	intermediate_CM	0.4556013586227559	3	0.9285315335837883	-0.4912683681309551	quadratic up	3.3820644427030104e-35	0.0025004273961194	0.5024248482156305
ABCA10	Fib_3	3.120262591653017e-05	3	0.9999999536444799	0.3099578240398085	linear down	1.4360258807701823e-53	0.0612560039826161	0.5594518156708954
ABCA10	Fib_0	13.806574765940475	3	0.0031806171691331347	0.7305753717494976	linear down	0.0	0.1308227762651027	0.5978686665180398
ABCA10	perivascular_fibroblasts	3.996037450433431	3	0.26189233174173765	-0.8431478834133246	quadratic down	2.2206029308902847e-17	0.1713383847346866	0.6062588229482668
ABCA10	Fib_SCARA5	0.0	3	1.0	0.15360634646239563	linear down quadratic up	3.632662954696306e-90	0.0654327055796825	0.5528630199154787
ABCA10	Myofib	2.992745548261899	3	0.39274502291982083	-0.738480392561306	linear down	9.696837121204126e-185	0.0624207618689779	0.5630319987631134
ABCA6	Fib_3	0.0007149278884798467	3	0.9999949170127544	0.23954136048396135	quadratic down	1.313035425304403e-60	0.0635497137296728	0.5763353814927414
ABCA6	Fib_0	0.29375196019822736	3	0.9611992529519977	0.5212819240025098	linear down quadratic down	0.0	0.1147954529650147	0.6035926292418754
ABCA6	perivascular_fibroblasts	2.4251412994233514	3	0.488971737292075	-0.8469307231136728	quadratic down	1.0563820387159415e-16	0.1701212540434786	0.5979615892212208
ABCA6	Fib_SCARA5	0.027864620667178697	3	0.9987732079138251	0.26838676715007515	linear down	2.7809718758380438e-92	0.0452512621574813	0.5606662924110116
ABCA6	Myofib	1.654150691155676	3	0.6471747787485145	-0.4512114057669818	quadratic down	4.306313307065902e-165	0.0667257499318588	0.5508993750189
ABCA8	vCM_4	24.687449191882564	3	1.7947175165705643e-05	-1.797506062674688	linear down	1.741153150633103e-08	0.0110217596476225	0.5075153124455334
ABCA8	healthy_CM	4.505096740077304	3	0.21183612007342267	-1.3372293023103818	linear down quadratic up	4.911657643454626e-78	0.0163478925817177	0.5094175128368308
ABCA8	Fib_3	21.614520026500273	3	7.845732182574133e-05	0.948549310867087	linear up quadratic down	8.07413454308527e-112	0.1501993087149168	0.6282934894658287
ABCA8	Fib_0	22.12490036995807	3	6.144177391681315e-05	1.037919987284862	linear up quadratic down	0.0	0.2246674388920893	0.6527654614843051
ABCA8	perivascular_fibroblasts	0.003898342833652722	3	0.999935340699884	0.13248825425411478	linear up quadratic down	9.083326709962993e-20	0.2337293476887125	0.6338519495144663
ABCA8	Fib_SCARA5	33.39411061824492	3	2.6595103807951043e-07	0.9957028731850918	linear up quadratic down	1.1111242934952013e-134	0.1078657331339632	0.6046342948849524
ABCA8	vCM_3	4.4498200747049275	3	0.216810132901159	-2.5860183582523666	linear down	0.0009016851024657	-0.0566613419296673	0.4887344908137917
ABCA8	intermediate_CM	1.1093312306360743	3	0.7748219784054162	-1.5215094657366883	linear down	2.0675149147508207e-31	0.0031221201285472	0.5033868509587798
ABCA8	Myofib	0.5133529152982595	3	0.9159481924513887	0.34974153344193826	linear up quadratic down	0.0	0.1585972422885949	0.6044251893228456
ABCA9	Fib_3	0.0	3	1.0	0.28049714458511044	linear down	1.2679561841182543e-11	0.009241372187577	0.5368500608665795
ABCA9	Fib_0	20.391230482903953	3	0.00014082424301722319	0.7780145224291584	linear down quadratic up	5.522770016455895e-197	0.0623679542978816	0.5806084638804667
ABCA9	perivascular_fibroblasts	38.045264311842324	3	2.7647889416892393e-08	-0.8284432617621709	quadratic down	4.1304999587731066e-13	0.1187805023130436	0.582723221294783
ABCA9	Fib_SCARA5	0.13929946194844608	3	0.9867362523939054	0.023506284480709017	linear down quadratic up	3.5304335059573598e-31	0.0377243210295684	0.5375084933011592
ABCA9	Myofib	0.9862790993783371	3	0.8045719607191063	-0.607127383332393	linear down quadratic up	2.284459461279593e-65	0.0231174934898732	0.5369879546491221
ABI3BP	healthy_CM	12.67895801551947	3	0.00538491085231196	-3.707914672510055	linear up quadratic down	6.262011305336151e-31	-0.0517349786137755	0.477245367329829
ABI3BP	Fib_3	0.0	3	1.0	-0.1501653728920603	quadratic down	0.0113757849117478	-0.0032871844469801	0.5234892900552736
ABI3BP	Fib_0	0.4493553951020877	3	0.9298682907698035	0.4947644846939191	linear down	1.409333341052373e-34	0.0124249983883943	0.5189731069580443
ABI3BP	perivascular_fibroblasts	0.0	3	1.0	-0.3389870657610197	quadratic down	8.034055300602649e-06	0.0497473434163644	0.543648667397805
ABI3BP	Fib_SCARA5	172.08014879635775	3	4.524577864444429e-37	1.5970698025311705	linear up quadratic down	1.4146840899973158e-17	0.0019233059473653	0.5613513254368705
ABI3BP	intermediate_CM	118.59035045373084	3	1.5524379106217288e-25	-3.5379285474519797	linear up quadratic down	3.0227697779647665e-05	-0.0317879430140075	0.4899814129518313
ABI3BP	Myofib	4.604613947005689	3	0.20314663107116418	0.5928019293352053	linear up quadratic down	7.020772126265546e-94	0.0410866070335621	0.5428777177383177
ABLIM1	vCM_4	42.28087605089352	3	3.4975688736361368e-09	0.9874237916304517	linear down	4.6325517498342485e-05	0.0088722898819265	0.5173124493424729
ABLIM1	healthy_CM	379.42386740276567	3	6.33572839880762e-82	0.9793780296891278	linear up	3.296026034780793e-13	0.0003163051563757	0.5137339728879353
ABLIM1	Fib_3	11.92556382524621	3	0.007642546079355209	-0.4429420147876038	quadratic down	2.2112187669071223e-26	0.0309033036419933	0.5304522976840308
ABLIM1	CCL18_Macrophages	28.41401061174678	3	2.973248268412637e-06	-0.7231398574560509	quadratic down	4.8776704723338855e-11	0.0464049590319115	0.5368342604781629
ABLIM1	SPP1_Macrophages	4.255076234585508	3	0.23520523270601992	-0.6539065833448475	quadratic down	3.501538932292538e-26	0.072558380626774	0.5601366878794272
ABLIM1	damaged_CM	40.852284250624834	3	7.028341623913135e-09	0.8565574679484111	linear down quadratic up	6.19124539209049e-05	0.0290055404200442	0.5395413569822209
ABLIM1	Arterial_Endo	4.538088252877214	3	0.20891795956649742	0.549826693059577	quadratic down	1.7017400889674634e-62	0.0231060137111813	0.5964597626214555
ABLIM1	CD4	0.09309598588572959	3	0.9926528615330206	-0.18987878593091856	quadratic down	3.898382649238938e-06	0.0255325306945761	0.5399387559098059
ABLIM1	Fib_0	0.0	3	1.0	-0.21377860004868154	linear down	1.1138398675963517e-103	0.0323960867577441	0.5310854440620137
ABLIM1	Mast	30.926078661267752	3	8.810640968156891e-07	-0.4304342589081475	linear down	4.537768190549802e-13	0.0994848263751969	0.5770249735003612
ABLIM1	perivascular_fibroblasts	1.5259590620740344	3	0.6762920820902223	-0.3303049185854814	quadratic down	9.16377882638178e-06	0.0537609817216182	0.5430957133660846
ABLIM1	NK	0.17516972547716594	3	0.9814945639742393	-0.23383893082115514	linear down	1.84418795399709e-06	0.0549822557574002	0.5584534698495789
ABLIM1	LYVE_FOLR_Macrophages	6.191570792179374	3	0.10265290098607376	-0.7424570432754474	linear down quadratic up	2.829563431580276e-05	0.0101502628673743	0.5164946790525897
ABLIM1	Fib_SCARA5	0.013129293612916338	3	0.9996014609368082	-0.06746388173671292	quadratic down	6.2975180417598445e-49	0.0262084487250209	0.539820140895716
ABLIM1	Adipo	8.232399917738675	3	0.04144511200404852	-0.46069322909310745	linear up quadratic down	0.0429941683849051	0.0247322036386865	0.5386016285830049
ABLIM1	vSMCs_2	15.650170856981655	3	0.0013374760306874014	-0.7659464434449427	linear down	0.009693396190941	0.0119840370907284	0.5172848770840327
ABLIM1	Lymphatic_Endo	1.8187933153775029	3	0.6108538642114181	0.26488651686699316	quadratic down	2.755622579014001e-20	0.1023337164451372	0.5905060976863803
ABLIM1	vSMCs_1	2.0684735782925747	3	0.558317055756864	-0.4785575683821591	linear down quadratic up	6.807592169102281e-09	0.0527007726476774	0.5441015689918927
ABLIM1	Capillary_Endo	13.266908607559396	3	0.004093555132955977	0.6259313973783379	quadratic down	9.4216312956686e-77	-0.0062545367113615	0.5919764017393108
ABLIM1	LYVE_PLTP_Macrophages	19.48491686138494	3	0.00021700776100942623	-0.7654984894098611	quadratic down	1.9439149130043394e-10	0.015476263780963	0.5244230867873512
ABLIM1	NK_T	0.08776770569246631	3	0.9932638068944396	-0.0860370457199987	linear down	0.00019458676072	0.1069223429767179	0.5867613356916621
ABLIM1	Endocardial_Endo	3.1079957876226607	3	0.3752722084800302	0.4680405238953287	quadratic down	3.8592403713577177e-26	0.0184269019023124	0.5777597312841432
ABLIM1	prolif	23.88754765807675	3	2.6367381186059998e-05	-0.6562057490070949	linear up quadratic down	1.6844332520976438e-16	0.0464541411663069	0.5473792163130482
ABLIM1	Pericyte_1	46.23074058738846	3	5.065640637234619e-10	-0.6152638763888012	linear down quadratic up	3.1680195172079754e-26	0.038160708033294	0.5313893675955131
ABLIM1	Venous_Endo	15.450595037679092	3	0.0014693994913283735	0.4791331394270757	quadratic down	1.904557542898608e-65	0.0279075799671687	0.5836309518338052
ABLIM1	CD8	0.0	3	1.0	-0.24612468329590542	linear down	0.0340645288201987	0.0089751195019308	0.5171643321110069
ABLIM1	Pericyte_2	10.19287933274285	3	0.0169957756542988	-0.17288835696589322	linear down quadratic up	2.449022269309096e-06	0.0376630030271517	0.5284799810691726
ABLIM1	Monocytes	20.202789169869714	3	0.00015408312637882235	-0.7857637650954908	linear down quadratic up	2.7296994073214245e-10	0.0194252058694098	0.5276840696888352
ABLIM1	vCM_3	165.78815524275925	3	1.0324584746700443e-35	0.9766527166879155	linear down quadratic up	0.0149275351161914	0.0041779038330188	0.5715999767977344
ABLIM1	Myofib	16.447556713544834	3	0.0009178736513462285	-0.5865285688163919	linear up quadratic down	2.727198434489889e-106	0.0488453171867173	0.537548628510372
ABLIM3	vCM_4	3.52644739606074	3	0.3173481471908501	-1.5016777116751259	linear down	0.0409267142457366	-0.0521384690023623	0.4795045691849685
ABLIM3	healthy_CM	0.028568720010281223	3	0.9987266850178247	-0.12742064653839535	linear down quadratic up	2.217678092547987e-226	0.0733068304658097	0.5379943344683704
ABLIM3	damaged_CM	0.028809612807905446	3	0.9987106391675421	-0.768794473164466	quadratic down	1.3153592345184787e-34	0.0086637260164892	0.5150177148534159
ABLIM3	Arterial_Endo	0.0	3	1.0	0.27012893151780115	linear down	1.0251968599845453e-18	0.0019193124756445	0.5394352062753259
ABLIM3	Lymphatic_Endo	0.0	3	1.0	0.34426637325780785	linear up quadratic down	0.0001405452709319	0.0083078568424744	0.5359969454618576
ABLIM3	Capillary_Endo	53.58415388000564	3	1.3762470428137546e-11	1.5935539764865034	linear down	1.6952846499327464e-33	0.0161228206188985	0.5252823919475098
ABLIM3	vCM_3	0.0	3	1.0	-0.8555246531822575	linear down quadratic up	8.006235130811258e-07	-0.0048107206731358	0.5053644587815742
ABLIM3	intermediate_CM	0.0	3	1.0	-0.6383995791676741	linear down	2.5652071392595463e-26	-0.0037232101419759	0.5015741800521991
ABTB2	vCM_4	4.5492069536559665	3	0.20794291116590402	-0.11658050696339683	linear down quadratic up	3.167041978366676e-09	0.0435154939769552	0.523675519398864
ABTB2	Fib_3	0.006182980652706875	3	0.9998709344875523	0.24547248313465164	linear up quadratic down	0.0143052278707105	-0.00038261339024	0.5323519223671751
ABTB2	damaged_CM	0.0	3	1.0	0.14642726000806183	linear up	1.7802215692727632e-16	0.0005858249836927	0.5071459108791128
ABTB2	Fib_0	0.29361093722016596	3	0.961225577812988	0.2356754143191403	linear up quadratic down	0.0007862764926099	0.0128631769773852	0.5292384812361084
ABTB2	Fib_SCARA5	0.781617100754473	3	0.8538587375204015	-0.3723877854959512	linear up quadratic down	9.28938190185524e-07	-0.0285115815977432	0.5253215229855228
ABTB2	vCM_3	0.0009197791998728877	3	0.999992583067108	-0.24250972585369268	linear down quadratic up	0.0009282018156979	-0.0107698870522638	0.5009027136801067
ABTB2	intermediate_CM	0.468134955203932	3	0.9258341314660641	0.06622839576000261	linear down quadratic up	1.7756849837853446e-29	0.0141104532635291	0.5105095395959189
ABTB2	Myofib	0.37241041713654754	3	0.9458809922144509	-0.05366361236568773	linear up quadratic down	2.2996044532764703e-104	0.0251781932168905	0.5463775278449037
AC002066.1	vCM_4	0.01818530482004659	3	0.9993513183951884	0.13226848592083523	linear down	1.6592493842687437e-11	0.0259178597234511	0.5262214137304437
AC002066.1	healthy_CM	0.0	3	1.0	-0.022089585605470474	linear up quadratic down	6.995669509278349e-106	0.0278453603300646	0.5152036985912137
AC002066.1	damaged_CM	0.0019933469545556784	3	0.9999763444278246	0.1574254169085102	linear up quadratic down	1.57137510412387e-33	0.0517948854766608	0.536082346027428
AC002066.1	Adipo	0.0	3	1.0	-0.3747860360179417	quadratic down	0.0408662681935632	-0.0259581060804079	0.5343297549235964
AC002066.1	vCM_3	0.0	3	1.0	-0.23228684794633636	linear up quadratic down	1.1546631787005917e-08	0.0249421104936308	0.520709484678838
AC002066.1	intermediate_CM	0.0	3	1.0	0.26868233173992523	quadratic down	4.0969383414452924e-76	0.028971276753133	0.5162527066377116
AC007319.1	Fib_3	0.0	3	1.0	0.18206693499554444	linear up quadratic down	1.6356377328563964e-44	0.0659165936012512	0.5537826879955587
AC007319.1	Fib_0	0.0017487780943493177	3	0.9999805601446269	0.33032372182361314	linear up quadratic down	1.9839346874321692e-185	0.0896528489129987	0.5641713582880636
AC007319.1	perivascular_fibroblasts	0.0	3	1.0	-0.11913315725615385	quadratic down	3.685356866833124e-15	0.1707460951474599	0.6029225051659444
AC007319.1	Fib_SCARA5	0.0	3	1.0	0.3168080701867967	linear up quadratic down	5.892189528602632e-47	0.0479621661393762	0.5427781272815134
AC007319.1	Lymphatic_Endo	0.002137975478139238	3	0.9999737249016667	-0.19930342702804177	linear up quadratic down	1.3085231266874483e-10	0.0645128477173017	0.5669948279800332
AC007319.1	Endocardial_Endo	0.27425696966886837	3	0.9647950335156217	-0.12555592219173908	linear up quadratic down	0.0171977540330813	0.0371496374829622	0.5462200413252283
AC007319.1	Pericyte_1	0.11184737179766718	3	0.9903787451707381	-0.290548626677959	linear up quadratic down	7.996855274263749e-30	0.0700235031142075	0.5494658501714001
AC007319.1	Venous_Endo	0.0	3	1.0	-0.10440425500141962	linear up quadratic down	2.134382157021242e-97	0.1316862964033208	0.5894977222127886
AC007319.1	Myofib	0.0	3	1.0	-0.10414045892728414	quadratic down	2.0185819195712455e-215	0.0882543107302864	0.5675769804710761
AC008014.1	vCM_4	0.3543118813851962	3	0.9495101176574359	-0.2719711315589811	linear down quadratic up	3.5814053577460846e-42	0.1349919934744353	0.5707711436594629
AC008014.1	healthy_CM	0.3175823556713962	3	0.9566884986103463	0.743675068399863	linear down quadratic up	0.0	0.1220908150345269	0.5623782857769812
AC008014.1	damaged_CM	0.0	3	1.0	-0.6781031467631183	linear down quadratic up	3.3171869163633414e-131	0.0911749905809328	0.5543775402001283
AC008014.1	vCM_3	0.0	3	1.0	-0.2026591379527456	linear down quadratic up	1.5052964857045342e-22	0.0628279747754119	0.5401953832758891
AC008014.1	intermediate_CM	0.0	3	1.0	0.17221577891067186	linear down quadratic up	5.847024128922361e-181	0.0956437826630169	0.5492236572053482
AC009264.1	vCM_4	0.0	3	1.0	-0.796554814706667	linear up quadratic down	9.228776557899238e-30	0.1856504739513319	0.595579050714585
AC009264.1	healthy_CM	0.039161331987910795	3	0.997962918351747	0.7531270023102583	linear up quadratic down	5.008311523305347e-187	0.0962809156394791	0.5512692667487911
AC009264.1	damaged_CM	0.09194201565374449	3	0.9927865608118563	-0.8717562247156039	linear up quadratic down	5.100941272404013e-119	0.0971522329334775	0.5625977901586265
AC009264.1	vCM_3	0.0	3	1.0	0.4257597175451693	linear up quadratic down	1.683195360638335e-25	0.1248727943689186	0.5691026177718652
AC009264.1	intermediate_CM	5.0913108439902726e-05	3	0.9999999033823226	0.05469904973200368	linear up quadratic down	6.31668238018011e-116	0.1781498263163287	0.5908840447116094
AC010210.1	healthy_CM	0.0	3	1.0	0.12195263677393076	quadratic down	2.7811397987848665e-60	-0.0068688247726413	0.4973173036368721
AC010210.1	intermediate_CM	0.0	2	1.0	-0.12195263698977854	quadratic down	3.1568157464463244e-30	-0.0189800902012962	0.4915733494262819
AC011287.1	vCM_4	26.996040350783435	3	5.898619442739707e-06	1.502049396965431	linear down quadratic up	9.535324560497754e-46	0.1466123235112362	0.5908166686613708
AC011287.1	healthy_CM	83.75342317618725	3	4.8052075189877825e-18	1.702152441906358	linear down quadratic up	0.0	0.1673930717848715	0.6081945199780707
AC011287.1	Neuronal	4.299497905191997	3	0.23088713632616992	-1.0784326583995605	linear down	2.087501188001957e-14	0.0625647684813113	0.5511763296614117
AC011287.1	damaged_CM	103.72475709927802	3	2.4573358065363483e-22	1.1879157969437213	linear down quadratic up	9.8907796234357e-162	0.1502732280303496	0.5838345829808091
AC011287.1	Arterial_Endo	0.23602890142849103	3	0.9715735347839809	-1.5224161019370739	linear down quadratic up	6.28364133460138e-139	0.0837283539617025	0.5901900360951536
AC011287.1	Fib_0	2.8599823559643287	3	0.413720699874772	-0.9208483295673021	linear down	2.273838439417888e-229	0.0589459317011524	0.5563069694475924
AC011287.1	Mast	0.47936985518991926	3	0.9233998175667814	-0.5078876281218514	linear down	1.0996552554193318e-24	0.1952753857454895	0.6203606600383511
AC011287.1	NK	1.8014203359432432	3	0.6146259035330286	-0.8154453937013284	linear down	3.113872661236928e-13	0.1284656437692117	0.5925914077569883
AC011287.1	LYVE_FOLR_Macrophages	0.775656467512861	3	0.8552803806089446	-1.5420919893810505	linear down quadratic up	1.9394115030998158e-66	-0.0100081401715106	0.5403538486401731
AC011287.1	Purkinje_fibers	0.0025395150227995444	3	0.9999659894119527	-0.2504606522458712	linear down quadratic up	0.0006786427704233	0.3571542313448816	0.6935362359003245
AC011287.1	Adipo	3.0704548607835798	3	0.3808894703888245	-1.2263352543504826	linear down	0.0249956306203341	-0.1188173213598593	0.4922133612461812
AC011287.1	vSMCs_2	12.478143668406378	3	0.005912474373551969	-1.3687654126162343	linear down quadratic up	3.8484354386751695e-12	0.0444666838292407	0.5651104133152794
AC011287.1	vSMCs_1	0.06261465873720806	3	0.9959103185521508	-0.8177454358893315	linear down quadratic up	4.2308738539575656e-26	0.10641929560728	0.6027631988462077
AC011287.1	Capillary_Endo	0.08454493486684878	3	0.9936252725829516	-1.0145327720513835	linear down quadratic up	5.2203720098978015e-233	0.0859528845968993	0.59065832601702
AC011287.1	NK_T	0.3923649241542709	3	0.9418151676134885	-0.9628334712674427	linear down	7.451547825303939e-05	0.082381651414341	0.5794350096654668
AC011287.1	Endocardial_Endo	1.7890368502769187	3	0.6173235412168834	-1.2199242882121122	linear down	8.492443302851082e-67	0.0720400993938044	0.5881839599604914
AC011287.1	Pericyte_1	0.18501581737959813	3	0.9799712217275642	-0.8495715743108901	linear down quadratic up	5.495244567403008e-99	0.0777837965639404	0.5859522434142161
AC011287.1	Venous_Endo	0.47870995528777105	3	0.9235432184306492	-1.22975557194169	linear down quadratic up	9.115275168361303e-156	0.1196679754851962	0.5964655156845747
AC011287.1	CD8	0.09463253781187195	3	0.9924736674574665	-1.1483885123286361	linear down quadratic up	4.654781374187799e-15	0.1000866757800036	0.5921604004903966
AC011287.1	Pericyte_2	0.9325023895314916	3	0.8175779859657962	0.16608181966798338	linear down quadratic up	2.1838839901436692e-20	0.0667067625132267	0.5611830461120639
AC011287.1	vCM_3	12.264304039513307	3	0.006530490089845146	1.4658575578904123	linear down quadratic up	5.755477551779899e-47	0.1239049523598051	0.589067228285612
AC011287.1	intermediate_CM	118.52271425016818	3	1.6053857789225144e-25	1.3462234653667422	linear down quadratic up	0.0	0.1561785595728357	0.593014661897205
AC016831.7	vCM_4	0.0	3	1.0	0.44402634362619975	linear up quadratic down	4.014518489047466e-07	0.0486717049973521	0.52707748157597
AC016831.7	healthy_CM	0.0003039261784411103	3	0.999998590933879	-0.42733178270911276	linear up quadratic down	3.58520086982537e-116	0.0355141502415707	0.5195005919637712
AC016831.7	damaged_CM	-0.004424167799575586	3	1.0	-0.13872406441855456	linear up	2.023324553411101e-12	-0.0359233515073029	0.4881749599802443
AC016831.7	intermediate_CM	0.0	3	1.0	0.05309488258498285	linear up quadratic down	2.882893537261005e-89	0.0604236924968114	0.5320360673345848
AC022034.1	vCM_4	0.023016810631982493	3	0.9990776629078497	-0.6639317344170994	linear down quadratic up	1.4534631769420314e-99	0.3061773089554177	0.6572877212086123
AC022034.1	healthy_CM	0.5694283532103618	3	0.9033939728684558	1.0139099493546928	linear down quadratic up	1.5241287188865466e-255	0.0627098890033545	0.5324223992003153
AC022034.1	damaged_CM	0.27940779684183337	3	0.9638536213891282	-1.0718134155611458	linear down quadratic up	2.124027799958061e-209	0.1241089646395185	0.5679938195260925
AC022034.1	vCM_3	0.24632693326958144	3	0.9697851943357805	-0.011472595955137277	quadratic down	2.712226279524837e-25	0.066842486614895	0.5387913617517348
AC022034.1	intermediate_CM	0.0	3	1.0	0.20092733401600488	linear down quadratic up	1.67742310565e-312	0.1195459572328521	0.5614028400457163
AC022034.3	vCM_4	0.0590796030401788	3	0.9962477585179313	-0.393429498940753	linear down quadratic up	9.856915194240578e-122	0.3782091496999525	0.7022469112521548
AC022034.3	healthy_CM	27.2744038963624	3	5.156840198237637e-06	1.4823369625390068	linear down quadratic up	0.0	0.1718275348270322	0.5983052519003008
AC022034.3	damaged_CM	0.03095666724483471	3	0.9985647737093607	-0.8415082393991471	linear down quadratic up	0.0	0.3066515162628715	0.6754335822225408
AC022034.3	Adipo	31.10292140375899	3	8.086707280081585e-07	-5.277781539265046	quadratic down	1.3325627883186125e-07	0.0054359502184484	0.5603906663483402
AC022034.3	vCM_3	0.05499126033128011	3	0.9966263046495963	0.448960037633255	linear down quadratic up	4.92900735380506e-53	0.1567068383573909	0.5996373258013312
AC022034.3	intermediate_CM	0.0	3	1.0	0.22418599841664394	linear down quadratic up	0.0	0.2050063781445537	0.6148138160783895
AC079142.1	vCM_4	0.0	3	1.0	-0.014316833250065109	linear down quadratic up	1.5241287182885556e-22	0.1028394439834701	0.5522510541359238
AC079142.1	healthy_CM	0.440620098268238	3	0.9317292246733377	0.4955998570696941	linear down quadratic up	7.067046415339424e-250	0.0683414064138883	0.5344784135935171
AC079142.1	damaged_CM	0.0	3	1.0	-0.5337703465828475	linear down quadratic up	7.62489424795993e-51	0.0521322360569969	0.5295470995461283
AC079142.1	vCM_3	0.0	3	1.0	-0.13936672705541475	linear down quadratic up	9.852563897013454e-13	0.0392620333602657	0.5264857639419489
AC079142.1	intermediate_CM	0.0	3	1.0	0.07737659940691	linear down quadratic up	5.8439683539130555e-111	0.0541771494193635	0.5279542306391172
AC087457.1	healthy_CM	0.0	3	1.0	-0.3520867013877029	linear up quadratic down	1.057337425353401e-152	0.0163990702086495	0.5125340983962532
AC087457.1	damaged_CM	0.0	3	1.0	-0.5993115047343824	linear up quadratic down	1.563115399580784e-15	-0.0902942245827604	0.4682739268986213
AC087457.1	intermediate_CM	0.0	3	1.0	0.8289441558958632	linear up quadratic down	9.873116085457508e-45	-0.0178961649644078	0.4986691144048676
AC090348.1	vCM_4	0.006850327928067979	3	0.9998495148982145	-0.19995138253492228	quadratic down	6.863472214754523e-80	0.2619504558317641	0.6317101469094221
AC090348.1	healthy_CM	0.03225590798962331	3	0.9984740720770996	0.7460824026955205	quadratic down	2.9179196109521013e-213	0.0513328943105719	0.525909838958893
AC090348.1	damaged_CM	0.3056535678270498	3	0.9589617136642651	-1.1105896561591162	linear down	6.401912013220177e-144	0.0813680316174764	0.5454910492159546
AC090348.1	vCM_3	0.2278830752640982	3	0.972967241932253	-0.187327305932668	linear up quadratic down	1.1315827011664884e-30	0.0999393951960366	0.5532179753267106
AC090348.1	intermediate_CM	0.0	3	1.0	0.353065276066743	quadratic down	9.945467184258815e-208	0.0765668887215921	0.5387682575220794
AC092353.2	vCM_4	0.0014893112988692866	3	0.9999847207160586	-0.17501287907141183	linear down quadratic down	1.7546347451500415e-121	0.3623255782660342	0.6942244402107594
AC092353.2	healthy_CM	0.04775253531796372	3	0.9972640991512607	0.33861392116789557	linear up quadratic down	6.561640527787397e-109	0.0331463551364586	0.5529141741493385
AC092353.2	damaged_CM	0.041795940475702544	3	0.997755699827926	-0.35598118602885076	linear down	9.539071596111879e-110	0.0695472845947403	0.5604177476436019
AC092353.2	vCM_3	0.045731385175829406	3	0.9974343945774445	-0.014465045186397685	linear up quadratic down	6.843247323543655e-21	0.0834551666398921	0.5887199816896663
AC092353.2	intermediate_CM	0.0	3	1.0	0.14606170839789678	linear up quadratic down	2.119595355667e-311	0.1295456258494972	0.5976774930118298
ACADVL	vCM_4	0.0	3	1.0	0.3420496031662881	linear up quadratic down	1.2649985515964605e-12	0.0393216864879353	0.520457905339536
ACADVL	healthy_CM	0.14240788703464022	3	0.9863024960950272	-0.4024747059144178	linear up quadratic down	3.695640185140987e-128	0.0174896590195049	0.512010585294503
ACADVL	damaged_CM	0.0	3	1.0	-0.05353483227863265	linear up	7.483551807800471e-72	0.0206933781499879	0.5182474016789136
ACADVL	vCM_3	0.0	3	1.0	-0.5913405386519974	linear up	1.792864912137043e-09	-0.0424496563961511	0.488417737659031
ACADVL	intermediate_CM	0.0	3	1.0	0.5198215999472753	linear up quadratic down	1.313592608041989e-176	0.0686610054092643	0.537283746783184
ACO2	vCM_4	0.0	3	1.0	0.03584520920352141	quadratic up	0.0212525932356703	-0.0073371787556959	0.4963705202231006
ACO2	healthy_CM	0.0	3	1.0	0.18319766077227145	linear up	2.1804923987067877e-91	0.0120224972796459	0.506214565159641
ACO2	damaged_CM	0.0	3	1.0	-0.06522353965011554	quadratic up	8.162862662097817e-25	0.0140099944704222	0.5080368326740744
ACO2	vCM_3	0.0	3	1.0	-0.3420088982060066	linear up	0.000541977647177	0.0071494209119266	0.5055672277768285
ACO2	intermediate_CM	0.0	3	1.0	0.15119169126643842	linear up quadratic down	8.490098069490842e-37	0.0056145922509162	0.5030478527577105
ACOT11	healthy_CM	0.09026721759002225	3	0.9929792501999238	0.17669545329736547	linear up	4.325738297415527e-88	0.0137938013842974	0.5119469660560017
ACOT11	vCM_3	0.0	3	1.0	-0.022782573804267403	linear up	8.322013052456064e-06	-0.0038801495307678	0.5017252684583244
ACOT11	intermediate_CM	1.7852537137797808	3	0.6181491386067164	-0.16050671193851507	linear up quadratic down	1.024026430906637e-38	0.0279015798452334	0.5164458910490288
ACSS1	vCM_4	0.0	3	1.0	-0.36386421310492545	linear down	0.0007528201743752	-0.0152871379060364	0.4928653111312833
ACSS1	healthy_CM	0.0	3	1.0	0.36386420987050405	quadratic up	1.1466683296370215e-37	-0.0107596610274862	0.4962016456933263
ACSS2	vCM_4	0.007693982409393443	3	0.9998209215302994	0.5007887817962856	quadratic up	3.6785216894194353e-11	0.0310291371296836	0.515981892635442
ACSS2	healthy_CM	0.0	3	1.0	-0.13045462058969926	linear up	4.5986135113389305e-93	0.0197974499741181	0.5104594664524917
ACSS2	damaged_CM	0.0	3	1.0	-0.2005020832315002	linear up	5.654485454257317e-37	0.022547693590576	0.5131313464340027
ACSS2	vCM_3	0.0	3	1.0	-0.1686786455891795	quadratic up	3.0243124251844506e-12	0.0320864990381987	0.5187202224881682
ACSS2	intermediate_CM	0.0	3	1.0	-0.07200525005082795	linear up	4.755770946118155e-22	0.0081783275873307	0.5048684765647975
ACTN1	vCM_4	1.073464432438079	3	0.7834834255402257	0.8075425876648135	linear up	1.4875103130218158e-33	0.1022457405965969	0.553318390981322
ACTN1	healthy_CM	5.327608579205194	3	0.14932091094397684	-1.0788260849071365	linear up	5.863746990410718e-111	-0.0059039917633303	0.503972332844459
ACTN1	damaged_CM	0.0	3	1.0	0.32325802620951594	linear up quadratic up	1.2220857766120711e-138	0.0933446255372617	0.5496027983272082
ACTN1	perivascular_fibroblasts	3.2773267777432	3	0.3508108224691412	-0.060355396172654396	linear down quadratic up	9.083326709962993e-20	0.2538875032696526	0.6649555874282701
ACTN1	vSMCs_2	0.0	3	1.0	0.16649094792474084	quadratic up	6.464147533041021e-07	0.0606501053699278	0.5437279339773082
ACTN1	Lymphatic_Endo	0.009622721713359561	3	0.9997496703382933	-0.2765220070303085	quadratic up	1.906806647313158e-06	0.020360615772512	0.5302227626917827
ACTN1	vSMCs_1	0.020299630114394368	3	0.9992354467780302	0.544686629031674	quadratic up	4.4267945881723715e-09	0.0478386018956978	0.5376783094455092
ACTN1	Endocardial_Endo	-9.068778162462082e-05	3	1.0	0.2462911971558999	quadratic up	0.0038227617816863	0.0025289884230152	0.5152130593546449
ACTN1	Venous_Endo	0.10179069780057098	3	0.991621670607016	-0.37837774850171924	linear down quadratic up	0.0165748368408874	-0.0013730878945648	0.5202861410120876
ACTN1	vCM_3	0.10498956063638121	3	0.991232007614107	-1.1604119734637708	quadratic up	7.382148478582788e-15	-0.0174789597942746	0.508597723893363
ACTN1	intermediate_CM	0.0	3	1.0	-0.1558304447974187	linear down quadratic up	1.7961270806318795e-170	0.066817337817697	0.5389332811518548
ADAMTS6	healthy_CM	1.0	1	0.0	0.0	linear down quadratic up	0.0	0.1358407513887685	0.5715784293547551
ADAMTSL3	Fib_3	0.0	3	1.0	0.24194873372131678	linear up quadratic down	1.4652323448049514e-41	0.0756967783650417	0.5565918865426404
ADAMTSL3	Fib_0	0.0011208171123858024	3	0.9999900235756983	0.300272153255153	linear up quadratic down	7.204420368382352e-304	0.1532416617622665	0.5966743289288989
ADAMTSL3	perivascular_fibroblasts	0.0	3	1.0	-0.2746856306485396	quadratic down	2.0978731901926525e-14	0.1564013370063517	0.5988134906377313
ADAMTSL3	Fib_SCARA5	0.0	3	1.0	-0.23573804083006372	linear up quadratic down	3.289627923088712e-61	0.0670829043840202	0.5450126114148734
ADAMTSL3	Pericyte_1	0.059509607715770615	3	0.9962072062721954	0.33458389649237724	linear up quadratic down	5.294872794042998e-15	0.0327312805953962	0.5420828122110166
ADAMTSL3	Myofib	0.06824079442526892	3	0.9953547264882552	-0.5167357422018917	linear up quadratic down	1.2579594924652471e-306	0.1268469646126594	0.5847808743170538
ADCY6	vCM_4	0.0010264863688496189	3	0.9999912559053227	0.10972225371586052	linear up	1.7066801179641848e-05	0.0120913759187298	0.5063330594595525
ADCY6	healthy_CM	0.0	3	1.0	0.1597960514867861	quadratic up	5.972476084998847e-208	0.044711508259088	0.5237189394738888
ADCY6	damaged_CM	0.0	3	1.0	-0.14285728287936922	linear down quadratic up	2.1107987874418802e-47	0.0390640400691331	0.522562205464927
ADCY6	vCM_3	0.00511196710581058	3	0.9999029411927041	-0.421820545508932	quadratic up	9.808893540501931e-11	0.0218726686256562	0.5140701637896598
ADCY6	intermediate_CM	0.024632183588709868	3	0.9989793751248025	0.23506089554020854	linear down quadratic up	1.0922036372801331e-76	0.0388896509480998	0.5205720546789305
ADCY9	vCM_4	0.052369693872698	3	0.9968621952498573	-0.28911315196876514	linear up quadratic down	0.0002690232618503	0.0093057424977295	0.5066555703034609
ADCY9	healthy_CM	0.0	3	1.0	0.22970353921733488	quadratic up	4.2753618764982767e-47	0.010607247621396	0.5058484414997426
ADCY9	vCM_3	0.0	3	1.0	-0.18304120426382564	quadratic up	8.255453258784385e-08	0.0115696903340021	0.511649492094077
ADCY9	intermediate_CM	0.0	3	1.0	0.20569918750380098	linear up	1.296195639330435e-32	0.0112899508138254	0.5063404035341057
ADD3	vCM_4	0.0	3	1.0	-0.4419780203195707	linear down	0.0001026851800216	0.008648355797033	0.5049936826720578
ADD3	healthy_CM	0.06317147873527913	3	0.995856334083763	0.015851178900805563	linear down quadratic up	9.430585984357553e-16	-0.000971987388149	0.4998522039491706
ADD3	Fib_3	0.0	3	1.0	0.24983840085407083	linear up quadratic down	5.328671179719496e-05	0.0130187359182337	0.5201544382618127
ADD3	damaged_CM	2.344005387617477	3	0.5041430992752685	-0.9811114311569618	linear down	9.244873998274232e-11	-0.0072467092542669	0.5014496365419421
ADD3	CD4	0.0	3	1.0	-0.4730619487829434	quadratic down	0.0381852849976752	-0.0107100990267872	0.522788741410591
ADD3	Fib_0	2.4450695032061684	3	0.4853000921387176	0.5584583186863196	linear up quadratic down	2.7335180891512823e-43	0.0200295089089276	0.5164225078953808
ADD3	Mast	0.0	3	1.0	-0.635830731179349	quadratic down	0.0179254446390203	-0.0150815961237651	0.5257800435380944
ADD3	perivascular_fibroblasts	0.0	3	1.0	-0.1555394702007321	linear up quadratic down	0.0499235247016563	0.0183695660571309	0.5268911588288947
ADD3	Fib_SCARA5	1.6120302873137289	3	0.6566651195878133	0.811291339719584	linear up quadratic down	8.050715169956794e-08	0.0036731776493665	0.5130092632903374
ADD3	intermediate_CM	0.0	3	1.0	-0.2118102612613423	linear down	1.9181286948142992e-13	0.0025769625904259	0.5016911408273227
ADD3	Myofib	0.0	3	1.0	0.41917977997867445	linear up quadratic down	7.544964676128697e-81	0.0406189844979542	0.5308524895680551
ADGRA3	vCM_4	0.0	3	1.0	0.22626374841656527	linear up quadratic down	0.0139769257411772	0.0065833971363645	0.5035127674420415
ADGRA3	healthy_CM	0.0	3	1.0	0.24341447202221678	linear down	3.771184554192884e-110	0.0223363426189765	0.5116161511303985
ADGRA3	damaged_CM	0.0	3	1.0	-0.2951011429608936	linear down	4.2175233481787536e-17	0.000948933472317	0.5033113074073567
ADGRA3	vCM_3	0.0	3	1.0	-0.19499109174311624	quadratic down	9.897279044578916e-05	0.0023614994553903	0.5052269886370144
ADGRA3	intermediate_CM	0.0	3	1.0	-0.028600264456475566	linear down	5.24969880003962e-35	0.0098784116832532	0.5055062300238243
ADGRB3	Fib_3	0.008088872469631561	3	0.9998069822952124	-0.035080398300609494	quadratic down	2.2450376135444405e-61	0.0737766039073829	0.5746712795961777
ADGRB3	Neuronal	25.505605960544276	3	1.2103445378820471e-05	1.2895896935510238	linear down quadratic up	0.000355012128357	0.0262059460753857	0.5974713678155781
ADGRB3	Fib_0	0.0	3	1.0	0.09120961450356113	quadratic down	2.73495014163583e-227	0.0934456087763703	0.5875936658750535
ADGRB3	perivascular_fibroblasts	0.05550137796211384	3	0.996579774434424	-0.41636296062001765	quadratic down	3.8535362338126257e-17	0.1767194994066051	0.6070531576582537
ADGRB3	Fib_SCARA5	0.023454378498306817	3	0.9990513611267675	0.21053933271368552	quadratic down	8.359486669448605e-98	0.0656383754455698	0.5802520924649288
ADGRB3	vSMCs_2	0.0006134927196157524	3	0.9999959593335922	-0.3264165183813107	quadratic down	0.0022837738269172	0.0216737737607825	0.5286208933855285
ADGRB3	vSMCs_1	31.130612769632695	3	7.978853641690558e-07	-1.0595475244358372	linear up quadratic down	8.546143117679984e-05	0.0312689165960862	0.5344017819432699
ADGRB3	Pericyte_1	0.0	3	1.0	0.038830670787498356	quadratic down	5.9873142497953086e-40	0.0222873850190595	0.5589082219458227
ADGRB3	Pericyte_2	0.0	3	1.0	-0.13725762564294275	quadratic down	2.550724711501647e-09	-0.0004103571740536	0.5372084218089965
ADGRB3	Myofib	1.7011971575609732	3	0.6366676729093876	-0.6592200806251854	quadratic down	2.7297168978429906e-221	0.08871104936829	0.5688466368875253
ADGRD1	vCM_4	7.982888967267949	3	0.046366665989218084	0.027729392153369836	quadratic down	6.459872100615918e-09	0.0226782600315742	0.5131598540348663
ADGRD1	healthy_CM	15.84774793903231	3	0.0012184661742095447	0.7424424182244953	linear down quadratic up	1.1516914651362062e-61	0.0168968598352664	0.5087643315620534
ADGRD1	damaged_CM	2.8046078016851843	3	0.42274195246796964	-0.7369190090109876	linear down quadratic up	1.5740490833100246e-09	0.0068329130012515	0.5118063100680493
ADGRD1	Fib_0	1.4716318647403677	3	0.6888329860466873	-0.008422561381620453	linear up quadratic down	7.262336309414358e-07	0.0138139159304186	0.5206152725599545
ADGRD1	Fib_SCARA5	98.44744287567374	3	3.3519519831929523e-21	0.5925943606250657	linear up quadratic down	0.010250880087123	0.0347316718633237	0.5260518933328153
ADGRD1	vCM_3	1.3141766206219352	3	0.725769481922387	0.09918908008992194	linear down quadratic up	2.1910938952794223e-06	0.0263527482082474	0.5176394756797771
ADGRD1	intermediate_CM	14.593951208132921	3	0.0021986757342936604	0.42587876485934667	linear down quadratic up	2.0758668865068644e-06	0.0098851804841493	0.5057690679923426
ADGRD1	Myofib	439.34234552968235	3	6.642760370006188e-95	-4.638456598129091	linear down	3.038837812380596e-33	-0.3557222898639629	0.415931377702638
ADGRL2	vCM_4	1.821956338698329	3	0.6101686860992455	0.7184315725895234	linear down quadratic up	4.714566750814226e-25	0.093045905556827	0.5494958542732523
ADGRL2	healthy_CM	7.23184039856393	3	0.06486409793511001	1.1051827941241346	linear down quadratic up	0.0	0.1028256456737326	0.561851936949319
ADGRL2	Neuronal	37.95945807960729	3	2.8828911008096422e-08	-1.3163768034194179	linear down	3.832799058905003e-08	0.0206790401132088	0.5299784125491911
ADGRL2	damaged_CM	0.0	3	1.0	0.3341324954527447	linear down quadratic up	1.5360634351095646e-178	0.1210567418055595	0.5650550918120347
ADGRL2	Fib_0	0.059557718913286595	3	0.9962026604759857	-0.7271467449532286	linear down quadratic up	2.356381225273814e-74	0.0192634506635124	0.5226456159166977
ADGRL2	perivascular_fibroblasts	0.4258973815297671	3	0.9348422451546611	-0.5627147297818974	quadratic down	3.0753390649113855e-05	0.0303316198267002	0.5298311107443594
ADGRL2	Adipo	0.9115376644613622	3	0.822642650048734	-0.47564771450289073	quadratic down	0.0186304869856399	0.00833108321517	0.5256491669738887
ADGRL2	vSMCs_2	1.548599158775283	3	0.6710999335377794	-1.325150793533046	linear down	7.01025319616184e-05	-0.0057462064026407	0.5254971596484103
ADGRL2	Capillary_Endo	0.0	3	1.0	-0.09149771086185542	linear down quadratic up	2.3872713093267297e-49	0.0215619216089772	0.5309703054533091
ADGRL2	NK_T	4.867766022465556	3	0.1817400255790329	-1.6066710387714587	linear down quadratic up	0.0045940757690039	0.0599537056790355	0.5688452667396078
ADGRL2	Endocardial_Endo	9.020761737254904	3	0.029016117695963507	-1.3423239626895354	linear down quadratic up	6.863915504972382e-21	-0.0784961647461519	0.5254321637408553
ADGRL2	Pericyte_1	0.0	3	1.0	-0.17828432095325217	linear down quadratic up	8.7501771388051e-32	0.037492213668142	0.534496417676525
ADGRL2	Venous_Endo	1.448379447009515	3	0.6942345211058872	0.4806300725624254	linear down quadratic up	5.097818384469919e-50	0.0497225098363065	0.5397407734745906
ADGRL2	Pericyte_2	0.030264908708937197	3	0.9986123239095213	-0.06787289176637573	linear down quadratic up	3.771173355939808e-16	0.0492446744921218	0.5404667033259416
ADGRL2	vCM_3	1.92821698046007	3	0.5874383773153231	0.7467659839912468	linear down quadratic up	3.3505432329554994e-30	0.0792461946956092	0.5484706211883104
ADGRL2	intermediate_CM	4.818266930501974	3	0.185598571201939	0.9121758550604712	linear down quadratic up	7.408866250828215e-139	0.0508573782640857	0.5316383094648586
AFAP1	Fib_0	0.0	3	1.0	0.28642708488264357	linear up	5.732256851643429e-53	0.0019094571103184	0.5225031635901674
AFAP1	Fib_SCARA5	0.0	3	1.0	-0.4053982915460643	linear up quadratic down	1.0338644905369888e-08	-0.045242956264736	0.5074773215781867
AFAP1	Myofib	0.0	3	1.0	0.08872839790747411	quadratic up	6.341785587498345e-28	-0.0223045871673728	0.5243279739200266
AFF3	Fib_0	0.0	3	1.0	-0.5047223902647386	linear up quadratic down	2.9448550777416417e-37	-0.0294301074146605	0.5327670899555768
AFF3	Fib_SCARA5	0.0	3	1.0	0.0774425194835594	linear up quadratic down	1.6905112283896127e-14	-0.0029592301505938	0.5336239282708001
AFF3	Monocytes	0.0	3	1.0	0.6699502133975422	linear up quadratic down	1.6296446508936586e-07	0.0033284386428876	0.5552504799156277
AFF3	intermediate_CM	0.0	3	1.0	-0.6705683246687872	linear down quadratic up	4.0791008029584036e-14	-0.0144565758485752	0.4948367648519169
AFF3	Myofib	0.0	3	1.0	0.18374866787829347	quadratic down	2.9134100371242676e-228	0.0613530947329238	0.5790256801808451
AGBL4	vCM_4	0.16973614620316926	3	0.9823203694982574	-1.1051281921328364	linear up quadratic down	6.950507441604167e-17	0.0720878439797955	0.5416341776766826
AGBL4	healthy_CM	0.06466052111589271	3	0.9957108752919412	1.1051281873927306	linear up quadratic down	1.1330462376129906e-139	0.0102061973486464	0.5103166305453557
AGTPBP1	vCM_4	0.0	3	1.0	-0.03563206952976461	quadratic down	6.555950737935502e-08	0.0220221859096778	0.5120259190735241
AGTPBP1	healthy_CM	0.0	3	1.0	0.5529644791885138	quadratic down	8.545824333763002e-77	0.0103235631869255	0.5054255414555665
AGTPBP1	CCL18_Macrophages	0.0	3	1.0	-0.7359514624140525	linear down	9.92919494332673e-07	-0.0683637406939283	0.5090333466915555
AGTPBP1	damaged_CM	0.0	3	1.0	-0.03283654017792015	linear down	2.9796940126584e-07	-0.0014385411191859	0.5028978031986666
AGTPBP1	NK	0.0	3	1.0	0.14769595242374062	linear down	0.0007570034274821	0.0237190557705625	0.5366526496811347
AGTPBP1	LYVE_FOLR_Macrophages	0.0	3	1.0	-0.035954185484845524	linear down	2.577920259853284e-11	0.0008640958356782	0.5153988663842473
AGTPBP1	LYVE_PLTP_Macrophages	0.0	3	1.0	-0.7264626767069957	quadratic down	1.842667121474735e-05	-0.0840458049163592	0.499498981293566
AGTPBP1	CD8	0.0	3	1.0	-0.0897453012326952	quadratic down	0.0160689391548783	-3.4709941409971634e-06	0.5277930924302764
AGTPBP1	Monocytes	0.0	3	1.0	-0.0195553943359974	quadratic down	3.176111735678792e-11	0.0074392140345076	0.5265090017301682
AGTPBP1	vCM_3	0.0	3	1.0	0.04026456532617351	quadratic down	0.0019377440424181	0.0032211160600937	0.5060345402804092
AGTPBP1	intermediate_CM	0.0	3	1.0	0.48740618635672506	quadratic down	6.834905792563149e-28	0.0060009005145349	0.5033538010515499
AHDC1	vCM_4	0.0	3	1.0	0.5700399764526729	quadratic up	3.8519356470401863e-20	0.0577740344758441	0.5306055881239079
AHDC1	healthy_CM	0.0	3	1.0	-0.5925764063089698	quadratic up	3.9507424413236537e-85	-0.0455462250914078	0.4804825365270168
AHDC1	damaged_CM	0.0	3	1.0	0.20858350724142127	linear up	2.244036357759317e-38	-0.0076073579829911	0.5018977011839864
AHDC1	intermediate_CM	0.0	3	1.0	-0.32778468695856344	quadratic up	5.170257606185849e-46	-0.0252936420546889	0.4903483659094668
AHI1	vCM_4	2.693178344293419	3	0.44138780835546043	0.5478274592877238	linear up	3.323346715742154e-05	0.0003482559045617	0.5036698137040128
AHI1	healthy_CM	0.0	3	1.0	0.35244093622423106	linear up quadratic down	5.581009157373289e-07	-0.005678268219758	0.4972388355062046
AHI1	Fib_3	0.0	3	1.0	0.08428961594570442	linear up quadratic down	2.123287919526528e-08	0.0109798097792825	0.5148165179978716
AHI1	damaged_CM	26.43131032322179	3	7.746393062673604e-06	0.3388695010228337	linear up	9.498826232753252e-55	0.0311803477780481	0.5184096527774813
AHI1	Fib_0	3.0348224689691734	3	0.38628733567753226	0.4460834820412199	quadratic down	4.290543103401932e-14	0.001224991857572	0.5050228474141141
AHI1	Fib_SCARA5	0.0	3	1.0	0.1914985941781499	quadratic down	9.613416748061471e-16	0.0115996199921054	0.5103011195329774
AHI1	Endocardial_Endo	36.57785312478717	3	5.65184046143301e-08	-0.8128543627488584	linear down	1.5109075998458822e-07	-0.0059419395924422	0.5233064537134777
AHI1	prolif	6.4947140809925985	3	0.08987120082482383	-0.7512666264848712	linear down quadratic up	0.0052106524690492	-0.0149572917445088	0.5218817662930391
AHI1	Pericyte_1	696.8967271625044	3	9.884269769337389e-151	-5.717820814227787	linear down	0.0452443125849457	-0.3431986898222774	0.4131352944750283
AHI1	intermediate_CM	0.1806518231198599	3	0.9806506086925556	0.2918739980567192	linear up	2.0075239826441463e-06	-0.0080221383026708	0.4962258467828586
AHI1	Myofib	0.8054585243068317	3	0.8481609857871125	0.273156967100024	linear down	2.5211811395191225e-35	0.0128343672642551	0.5134262751460092
AKAP6	healthy_CM	167.2640364485262	3	4.9578215435161465e-36	1.4348645625842396	linear up quadratic down	0.0146834593138049	-0.0011522353628412	0.5243437706192287
AKAP6	Fib_3	0.021035618221187442	3	0.9991936702589704	-0.48880894133867225	linear down	5.730343098312875e-13	0.0076072100697854	0.524633010505572
AKAP6	Neuronal	1.177686028478754	3	0.7583609470206221	0.544039917907645	linear down quadratic up	1.7487396592458564e-05	0.0436671888239729	0.5317937301702691
AKAP6	CCL18_Macrophages	3.642780622255331	3	0.3027106005501487	-0.8145845867906029	quadratic down	1.0895329174357902e-17	0.0452848077100074	0.5538818677910406
AKAP6	SPP1_Macrophages	3.1487952026319173	3	0.3692479399221874	-0.4621484980765833	linear down	2.038650829042968e-43	0.0623048611900176	0.5804249579802132
AKAP6	damaged_CM	188.0289690924612	3	1.6269423281798554e-40	1.60718400137431	linear up	3.373269422926142e-22	0.0004728685677657	0.5636484900286713
AKAP6	Arterial_Endo	0.06354298896318851	3	0.9958201913564378	-0.6533405971320281	linear down	4.012757470090829e-59	0.05465586855476	0.5528326522879128
AKAP6	CD4	0.042990674061234975	3	0.9976596226348242	-0.22160761704305665	quadratic down	1.7418321979356792e-08	0.0489370161653517	0.5475154156800839
AKAP6	Fib_0	0.05575289327198419	3	0.9965567579781132	-0.5049063125614597	linear down quadratic down	9.962791428274768e-61	0.0195700261413657	0.5196897773549153
AKAP6	Mast	2.237855854827265	3	0.5245304884176831	-0.1217391974020397	linear down	1.4101665050567588e-24	0.1985733646362751	0.6188741282525104
AKAP6	perivascular_fibroblasts	0.44779479430326163	3	0.9302014965544562	-0.5767427605034411	quadratic down	0.0021001538061344	0.0196338314191185	0.5273050551239465
AKAP6	NK	0.36105506823352845	3	0.9481647153582884	-0.2572522347197478	quadratic down	2.3371414163281837e-07	0.0716092726134224	0.5523635318439888
AKAP6	LYVE_FOLR_Macrophages	0.00237721405972787	3	0.9999691956861342	-0.4191702564019638	linear down	4.973217256516349e-13	0.0096072627782795	0.5192234586765078
AKAP6	Fib_SCARA5	0.0775739092522241	3	0.9943855428208095	-0.49842930009239544	linear down	2.5179469455689048e-17	0.0072622572192171	0.5163940059038586
AKAP6	Adipo	0.02154829489501166	3	0.9991641421804871	-0.21147729883228666	quadratic down	0.0012261754641389	0.0521037150632718	0.5474619016515607
AKAP6	vSMCs_2	0.5216520020421632	3	0.9141094525888867	0.3981458365273766	linear down	1.7061117116256165e-06	0.0423727620260134	0.5376589381293249
AKAP6	Lymphatic_Endo	0.093713994561083	3	0.9925809486321728	-0.5308431279404987	linear down	9.521153768547024e-17	0.0620672076232846	0.5596430028435083
AKAP6	vSMCs_1	1.820265933655612	3	0.6105348030247038	0.5976293832208173	linear down	1.482275123647229e-07	0.0295265560646279	0.5388892043517023
AKAP6	Capillary_Endo	0.0	3	1.0	-0.44387464553816974	linear down quadratic up	2.471952873775184e-59	0.0250494831109552	0.5343374997892985
AKAP6	LYVE_PLTP_Macrophages	0.03609243985811072	3	0.9981959623518717	-0.5644764694980119	quadratic down	4.522829519283968e-27	0.0398788564175278	0.5451813487498935
AKAP6	NK_T	7.417962113359146e-06	3	0.9999999946266546	0.001803359498801907	quadratic down	0.0073867844281135	0.0786770984028363	0.5561345930098008
AKAP6	Endocardial_Endo	0.029775351424519855	3	0.9986456588592882	-0.7057535512602571	linear down	3.5977933629677623e-19	0.019046474030819	0.5439360068785035
AKAP6	prolif	3.8709071900051786	3	0.2757454658324395	-1.576898276536832	linear down quadratic up	1.2292090440817928e-32	-0.2007212555301218	0.4982262691229189
AKAP6	Pericyte_1	0.0	3	1.0	-0.3214412717677786	linear down quadratic up	5.129611777332483e-44	0.0467225939583313	0.5393204857988059
AKAP6	Venous_Endo	0.6325560344066312	3	0.8889406205599268	-0.5722476171005968	linear down	1.884923655831439e-77	0.0719035822327083	0.5531221591154609
AKAP6	CD8	0.25311089541867837	3	0.9685915123780909	-0.28563521107938794	quadratic down	7.217680885282569e-08	0.0800860572033236	0.5537236398213642
AKAP6	Pericyte_2	0.2528664724514631	3	0.9686347305930162	0.015540460205347023	linear down quadratic up	0.001664607577182	0.0148980822827188	0.5200162824092059
AKAP6	Monocytes	0.0	3	1.0	-0.40199282739599057	linear down	3.512545108691615e-18	0.0289644169699666	0.5322571257298367
AKAP6	intermediate_CM	39.22172556868888	3	1.5577268800003647e-08	1.4119817699237984	linear down	3.880352240716416e-26	0.002991204155042	0.5388516949357958
AKAP6	Myofib	0.2980062630325353	3	0.96040301132164	-0.6551040809741803	quadratic down	2.3332443148444065e-134	0.0423321188908631	0.5416800569835021
AKT3	Fib_3	0.0	3	1.0	-0.006413561362774045	linear up quadratic down	6.696638903504951e-09	0.0269828553227655	0.5245673310779111
AKT3	Arterial_Endo	0.0	3	1.0	-0.2147163972685537	linear up quadratic down	6.0915614907604415e-21	0.0264594384518984	0.5262358634414976
AKT3	CD4	0.0	3	1.0	-0.17405153869520973	quadratic down	0.0006900935173096	0.0167031917683415	0.5237394883772186
AKT3	Fib_0	0.17069875476787333	3	0.9821748573044183	0.3901624205506543	quadratic down	1.0684173429654118e-78	0.0169552942048529	0.5276506526790428
AKT3	perivascular_fibroblasts	0.6327648097563031	3	0.8888923375703403	0.4496762056117297	quadratic down	0.0002675169135362	0.0177646144536346	0.524649850011444
AKT3	Fib_SCARA5	0.9341679091171624	3	0.81717544745139	0.3804990238507666	quadratic down	8.489248431529296e-29	0.0130408552192833	0.5266772741828085
AKT3	vSMCs_2	0.0	3	1.0	0.022666926450219393	linear down	0.0464593139105841	0.0067100139881279	0.508390297422466
AKT3	Lymphatic_Endo	1.0255627098052942	3	0.7950668620561517	-0.3821270133172687	linear up quadratic down	4.508451541797458e-05	0.0325001045701246	0.5371385006027776
AKT3	Capillary_Endo	0.0	3	1.0	-0.229573847939952	linear up quadratic down	1.2577434334059327e-25	0.0182025157271868	0.5201074501432799
AKT3	Endocardial_Endo	0.0	3	1.0	-0.059432365266096465	quadratic down	0.000147626014603	0.0083291451860925	0.515671023452373
AKT3	prolif	60.55833029762729	3	4.46636730157633e-13	-1.3972016150221238	linear down	1.6293076515283122e-15	-0.1419863603299931	0.4958459765867351
AKT3	Pericyte_1	0.08570158164565522	3	0.9934962547669897	0.3758775443673662	quadratic down	2.1266100886296662e-10	-0.0084703522415698	0.5207205429725665
AKT3	Venous_Endo	0.0	3	1.0	0.048217269971386645	quadratic down	8.451360158328813e-14	0.0136982934550009	0.5150247343832826
AKT3	Myofib	0.0	3	1.0	0.05220589057714414	linear up quadratic down	1.2902082901968485e-141	0.0648261858987788	0.5437777875529137
AL035670.1	healthy_CM	1.0	1	0.0	0.0	quadratic down	4.121664144458846e-65	-0.0262377106305311	0.4879940855991179
AL136171.2	vCM_4	0.4814339621834256	3	0.9229509414075223	0.029562054099742496	quadratic down	1.0333805791875616e-54	0.1928836228761203	0.6018967338419293
AL136171.2	healthy_CM	0.6358117477733675	3	0.8881873476886101	0.6416173237154812	linear up quadratic down	2.567888727659124e-147	0.0306232559491111	0.5327782242813893
AL136171.2	damaged_CM	0.5982335244048536	3	0.8968366482793888	-0.4473497785857961	linear down quadratic down	3.3171869163633414e-131	0.0846381033669437	0.548418629121147
AL136171.2	Purkinje_fibers	7.728644431676345	3	0.05196567447615832	-1.4076130773621363	linear down quadratic up	0.0065379104984439	0.3319015495383158	0.6659507747691578
AL136171.2	vCM_3	0.0	3	1.0	0.12144957333607315	quadratic down	1.1861429469331927e-20	0.0469535967273193	0.538669617815862
AL136171.2	intermediate_CM	0.3055198009057148	3	0.958987033955937	0.46165895086074576	linear up quadratic down	9.988276012406416e-98	0.0333279700727954	0.5307587126539213
AL139260.1	vCM_4	0.10302666879228765	3	0.9914717545383668	0.8002741075433214	quadratic up	1.4397858878413282e-40	0.147041869118946	0.5813749833832899
AL139260.1	healthy_CM	7.471769688262902	3	0.05828826338200329	-1.4980114929012218	linear up quadratic down	2.228688742034806e-161	0.0148564716700583	0.5131252596058414
AL139260.1	damaged_CM	10.889540894058172	3	0.012338413331971308	0.9816751837198634	quadratic up	0.0	0.2668802716300721	0.6531123318097802
AL139260.1	intermediate_CM	1.3690857267101708	3	0.7127969356362425	-1.1548872064207407	linear up quadratic down	8.441080382157854e-73	0.0129053199228462	0.5137383846968395
AL353593.1	healthy_CM	0.7558235935416164	3	0.8600015779680108	0.22457230863761146	linear up	3.1953349535643005e-131	0.0091073895019196	0.5050791641834805
AL353593.1	damaged_CM	5.515974960889584	3	0.13768625385638963	-0.8064194443119925	linear up quadratic down	3.977621250289511e-06	0.0635255013921691	0.5340188801548511
AL353593.1	intermediate_CM	0.02395557154025444	3	0.9990209393018288	0.4683039181352564	linear up	2.320231255960113e-25	-0.0057960314877238	0.4984068894238768
AL390957.1	vCM_4	0.0	3	1.0	-0.3248343057106131	linear down quadratic up	5.229159729621499e-16	0.0064714405966324	0.5059818045923172
AL390957.1	healthy_CM	0.0	3	1.0	0.40001526636456397	quadratic down	1.1060146605279545e-111	0.0091179418530816	0.5114071716107289
AL390957.1	damaged_CM	0.0	3	1.0	-0.8408429601940142	quadratic down	1.565577182832715e-53	-0.0437517944129219	0.4942545466562694
AL390957.1	intermediate_CM	0.0	3	1.0	0.5464302125098486	linear down	3.116174403118375e-37	-0.0113505772105635	0.5002251515181103
AL513487.1	vCM_4	0.0	3	1.0	-0.3834353509929809	quadratic down	6.545139389998199e-39	0.1288091226423433	0.5650642873618419
AL513487.1	healthy_CM	0.0	3	1.0	0.4560720132693836	linear up quadratic down	0.0	0.0861023625253804	0.543657747094096
AL513487.1	damaged_CM	4.005222574317741e-05	3	0.9999999325854606	-0.9364723513080513	quadratic down	9.505316666256369e-109	0.0292123314848465	0.5205822566885032
AL513487.1	vCM_3	0.0	3	1.0	0.41925689625294194	quadratic down	1.402392897346796e-27	0.0766905470994376	0.5432365879615477
AL513487.1	intermediate_CM	0.0	3	1.0	0.15475471713362277	linear up quadratic down	2.431066080389243e-196	0.0874567041723749	0.544951802677294
AL592183.1	vCM_4	0.0	3	1.0	-0.6841122728730338	quadratic down	1.1240543220561267e-10	0.0004941104458141	0.5021289450321853
AL592183.1	healthy_CM	0.0	3	1.0	0.6149690695158143	linear down	3.921767691443049e-185	0.0388033549881537	0.5203296004663167
AL592183.1	vCM_3	0.0	3	1.0	-0.3034660384099044	quadratic down	4.354301358672251e-08	-0.0091888819170748	0.5022006940938144
AL592183.1	intermediate_CM	0.0	3	1.0	0.20481571086586636	linear down	1.2988295932039044e-49	0.0044976701865557	0.5046673077318913
ALPK3	vCM_4	0.0	3	1.0	-0.03379745223212488	linear down quadratic up	1.3013446384858138e-08	0.0289274908597489	0.5145190621773282
ALPK3	healthy_CM	0.0021481356447425838	3	0.9999735374617209	-0.08148512830888008	linear up	1.754266164953221e-167	0.0356800623014351	0.5183830355160863
ALPK3	damaged_CM	0.0	3	1.0	0.3021692823603378	quadratic up	1.7118636214714723e-87	0.0522311220174035	0.5307186726564159
ALPK3	vCM_3	0.06001746065390531	3	0.996159134700663	-0.5244197214657474	quadratic up	1.1494920949028544e-07	0.0196933145528487	0.5124026525470524
ALPK3	intermediate_CM	0.004334970950349487	3	0.999924188800567	0.2479075970498686	linear down quadratic up	5.43813363842757e-64	0.0327516179045289	0.5177407580471789
ANK2	vCM_4	7.959971990670596	3	0.04684624826689591	1.216784466632982	quadratic down	1.1944014287055353e-17	0.0595369402022341	0.5442304754063059
ANK2	healthy_CM	41.18794262722879	3	5.965702119936893e-09	1.2582705536520669	linear down	7.65734523398938e-143	0.0255625891899423	0.5332839484363991
ANK2	Fib_3	0.0	3	1.0	-0.5496370435896923	linear down quadratic up	6.555290487104357e-33	0.0258254656481627	0.5417777600485247
ANK2	Neuronal	51.68564864604706	3	3.494623236289078e-11	1.5122586187332876	quadratic down	0.0075608856068986	-0.0164726228288034	0.5765153975346846
ANK2	CCL18_Macrophages	2.0432416442047545	3	0.5634804193960232	-1.2022863659951222	linear down	2.430392722756836e-16	-0.0084337527706499	0.5359831335991756
ANK2	damaged_CM	10.2243340238068	3	0.016752380735471605	0.9750545496850389	linear down quadratic up	1.9691434100229398e-77	0.0434065184081909	0.5410114074572328
ANK2	Arterial_Endo	6.634560549320964	3	0.08450417703857832	-1.4280966659158978	linear down quadratic up	4.44315741302015e-65	-0.0105600546346027	0.5492316378421709
ANK2	CD4	1.0705284763760456	3	0.7841929627112634	-1.1468867496628483	linear down	0.0001829728065527	-0.0493812322815843	0.52625083782907
ANK2	Fib_0	0.0	3	1.0	0.13600393731251448	linear down quadratic up	9.876569630171287e-69	0.029060189486836	0.5245359434734203
ANK2	Mast	0.03170096970671553	3	0.9985130337775523	-0.3703365337694662	linear down	1.0529280226610017e-12	0.0995229575590149	0.5702807210291363
ANK2	perivascular_fibroblasts	0.014528653550610154	3	0.9995362704938171	-0.17964141314608	quadratic down	1.1018374126178838e-06	0.0594857369981381	0.5476466504741688
ANK2	NK	0.5692791745455319	3	0.9034277540067984	-0.6141428981700218	linear down quadratic up	5.882035096997685e-08	0.0833740292399038	0.5663455658524206
ANK2	LYVE_FOLR_Macrophages	0.0	3	1.0	-0.4412343646715861	linear down quadratic up	7.412381545004194e-30	0.0295611604539973	0.5305267694986163
ANK2	Fib_SCARA5	0.0	3	1.0	0.23372754180713318	linear down	1.0181394626902137e-29	0.0203876685045134	0.5191695756253711
ANK2	Adipo	0.0	3	1.0	-0.16372550168628477	quadratic down	0.0174872065573042	0.0161671365092739	0.532631598515369
ANK2	vSMCs_2	0.0	3	1.0	-0.1137839559264274	linear down	0.0236569007861614	0.0069519329824606	0.5179672475559176
ANK2	Lymphatic_Endo	0.18031965301040281	3	0.9807020485859531	-0.7442774235667211	linear down	1.2167140297687074e-12	0.0180790367572319	0.5435035400103132
ANK2	vSMCs_1	0.0007242911287332083	3	0.9999948168450661	-0.09951943340501535	linear down quadratic up	3.438900415819049e-11	0.062825163744292	0.5536087752590482
ANK2	Capillary_Endo	4.8654191146800185	3	0.18192126449267482	-1.1535351555898121	linear down	4.473219593460931e-91	0.018499280086095	0.5439929409623827
ANK2	LYVE_PLTP_Macrophages	0.79211820104349	3	0.8513513122215247	-0.7490809529880728	quadratic down	3.1526065286617056e-23	0.013885932719074	0.5385299683505748
ANK2	NK_T	0.01704586030869322	3	0.999411119193736	-0.14619214346387752	quadratic down	0.0032028185433558	0.0682060471308584	0.5442299741851868
ANK2	Endocardial_Endo	4.502940808544672	3	0.21202812390128792	-1.2711480694003248	linear down quadratic up	1.9713738950278196e-41	0.0130805634382081	0.5601707453608837
ANK2	prolif	48.02003934503476	3	2.108673546658935e-10	-1.6067340365648397	linear down quadratic up	4.9826522470830955e-25	-0.2108321434857936	0.4946982269516597
ANK2	Pericyte_1	0.5318200411301142	3	0.9118470936251298	-0.5819976405938964	linear down quadratic up	3.768256011894443e-36	0.0317452087176551	0.5411687824564849
ANK2	Venous_Endo	6.261964101166427	3	0.09953787239712159	-1.263448493668234	linear down	8.430464524750299e-72	0.0331296715926364	0.5474171248187545
ANK2	CD8	0.09511692026952509	3	0.9924169036103588	-0.4295416280933233	linear down	3.213209953671053e-08	0.0667741224560557	0.5507362663372266
ANK2	Pericyte_2	0.299769422742583	3	0.9600718398358746	-0.12635104411224748	linear down quadratic up	3.5146393859070137e-06	0.0211786338500916	0.5318246615895134
ANK2	Monocytes	7.557895963894534	3	0.056089369797070555	-1.0869566826338963	linear down	2.7732181383939176e-28	0.0131408902334995	0.5383673970198581
ANK2	vCM_3	40.0421883225647	3	1.0437928115541965e-08	1.2371181152089599	linear down	1.0375964208879956e-11	0.019540453757882	0.5490024202768169
ANK2	intermediate_CM	62.773878323903006	3	1.5011194224493222e-13	1.1732529307089066	linear down	5.702837590590347e-73	0.0183017760744146	0.5316246923601486
ANK2	Myofib	5.107011946822204e-05	3	0.9999999029350436	-0.29676104828404665	linear down	7.709431207455315e-140	0.0462277926034537	0.5449714025873623
ANKRD1	vCM_4	0.9969989141912841	3	0.8019781312628355	0.17753792597705542	quadratic down	1.968242724880268e-05	0.0129650788367302	0.539241141612467
ANKRD1	healthy_CM	71.6221237897182	3	1.918044187079358e-15	-1.0466774167565553	linear up quadratic down	6.888351738589651e-132	0.0383871083401664	0.560174383976579
ANKRD1	damaged_CM	28.821596800154378	3	2.4413011882512337e-06	0.8626460521409531	linear up quadratic down	1.5903663187769223e-78	0.0688803608685091	0.6008422161417584
ANKRD1	Adipo	41.1221460669004	3	6.160524607099494e-09	-1.714847036251979	quadratic down	0.0169005275326117	0.0183034076312441	0.5401101922508857
ANKRD1	intermediate_CM	12.457618266258258	3	0.005969194044111121	0.6965510917649506	linear up	4.800842178768485e-51	0.0085374607040008	0.5459029294662334
ANKRD11	vCM_4	0.0	3	1.0	0.032090011511536176	linear down quadratic up	7.438485466421548e-18	0.0747078852465656	0.537514229287882
ANKRD11	healthy_CM	0.00012127692174572653	3	0.9999996448022112	0.07208972414666753	linear down quadratic up	2.288221499281003e-94	0.0453289536742025	0.5235687795370452
ANKRD11	Fib_3	0.5228530482604219	3	0.913842764067888	-0.39074888053122897	quadratic up	1.3521017778726815e-21	0.0256736173797941	0.5270596113783728
ANKRD11	CCL18_Macrophages	4.697613289096881	3	0.1953265290408887	0.4843629213893678	linear down quadratic up	2.5491546908075857e-16	0.0601583396021566	0.5650642165343795
ANKRD11	SPP1_Macrophages	0.0	3	1.0	0.26064577839998804	quadratic up	1.9115352268897265e-15	0.0319054553965367	0.5455611341652264
ANKRD11	damaged_CM	0.0	3	1.0	-0.12366723325837545	linear down quadratic up	1.6467023827071974e-48	0.0387382363895524	0.5213317266349715
ANKRD11	Arterial_Endo	0.0	3	1.0	-0.36900974448490137	linear down quadratic up	1.8408157076206222e-34	0.0397193788367346	0.5405786508303165
ANKRD11	CD4	0.04422497930625321	3	0.9975590125283027	0.27323955605827127	linear down quadratic up	0.0001789597630114	0.0289753098800088	0.5317432416277822
ANKRD11	Fib_0	0.0	3	1.0	-0.05537078507893961	quadratic up	4.6567077607232773e-156	0.0676615214409646	0.5394806063299081
ANKRD11	Mast	0.0	3	1.0	0.23395437084458381	quadratic up	1.0428781405162881e-08	0.0830644743358122	0.5602630765956733
ANKRD11	perivascular_fibroblasts	0.0033389983639283832	3	0.9999487365152391	-0.0725614804407485	linear down quadratic up	4.0859449342354564e-14	0.1504757112645997	0.5872883922649446
ANKRD11	NK	0.0	3	1.0	0.23535778425136505	quadratic up	5.704951158335158e-05	0.0451761102930993	0.5394439617092908
ANKRD11	LYVE_FOLR_Macrophages	0.00013406119614677576	3	0.9999995871845192	0.1796363819587692	linear down quadratic up	5.568958438092647e-17	0.0375453184868399	0.5276007869813515
ANKRD11	Fib_SCARA5	0.0	3	1.0	-0.13037513630050213	linear down quadratic up	6.62523084014872e-30	0.0256148642491222	0.5182120585754226
ANKRD11	Adipo	0.0	3	1.0	0.19869263723068714	linear up	0.0484971955203524	-0.0128112880265724	0.512342799302999
ANKRD11	vSMCs_2	0.0	3	1.0	-0.25158153270275574	linear down quadratic up	0.0009883765691122	0.0364185430201536	0.5303852660399394
ANKRD11	Lymphatic_Endo	0.0	3	1.0	-0.32747193640658395	quadratic up	6.928901491526843e-14	0.0708204486542807	0.5510219681783592
ANKRD11	vSMCs_1	0.25708060149808526	3	0.9678874273533813	-0.6155722963708832	linear down quadratic up	9.384291373658837e-06	0.0152691520435719	0.5354547601255645
ANKRD11	Capillary_Endo	0.0003197651696942965	3	0.9999984793688582	-0.3886784954856008	linear down quadratic up	2.9461642839785804e-41	0.021563692005437	0.5278037974225804
ANKRD11	LYVE_PLTP_Macrophages	0.0	3	1.0	0.21500783695248804	linear down quadratic up	9.203347790165716e-27	0.0549041827035026	0.5467885634042746
ANKRD11	NK_T	0.0	3	1.0	0.12403635250510825	quadratic up	0.003562120379941	0.0801723463343934	0.5540276617803603
ANKRD11	Endocardial_Endo	0.08366987025465229	3	0.9937223466082559	-0.35769766807207287	quadratic up	7.351252396533026e-16	0.0353126386954174	0.529524481479025
ANKRD11	prolif	0.4189278006055634	3	0.9363052891209256	0.3191441156075977	linear up	0.0036048783160501	0.0025802158103244	0.5180552221486941
ANKRD11	Pericyte_1	0.0	3	1.0	-0.3669439493503409	linear down quadratic up	3.200471730221895e-20	0.0312515123687648	0.5300926014547134
ANKRD11	Venous_Endo	2.8487502030376036e-06	3	0.9999999987212078	-0.16130452164351325	quadratic up	1.0639485344840312e-35	0.0410893917747133	0.5296523082992899
ANKRD11	CD8	0.058176386376274175	3	0.9963324856339807	0.33112303553146516	quadratic up	1.786227462373995e-06	0.0632771765604164	0.5502590226521848
ANKRD11	Monocytes	0.0	3	1.0	0.1788608625306708	quadratic up	2.3023023631586213e-17	0.0359924738363874	0.528748112962139
ANKRD11	vCM_3	0.0001012798621780848	3	0.9999997289245024	-0.08938480109930313	linear down quadratic up	2.720020543823072e-13	0.0621356188871742	0.5329648859985591
ANKRD11	intermediate_CM	0.0	3	1.0	-0.019856995169994063	linear down quadratic up	1.2123383883263844e-49	0.0323772088192529	0.5171408426808983
ANKRD11	Myofib	0.0	3	1.0	-0.11795811820527377	quadratic up	2.137604807196516e-109	0.0456012199105622	0.53052088491842
ANKRD44	Fib_3	2.885425496554921	3	0.4096297230368452	-1.0428477327150913	linear up quadratic down	7.2833484009478e-08	-0.0060786945533211	0.5262255884582716
ANKRD44	CCL18_Macrophages	0.0	3	1.0	-0.4737605777308927	quadratic down	1.3622012647337637e-10	0.0280084867705306	0.535596007429004
ANKRD44	CD4	9.388169443368515	3	0.024551297725901148	0.9890905814911537	quadratic down	2.5117566633182146e-07	0.0270671186311519	0.5564782145129504
ANKRD44	Fib_0	2.8927897257142363	3	0.4084519610882349	-0.8477298472431132	linear up quadratic down	9.998716736513948e-28	0.0137443932315812	0.5213300665919609
ANKRD44	Mast	0.015353977745518988	3	0.9994963247619387	0.4891135845709507	quadratic down	0.0071682018237985	0.0214488964664063	0.5269589270394616
ANKRD44	NK	16.456599038517766	3	0.0009139582385116305	1.0501514150681266	quadratic down	0.0137203595000758	-0.0080048200945674	0.548148696805379
ANKRD44	LYVE_FOLR_Macrophages	0.04749254978546191	3	0.9972862007803007	-0.3390827790887326	linear up quadratic down	0.0016441667694106	0.0080057763443514	0.5141854206321532
ANKRD44	Fib_SCARA5	2.11731112276272	3	0.5484185521307896	-1.034869999025835	linear up quadratic down	1.3248601934120312e-09	-0.0082555753587618	0.5131717464490986
ANKRD44	LYVE_PLTP_Macrophages	34.64011105279499	3	1.451308748140782e-07	-3.794789042261212	linear down	0.015218724522686	-0.3564032369562449	0.4167805205816052
ANKRD44	prolif	54.80546539655876	3	7.554650602333032e-12	-0.7562285520484395	linear down quadratic up	2.145553351205497e-53	-0.1264003908265201	0.5216191770506309
ANKRD44	CD8	32.33657012926913	3	4.4447421093687554e-07	1.4037705815984596	quadratic down	4.061911785511488e-05	-0.0195185509360755	0.5666413282308087
ANKRD44	Monocytes	0.0038257951033714107	3	0.9999371358619471	0.31487407060891404	linear up quadratic down	2.7457751855149845e-14	0.0545384644159651	0.5392239969496129
ANKRD44	Myofib	2.6304248473657794	3	0.4521806270149592	-1.0775928674021422	quadratic down	1.4160664274103925e-102	0.0086879671429742	0.5301065725678962
ANKRD9	vCM_4	0.0	3	1.0	-0.02057579578519686	linear up quadratic down	0.0005160307561446	-0.0003580431257488	0.500317615403598
ANKRD9	healthy_CM	0.0	3	1.0	-0.014992151751467508	linear up quadratic down	2.7444212246638575e-209	0.0322944669100088	0.5169342591891619
ANKRD9	damaged_CM	0.0	3	1.0	-0.26210049076115505	linear up	1.530139918208047e-24	-0.0201305274359382	0.4927184254653377
ANKRD9	intermediate_CM	0.0	3	1.0	0.27286207195072665	linear up quadratic down	8.681985189242981e-94	0.0308216379879106	0.5169884776465461
ANKS1B	Fib_3	0.0	3	1.0	-0.04846145236910959	linear up quadratic down	0.0275914751193191	-0.0064614216039808	0.526944552219015
ANKS1B	Fib_0	0.0	3	1.0	0.19055930658697295	linear up quadratic down	2.6956803250432586e-33	0.0176231679735799	0.5236033885627218
ANKS1B	perivascular_fibroblasts	0.0	3	1.0	-0.10627478163465875	linear up quadratic down	0.0375843395428993	0.0024471168585247	0.5271353650833808
ANKS1B	Fib_SCARA5	0.0	3	1.0	-0.29637436460832733	linear up quadratic down	6.042221878945856e-06	-0.0079540198280003	0.5186985120096004
ANKS1B	Myofib	0.0	3	1.0	0.22178642786078928	linear up quadratic down	6.682231780643822e-150	0.0687025030835221	0.557334463063214
ANO5	vCM_4	0.898498864184027	3	0.8257900525244858	-0.06265286777731904	quadratic down	4.010795036418844e-71	0.2346452144227918	0.6194958535679527
ANO5	healthy_CM	0.0	3	1.0	0.3663694960859916	quadratic down	2.0951248363086294e-179	0.0401271296933949	0.5208108770305862
ANO5	damaged_CM	0.08183764202140384	3	0.9939240955080454	-0.7161068215343516	linear down	1.1687294696153463e-76	0.0459160186075878	0.5288344890951535
ANO5	vCM_3	0.0	3	1.0	-0.0219250203676426	linear down	1.3045294791280164e-14	0.0339163617499556	0.5209432335130944
ANO5	intermediate_CM	0.0	3	1.0	0.2848673534017459	quadratic down	4.340020549950562e-82	0.0297086067455879	0.5156619169248228
ANO6	vCM_4	1.0083982045136082	3	0.7992198491641747	0.7517860952916333	quadratic up	0.0341121853549413	-0.0012134557111576	0.5002425206209615
ANO6	healthy_CM	0.0	3	1.0	0.2069757220594164	linear down	8.832775257557399e-97	0.0180902788330109	0.5095860976441846
ANO6	LYVE_FOLR_Macrophages	0.0011939755948891261	3	0.9999890312679941	-0.6183612675083026	quadratic down	0.000287781294112	-0.0304144008380029	0.5067758442611228
ANO6	prolif	21.394273872683872	3	8.718020610798664e-05	-1.2827733560218009	linear down quadratic up	1.3844408820172046e-06	-0.291048480082597	0.4529004930363282
ANO6	vCM_3	0.0	3	1.0	-0.01193653087962765	linear down quadratic up	0.035330082126919	0.0010694795877469	0.5030997667921148
ANO6	intermediate_CM	0.0	3	1.0	0.3065779886229713	linear down	2.231994936989362e-13	0.0005732731117371	0.5008286867162426
ANO6	Myofib	0.0	3	1.0	0.021870761689139928	linear down	2.596247015599184e-24	-0.002650752591933	0.5160344973716219
AP003086.1	healthy_CM	0.0	3	1.0	-1.0456036036263807	linear up quadratic down	7.585980936923307e-26	-0.0402046247851406	0.4836154666138611
AP003086.1	Fib_3	0.0	3	1.0	0.3957004345610007	linear up quadratic down	2.604296158136822e-08	-0.0043942424106435	0.5345792270400602
AP003086.1	Fib_0	0.0	3	1.0	0.5201590002626733	linear up quadratic down	1.3199537816892505e-18	0.0372908721144245	0.539599500341222
AP003086.1	LYVE_FOLR_Macrophages	0.0	3	1.0	-1.4256396204666537	quadratic down	1.4393074974272785e-22	-0.2336399696146862	0.4438018884642487
AP003086.1	Fib_SCARA5	0.005053398174243373	3	0.9999046027662409	1.0770078585686877	linear up quadratic down	0.0008460197267731	0.0307267272467619	0.5341177157085693
AP003086.1	intermediate_CM	0.0	3	1.0	-1.683229809717513	linear up quadratic down	0.0040924042577179	-0.045901576911532	0.4801461831261029
AP003086.1	Myofib	0.0	3	1.0	0.44236311583334675	linear up quadratic down	7.689970476400101e-189	0.051659664753564	0.5574084019467029
AP005329.2	vCM_4	0.0	3	1.0	-0.14995714165533514	linear up quadratic down	1.071105667919565e-18	0.0960785103013033	0.5516632891795799
AP005329.2	healthy_CM	0.24159271755593464	3	0.9706109273121346	-0.14368455934093993	linear up quadratic down	2.4964214908079756e-163	0.0999891226580267	0.5528925208828757
AP005329.2	damaged_CM	-0.001709679896459431	3	1.0	-0.22703353968864382	linear up quadratic down	6.375496727937152e-91	0.0636500169753642	0.5405470605486407
AP005329.2	vCM_3	0.0	3	1.0	-0.055402791254793415	linear up quadratic down	2.0786081491443225e-17	0.0672954882966739	0.5401979905048667
AP005329.2	intermediate_CM	0.0	3	1.0	0.5032902441981499	linear up quadratic down	1.7107693519286234e-128	0.1206103887089149	0.5657986532634942
ARGLU1	vCM_4	0.01372125346605707	3	0.9995742815534508	0.08949840253190905	linear down quadratic up	7.436303167166629e-11	0.0492690010941962	0.5256506512437027
ARGLU1	healthy_CM	0.0	3	1.0	-0.30624366918592866	linear down quadratic up	1.1065045670015921e-41	0.0136775937521653	0.5078433128026368
ARGLU1	damaged_CM	0.0	3	1.0	-0.3051188768848769	quadratic up	2.627198526506954e-88	0.0608741488543403	0.5337861658917138
ARGLU1	Arterial_Endo	1.696465837538937	3	0.6377198065742027	0.6792298983541545	linear down quadratic up	6.902916142733798e-21	0.0305439948251156	0.529573068261751
ARGLU1	Fib_0	0.0	3	1.0	0.10118719442806096	quadratic up	4.697548981210954e-39	0.0148862694171051	0.5123220227917643
ARGLU1	Mast	0.10136238267398232	3	0.9916734328426025	-0.5242878064851971	quadratic up	0.0102621575559174	-0.0068155159047917	0.5219031485788719
ARGLU1	perivascular_fibroblasts	0.0	3	1.0	0.09237394263939569	quadratic up	0.0048594987989762	0.0168493378765887	0.5143743666749676
ARGLU1	Fib_SCARA5	0.0	3	1.0	-0.026906001761241277	linear up	1.231187890638388e-15	0.0082251566619152	0.5115443336493177
ARGLU1	Lymphatic_Endo	0.0	3	1.0	0.033338634108720344	quadratic up	0.001820204389644	0.0110291418751903	0.5221652089260977
ARGLU1	vSMCs_1	0.0	3	1.0	-0.294936958722902	linear up	0.0111347374881619	-0.0071704687384155	0.5162560060711328
ARGLU1	Capillary_Endo	0.0	3	1.0	0.2874010321600302	quadratic up	7.003299730837521e-18	0.0063892327561446	0.5164315972078506
ARGLU1	prolif	0.0	3	1.0	0.15096921953316983	quadratic up	1.9897253105955493e-19	0.031734356029533	0.528413883303808
ARGLU1	Pericyte_1	0.0	3	1.0	-0.045900152981705133	quadratic up	0.0001948866548122	-0.0007579467506646	0.5112611210605756
ARGLU1	Venous_Endo	0.0	3	1.0	0.4400354400641898	quadratic up	6.897090265604851e-17	0.0187267598676905	0.5166326208167972
ARGLU1	Pericyte_2	0.0	3	1.0	-0.042139597407684776	linear up	0.0020284763620403	0.0035138154051522	0.5107788645840743
ARGLU1	vCM_3	0.10242553295187172	3	0.991544770232	-0.6994021777468389	quadratic up	3.207274846310398e-07	0.0029674419464007	0.5056810637053003
ARGLU1	intermediate_CM	0.0	3	1.0	-0.25595085659659045	linear down quadratic up	4.0126327418113634e-60	0.025219630213795	0.514493923382588
ARGLU1	Myofib	0.0	3	1.0	0.047886394322668724	linear down quadratic up	1.6282399955599954e-100	0.0411228016470798	0.5310542541957747
ARHGAP24	vCM_4	0.4468112557530021	3	0.9304113285522766	-0.1784609927331851	linear down quadratic up	1.6044226878090558e-05	0.0587653683959719	0.5302909331357363
ARHGAP24	healthy_CM	0.11339247282007954	3	0.9901832129109495	-0.1785764943522962	linear down quadratic up	4.178938518372876e-271	0.0851891429122209	0.5453993129813534
ARHGAP24	Fib_3	0.0	3	1.0	0.1556399250615329	quadratic down	3.1972078865332867e-14	0.0157091597130089	0.5217433735422874
ARHGAP24	CCL18_Macrophages	0.0	3	1.0	0.11032578753774652	quadratic down	5.21175664297732e-11	0.0493532518623467	0.5363829557768932
ARHGAP24	SPP1_Macrophages	3.201308622049904	3	0.36161651921613047	-0.6919090327084482	linear down	1.1346958329266089e-10	0.0075503182077567	0.538734180923433
ARHGAP24	damaged_CM	2.7762908696237205	3	0.4274177481218516	-0.24703279296858388	linear down quadratic up	2.0670024654084778e-08	0.032852578868171	0.5197141097146655
ARHGAP24	Fib_0	4.989657483950763	3	0.172556042563212	0.43853522374687576	linear down quadratic down	1.0051068198440326e-111	0.0227255671697608	0.5355896826473975
ARHGAP24	perivascular_fibroblasts	0.0	3	1.0	-0.03887371015575802	quadratic down	0.0213830388054939	0.0117117852105645	0.5223552344318536
ARHGAP24	LYVE_FOLR_Macrophages	305.8998658366687	3	5.258122036533919e-66	0.6708065725264987	linear up quadratic down	6.609949329852308e-26	0.0232203477424388	0.5599974130629712
ARHGAP24	Fib_SCARA5	0.0	3	1.0	0.15117774964990444	linear down quadratic up	2.2923411441332467e-09	0.0065415776366656	0.5115804892135816
ARHGAP24	Adipo	0.23577831723382808	3	0.9716166872091755	0.07205444264150102	quadratic down	0.0014890373304426	0.0477488356315158	0.5417191239017152
ARHGAP24	LYVE_PLTP_Macrophages	0.0	3	1.0	-0.08836876703106838	quadratic down	8.324008221244983e-17	0.0316049386495455	0.5293636453386583
ARHGAP24	prolif	0.006106309369219114	3	0.9998733248083627	-0.202309347019458	linear down	2.833898985007722e-19	0.0250908086515003	0.5314840284958726
ARHGAP24	Monocytes	0.0	3	1.0	-0.15568377109053366	linear down	7.568351960039788e-15	0.0270267072898152	0.5303209287744394
ARHGAP24	vCM_3	0.013124353688622914	3	0.9996016852525387	-0.35316808141321226	linear down quadratic up	2.1594521958668263e-11	0.0374288062450584	0.5301745273323246
ARHGAP24	intermediate_CM	4.541166880734309	3	0.20864755763234696	0.025832285995678883	linear down quadratic up	1.8322777399238663e-25	0.048723372744962	0.5262480956212328
ARHGAP24	Myofib	0.0	3	1.0	0.04660036679648344	quadratic down	6.861797952955147e-41	0.0178199650997263	0.5199342417205169
ARHGAP29	vCM_4	9.261941856910264	3	0.026003528865255345	-1.8221897253360284	linear up quadratic down	0.0319957360356877	-0.0273003869094325	0.4887756332480103
ARHGAP29	healthy_CM	24.281865617791052	3	2.1813902633182055e-05	-1.7300998164216743	linear up	3.762908286260865e-09	-0.0291223276710501	0.4871978918301153
ARHGAP29	Fib_3	0.002314617309885703	3	0.9999704037931441	-0.49731920530146767	linear up quadratic down	1.601690941601979e-05	-0.0085606113485845	0.522918071239487
ARHGAP29	Arterial_Endo	0.0	3	1.0	0.3983404990688669	quadratic down	0.0005272390783151	0.0009721174908146	0.5205938670495044
ARHGAP29	Fib_0	0.026903794697375718	3	0.9988357759628251	-0.23269606155549274	linear up quadratic down	8.781267967260345e-19	0.0154811413180661	0.5203313898737103
ARHGAP29	perivascular_fibroblasts	0.0	3	1.0	0.09138455763520098	quadratic down	0.0401188813739369	0.0085359198144042	0.5144164096048254
ARHGAP29	Fib_SCARA5	0.0	3	1.0	-0.21645771963434562	linear up quadratic down	6.735565945749294e-08	0.0021204917906628	0.5143646538875498
ARHGAP29	vSMCs_2	0.0	3	1.0	0.042773256620416394	linear down	0.019426088755949	0.0077540119182115	0.5154966710609499
ARHGAP29	Lymphatic_Endo	6.908980738837976	3	0.07485614975574034	0.6098830862198621	quadratic up	0.0051974340386344	0.0090185385271751	0.5207266800731851
ARHGAP29	Capillary_Endo	26.662044643536895	3	6.930352186412066e-06	0.7354535099706909	linear up quadratic down	2.0969969007206368e-15	0.0180028877243624	0.5235417829317721
ARHGAP29	Endocardial_Endo	0.0	3	1.0	0.31153648665442274	linear down	0.04786649101537	-0.0012405047252017	0.5164688553832575
ARHGAP29	Pericyte_1	0.03458804738355972	3	0.998306809157823	0.47379104402997585	linear down quadratic up	0.0003474612317015	0.0032550762722852	0.513170821634863
ARHGAP29	Venous_Endo	15.786529261514943	3	0.0012541708180500996	0.7011994294632098	linear down quadratic up	0.0083174170338313	0.0034685945587806	0.5117320759384913
ARHGAP29	Pericyte_2	0.012817913548909135	3	0.9996155185414733	0.34007105417905115	linear down	0.0008257768307919	0.0079290424894027	0.5107116600076874
ARHGAP29	intermediate_CM	31.03500469624321	3	8.357433279538568e-07	-1.9878559320552363	linear up quadratic down	0.0336690379125826	-0.0371188447791683	0.4849944558819286
ARHGAP29	Myofib	0.0006607315753428309	3	0.9999954838296504	-0.2857146920495587	quadratic down	3.118003965133553e-90	0.0259069178333219	0.5340109717688699
ARHGAP35	vCM_4	0.09740868519022373	3	0.9921465680679795	0.21481071671281285	quadratic up	3.099705629242753e-17	0.0602597029916194	0.5307211753692871
ARHGAP35	healthy_CM	0.0	3	1.0	-0.10394281766875652	linear up	4.9588900615981285e-77	0.0158320363393809	0.5089553858328589
ARHGAP35	damaged_CM	0.0	3	1.0	0.26113802474379916	linear up	1.1883496700963361e-97	0.0626613558864741	0.5332457577898397
ARHGAP35	vCM_3	0.0	3	1.0	-0.42784757427068687	quadratic up	8.608206264799197e-08	0.0094367039861943	0.5073418710958688
ARHGAP35	intermediate_CM	0.0	3	1.0	-0.007801170534895985	linear up	4.2649983876753125e-39	0.0126312095020701	0.5072685877735945
ARID1B	vCM_4	2.0797055256410286	3	0.5560293722522747	0.3940145071694041	linear down quadratic up	0.0328936217863618	0.0413584584053861	0.5354101680848499
ARID1B	healthy_CM	0.8248411513477125	3	0.8435165938582478	0.19316336146145707	linear down quadratic up	4.8284750688006196e-32	-0.0017284539668671	0.5089689177504413
ARID1B	Fib_3	0.003500583818249436	3	0.9999449732974804	-0.0426159120946783	quadratic down	1.663306353104931e-10	0.0091980084886781	0.519054680746545
ARID1B	CCL18_Macrophages	0.0	3	1.0	-0.06538757595243905	quadratic down	0.0055380607805916	0.0071745140417407	0.5117223565342041
ARID1B	SPP1_Macrophages	0.0	3	1.0	-0.35305746345019257	linear down	3.772682702783298e-05	0.0105090523928759	0.5172113905439791
ARID1B	damaged_CM	0.0	3	1.0	0.12265010897260264	linear down	0.0002988233390501	-0.0158808276740398	0.5046013316192555
ARID1B	Arterial_Endo	2.7342737784122377	3	0.4344342118557871	-0.3966979857733565	linear down	1.0934589347037732e-18	0.0183151820752837	0.5207721079730718
ARID1B	CD4	0.0	3	1.0	-0.10608358613811553	linear down	0.0025160048607306	0.0116423512332919	0.5168002535294454
ARID1B	Fib_0	0.015686782175677053	3	0.9994799121391845	0.2936589516630146	linear up quadratic down	9.216937491620013e-16	-0.033722002153677	0.5172701198057876
ARID1B	Mast	0.0	3	1.0	0.09871313710430718	quadratic down	4.138206930005185e-05	0.0297583754483076	0.537716206957898
ARID1B	LYVE_FOLR_Macrophages	0.0	3	1.0	0.14977017860689923	linear down	9.651519831154994e-06	-0.0301034222255391	0.5048021262038409
ARID1B	Fib_SCARA5	0.0	3	1.0	0.20756004597881927	linear up quadratic down	2.9707911836474833e-10	-0.0250291038618251	0.519151997162826
ARID1B	Lymphatic_Endo	0.0	3	1.0	0.002192934748353803	quadratic down	0.0452835661145302	0.0051403057591277	0.511287712505192
ARID1B	vSMCs_1	0.0	3	1.0	-0.08929082652474885	linear down quadratic up	0.0154825648202819	0.0080059357326421	0.5142026264724926
ARID1B	Capillary_Endo	0.03094967166291753	3	0.9985652571744054	-0.34782653601618013	quadratic down	1.3288631532051013e-18	0.0086541367498621	0.5123714129796286
ARID1B	LYVE_PLTP_Macrophages	0.0	3	1.0	-0.2013977951005898	linear down	0.0001375884770397	0.0056762831050833	0.5107649586243417
ARID1B	Endocardial_Endo	0.0	3	1.0	-0.22575771315089793	quadratic down	0.0211600275804856	0.0034268317153118	0.5078315628591774
ARID1B	prolif	0.003817727305775057	3	0.9999373344563153	-0.16836327339483376	linear down	3.3265944191936137e-18	0.0255360618778016	0.5260150539164625
ARID1B	Pericyte_1	0.0	3	1.0	0.2213654545889291	linear down	7.322404338531498e-10	-0.0351574696356342	0.5142181754375377
ARID1B	Venous_Endo	0.0	3	1.0	-0.11097604141602735	linear down	3.727159859327283e-27	0.0243779991175971	0.5238758484619417
ARID1B	Monocytes	0.0	3	1.0	-0.12119850049448944	linear down	7.934982714089267e-15	0.026142759413112	0.5242366214780732
ARID1B	intermediate_CM	4.945211721070028	3	0.17585325377310743	0.15082350931306732	linear down quadratic up	1.5499953861310076e-14	-0.0039746883138642	0.5072611148113889
ARID1B	Myofib	0.0	3	1.0	0.07415561374090995	quadratic down	2.116116644968695e-117	0.0395341783541519	0.5369960619408602
ART3	vCM_4	0.0	3	1.0	-0.7445459010525539	quadratic down	2.5519900836829346e-22	0.0043292907482831	0.5078003500265282
ART3	healthy_CM	0.0	2	1.0	0.8812917126663569	quadratic down	1.5040844335670625e-93	0.012992374975798	0.5077438696415733
ART3	vCM_3	0.0	3	1.0	-1.3005017098324694	quadratic down	5.443549578464433e-13	-0.097373312847343	0.4656665493792558
ART3	intermediate_CM	0.0	3	1.0	0.5921407092789113	quadratic down	6.553679873340643e-29	-0.010589614696945	0.4980729343799817
ASAP1	vCM_4	1.0485744143977165	3	0.789500626748013	0.23758673100805805	linear down quadratic up	0.0029500821592488	0.0565675060390334	0.5327507896791112
ASAP1	healthy_CM	0.0	3	1.0	-0.032894311096083206	linear down quadratic up	4.595634276526886e-34	0.0169456565956646	0.5097408426734347
ASAP1	Fib_3	1.1793865134003991	3	0.757952403422439	-0.3591761624289958	quadratic up	1.9081210183477044e-05	0.0060953611303227	0.5109560996216488
ASAP1	CCL18_Macrophages	54.86471260212703	3	7.337962919535596e-12	0.41630635862190424	linear down	4.26990132489866e-06	-0.0193241071995335	0.5276576771161583
ASAP1	SPP1_Macrophages	0.0	3	1.0	0.13381398929361754	linear down	0.0348642364514942	0.002467793704896	0.5157686955999795
ASAP1	damaged_CM	0.0	3	1.0	0.21965568868878538	linear up	1.679012617931347e-06	-0.0022360316347769	0.5114214037279563
ASAP1	Arterial_Endo	0.05036216615602658	3	0.9970391033104143	-0.03761669229301845	quadratic down	0.0032203012756395	0.0023394767889937	0.5128684407308219
ASAP1	Fib_0	0.0	3	1.0	-0.16266830767962254	linear down quadratic up	3.3391000290438423e-31	0.015592534139996	0.5134274366543101
ASAP1	perivascular_fibroblasts	1.2867066528030906	3	0.7322921079770761	0.16555729152266763	linear down quadratic up	0.0008428181547309	0.0564017518214594	0.5481197786653216
ASAP1	LYVE_FOLR_Macrophages	3.124613579748283	3	0.372808401400025	0.4803732033565734	linear up quadratic down	8.148740283431527e-11	-0.0332825142917563	0.5349328269345381
ASAP1	Fib_SCARA5	5.200444061557265	3	0.15769444838876465	-0.39474724762500557	linear down quadratic up	1.1278934088728405e-15	0.0152297265334081	0.5139149508592098
ASAP1	vSMCs_2	13.031147211906543	3	0.004569729684244935	-0.2023417914812078	quadratic up	2.400998299371621e-05	0.0414068590935395	0.533550307799763
ASAP1	vSMCs_1	54.39905151556592	3	9.223716529758396e-12	-1.268581600749833	quadratic up	4.906239781479488e-06	-0.007317177906351	0.5372670828745959
ASAP1	Capillary_Endo	19.03697774607796	3	0.00026862764337449665	0.3602878338261294	linear up quadratic down	1.6220335538109394e-07	-0.0342817759891667	0.5265789279825457
ASAP1	LYVE_PLTP_Macrophages	5.139899323405309	3	0.1618350169785747	0.30361234551805893	linear down	4.791622871298863e-13	0.0117656501270377	0.530372496188224
ASAP1	NK_T	73.30285551825905	3	8.371352046377272e-16	-0.8596626171187229	quadratic up	0.0126621686985042	0.0455066380588119	0.5453494672055189
ASAP1	prolif	3.874834087463797	3	0.27530084175455866	0.09124790113404135	linear down quadratic up	5.965728467982851e-08	0.0121804528756751	0.5169307162983405
ASAP1	Monocytes	0.07108923308469287	3	0.9950650667362544	0.06687788557168961	linear down	8.71771671364743e-05	0.0058243390058726	0.5163384349555677
ASAP1	intermediate_CM	0.7586896715923748	3	0.8593202074980046	0.05967528452082216	linear down quadratic up	0.0184142923243243	0.0207301933129123	0.5128635690425167
ASAP1	Myofib	0.0	3	1.0	-0.19333187569483107	quadratic up	5.981665901712793e-05	0.001052788834877	0.5060823067806994
ASPSCR1	healthy_CM	0.0	3	1.0	0.134499391050511	linear up	2.567845300647464e-88	-0.0395672265600097	0.4816071738955852
ASPSCR1	intermediate_CM	0.0	3	1.0	-0.134499391911032	linear up quadratic down	3.580724680764221e-39	-0.0160726317532238	0.4936655587365431
ATF7IP	vCM_4	0.0	3	1.0	0.007783930710888676	linear down	9.125463810992574e-17	0.0481454589427938	0.5243338087092255
ATF7IP	healthy_CM	0.3997216241617694	3	0.9402999947738274	0.45804663727450673	linear down quadratic up	4.55038359037252e-107	0.0248488576654771	0.5128016202683504
ATF7IP	Neuronal	0.0	3	1.0	0.06519584137090917	linear down	0.0166282046101538	0.0020066987645205	0.5124139213524508
ATF7IP	CCL18_Macrophages	0.0	3	1.0	-0.12356318601525762	quadratic down	1.6633169138778333e-05	-0.0260157968400491	0.5226568588935361
ATF7IP	damaged_CM	0.0	3	1.0	-0.27672676757772896	linear down	1.412889238155258e-44	0.0241807330664649	0.5148540983329115
ATF7IP	CD4	0.0	3	1.0	0.5100399941743885	quadratic down	0.0139863836747687	0.0052142927368605	0.527154601510263
ATF7IP	Fib_0	0.0	3	1.0	0.09396730065244419	linear down	1.170299024510257e-25	0.0027843579114074	0.5104880684894542
ATF7IP	perivascular_fibroblasts	0.0	3	1.0	-0.08464317842738855	quadratic down	0.0123774512679698	8.291752817513043e-05	0.5119268994218279
ATF7IP	LYVE_FOLR_Macrophages	0.0	3	1.0	0.1324352238002755	quadratic down	9.146271868854188e-11	0.0056120457810014	0.5166901260192691
ATF7IP	Fib_SCARA5	0.0	3	1.0	-0.12734339473286072	quadratic down	1.2484551051910395e-16	-4.402708119499721e-05	0.5143825497228857
ATF7IP	Adipo	0.0127389030523467	3	0.9996190589898312	0.507249332957507	quadratic down	0.0019312944793777	0.0462552854413854	0.5330996041034863
ATF7IP	vSMCs_2	0.0	3	1.0	-0.48258747323614104	quadratic down	0.0043365766327222	-0.0033799311820028	0.5153109536383658
ATF7IP	Pericyte_1	0.0	3	1.0	-0.2650743519313148	linear down quadratic up	5.7771671599418066e-08	-0.0194034949818164	0.51298343362031
ATF7IP	Venous_Endo	0.0	3	1.0	-0.2588362152270621	linear down	2.3280791554046493e-24	-0.0013125601114181	0.5241319892242331
ATF7IP	Pericyte_2	0.0	3	1.0	-0.35514658260465437	linear down	0.0108074575715746	-0.0114124953244587	0.5102497465621345
ATF7IP	Monocytes	0.0	3	1.0	-0.1420027052692402	quadratic down	6.875707720478262e-06	-0.0158707792995267	0.5174385322384475
ATF7IP	vCM_3	0.0	3	1.0	-0.029522183377955535	linear down	0.0001497364101497	0.0036135790263679	0.5071758589715203
ATF7IP	intermediate_CM	0.0	3	1.0	0.22404432442250477	linear down quadratic up	2.821894275819282e-58	0.0224232257995613	0.5117263643901928
ATF7IP	Myofib	0.0	3	1.0	-0.34446910724054924	linear down	7.567531155724087e-29	-0.0328002332849866	0.5108309382062798
ATP1A2	vCM_4	0.052189063373248204	3	0.9968782466889351	-1.1062445261814586	quadratic down	2.864664946011605e-46	0.1440157572295288	0.5742584413241127
ATP1A2	healthy_CM	0.0	3	1.0	0.7800576872285854	quadratic down	6.06757078508939e-154	0.0327574994275875	0.5169628284435426
ATP1A2	damaged_CM	0.0	3	1.0	-0.7755676606881741	quadratic down	6.062436206547262e-82	0.0182172182717944	0.5167434173291465
ATP1A2	Pericyte_2	0.0	3	1.0	-0.16786247376674113	linear down	0.0485337689531632	-0.0583086829944385	0.4983627445585615
ATP1A2	vCM_3	0.0	3	1.0	0.0257556512132342	linear down	9.224156111099824e-19	0.0411536277658504	0.5255695008486736
ATP1A2	intermediate_CM	0.0	3	1.0	0.6147656996406717	linear up quadratic down	1.195191452442145e-74	0.0331367035548901	0.518053042880364
AUTS2	vCM_4	32.28315229414202	3	4.5614979930058534e-07	-0.6403081266893718	linear down	1.4680018064499133e-35	0.1102740704145237	0.5636433333368027
AUTS2	healthy_CM	30.92723953486856	3	8.80568392368456e-07	0.352181126229844	linear down quadratic up	3.0886628952234726e-284	0.1445705277374314	0.5804124136696537
AUTS2	Fib_3	0.0	3	1.0	-0.018595143617886722	linear down	0.0005350433802574	0.0029102658734865	0.5125450198478021
AUTS2	CCL18_Macrophages	322.68114482020707	3	1.2255929202899678e-69	-0.8390618995150552	quadratic down	0.0297133292701538	-0.0003327286660319	0.5224614536978827
AUTS2	SPP1_Macrophages	162.8301552885222	3	4.4908808426970985e-35	-1.3995215732835522	linear down	0.0048814509669117	-0.0545578531438866	0.5252376107943106
AUTS2	damaged_CM	5.835136153288067	3	0.11991258259145518	-0.8138159029867056	linear down quadratic up	3.4725995282986294e-104	0.1784378685104024	0.597855729883848
AUTS2	Arterial_Endo	6.776612601201417	3	0.07936920164591212	-0.7000287300520385	linear down quadratic up	0.000811800553641	-0.0003277724059294	0.5274500021476682
AUTS2	Fib_0	2.146416574699733	3	0.5425795963471081	0.3617471328283197	linear down quadratic up	0.0001822035018634	-0.0388296317597813	0.5180462387915818
AUTS2	perivascular_fibroblasts	3.136159413610795	3	0.37110475399565024	0.30566174261471657	quadratic down	0.0001786776023874	0.0077743066484303	0.5339523319210181
AUTS2	LYVE_FOLR_Macrophages	0.0020947594531725722	3	0.9999745172004046	0.05643417312160426	quadratic down	4.086811075971233e-07	0.0073400693642897	0.5222616643120739
AUTS2	Fib_SCARA5	118.07593850116653	3	2.0034982476437807e-25	0.5366432442781128	linear up quadratic down	4.858780706744992e-05	-0.0309281649649431	0.5439076510513237
AUTS2	Lymphatic_Endo	48.42862102854999	3	1.7260557714583487e-10	0.5124429173962991	quadratic down	0.0145019613436616	-0.0346318142889723	0.5380310687835024
AUTS2	vSMCs_1	0.0	3	1.0	0.017059560354814596	linear down quadratic up	0.0198901673050962	0.0096942924683168	0.5193438820695497
AUTS2	Capillary_Endo	0.0	3	1.0	0.0837010377543137	linear down	1.448300233140484e-05	0.0019676141219935	0.5201157666775587
AUTS2	LYVE_PLTP_Macrophages	0.8198891778266664	3	0.8447041279407161	-0.19988452214277286	quadratic down	9.66123188674983e-07	0.0116715251129978	0.5197435890669486
AUTS2	Endocardial_Endo	0.0027682715500303404	3	0.9999612946324493	0.19593630486142788	quadratic down	0.0021602887922132	0.002491348094137	0.5275464637913763
AUTS2	prolif	0.02178621601295352	3	0.99915032118084	-0.06805329497862411	quadratic down	4.966256833019092e-10	0.0144615590137803	0.5209712731174785
AUTS2	Pericyte_1	53.74114540088837	3	1.2741452647239066e-11	0.4425444593512695	quadratic down	8.34501622652923e-09	-0.044034353779359	0.5329544756533675
AUTS2	Venous_Endo	0.0	3	1.0	0.14091868565743237	quadratic down	0.0003485975535191	-0.000815522116166	0.5189520054397754
AUTS2	vCM_3	9.871009265216944	3	0.019695035491649165	-0.013969818790402821	linear down quadratic up	8.946698695282582e-16	0.110519351321199	0.5624082453790689
AUTS2	intermediate_CM	4.705491236815872	3	0.1946771252181815	0.03086203253883546	linear down quadratic up	1.2500235507254642e-96	0.1059606668760537	0.5562053775452538
AUTS2	Myofib	0.0	3	1.0	0.14154956247425754	linear down	5.19081635820272e-13	-0.0037551037300764	0.5150497049530127
B2M	vCM_4	52.200840346118156	3	2.7139582827034936e-11	-1.1550223284933248	linear up	3.756610148500737e-15	0.0248605933404689	0.5153974525664539
B2M	healthy_CM	2.8420734461745587	3	0.4166206288438501	-1.2992309438347105	linear up	1.467629881904542e-156	-0.0046384373804559	0.5019174462653231
B2M	Neuronal	1.832851252215726	3	0.6078123609934662	0.5544465407180517	quadratic up	0.0005895689939813	0.0151151587635817	0.5208064462473565
B2M	CCL18_Macrophages	0.0015289538674732664	3	0.9999841068060481	-0.6967207242209752	quadratic down	0.0009076053850832	-0.0557596848824262	0.511238075757847
B2M	damaged_CM	2.129290728182843	3	0.5460098155398605	-1.2676955473827924	linear up	9.88367323595746e-23	-0.0294345060187455	0.4983474956088349
B2M	Arterial_Endo	0.47458449168044964	3	0.9244385381409134	0.38492104629764506	linear up quadratic down	3.363761578767604e-23	0.074683026597034	0.55874503961181
B2M	CD4	2.333660680489057	3	0.5061031021866038	0.6321942206099352	linear up quadratic down	1.402378130531551e-07	0.0691389934389653	0.5526033167433604
B2M	Fib_0	0.0	3	1.0	-0.42996089946823396	linear up quadratic down	0.0032405493249166	0.0055371870444702	0.5153201053420777
B2M	NK	1.6354765047959585	3	0.6513727788015955	0.8392898755837346	linear up quadratic down	0.0420893725303505	0.055514329948834	0.5469978028714447
B2M	Fib_SCARA5	0.0	3	1.0	-0.1802787712826015	linear up quadratic down	0.001406721391254	0.0081663521582577	0.5173060184818663
B2M	Lymphatic_Endo	0.0	3	1.0	-0.09255975725391041	linear up quadratic down	1.5602969905119611e-06	0.0551543006375976	0.5591339806986537
B2M	Capillary_Endo	3.7248610740262103	3	0.29274785115955215	0.6951855482957201	linear up quadratic down	1.632736674713618e-35	0.0611146638003579	0.558408956951608
B2M	LYVE_PLTP_Macrophages	0.0	3	1.0	-0.21960659438431196	linear up quadratic down	0.000416605037611	-0.0018699653535156	0.5307758813901102
B2M	prolif	41.467725164305804	3	5.203686958371957e-09	-0.6420906866240148	linear down quadratic up	1.3480063131722645e-27	-0.1995529351039502	0.4905299446379617
B2M	Pericyte_1	0.0	3	1.0	-0.38324425403154616	linear up quadratic down	6.651156944601414e-07	0.0178491964802399	0.5267947927919342
B2M	Venous_Endo	0.3077839936414965	3	0.9585579351574964	0.4704488388989091	linear up quadratic down	8.302629422877552e-30	0.0719905023474161	0.5512780769233221
B2M	CD8	22.39912767264008	3	5.387384636284039e-05	0.923698382031923	linear up quadratic down	3.893957696510812e-05	0.0932763618867483	0.5754387968745942
B2M	Pericyte_2	8.579103865652543	3	0.03544336191594327	1.0161908804167634	linear up	0.0006647943851128	0.0086401121345917	0.5123354723638853
B2M	Monocytes	0.0	3	1.0	0.14890353897861897	linear up quadratic down	0.0020971447459285	0.0517937654123198	0.540957461173574
B2M	vCM_3	3.24078959302308	3	0.35596901413225773	-1.237563508732994	linear up	4.49317807911565e-10	-0.0408967801782869	0.4897245086535843
B2M	intermediate_CM	4.442095488760712	3	0.21751375684810062	-1.4782223251585882	linear up	1.0109754104663864e-32	-0.0304058280862735	0.4938708028261819
B2M	Myofib	0.0	3	1.0	-0.686710525755104	linear up quadratic down	5.116029239142421e-08	-0.0214750116975417	0.5180418205828845
B4GALT1	vCM_4	0.0	3	1.0	0.6267003675752718	linear up quadratic down	1.82509652245435e-15	0.0638295615169807	0.5324521377634107
B4GALT1	healthy_CM	0.14074518499079605	3	0.9865350247048641	-0.027140466665291463	linear up quadratic down	3.9851359841578325e-279	0.0852975734140392	0.5439570331021257
B4GALT1	damaged_CM	0.1996023256527446	3	0.9776534704676576	0.05522019232062647	linear up	1.7114777419594689e-72	0.0395115423498159	0.5243061270846001
B4GALT1	Fib_0	0.0	3	1.0	0.13230016441069048	linear up quadratic down	1.2685805077211595e-26	0.005946373073752	0.5187682632935858
B4GALT1	perivascular_fibroblasts	0.48050798776545006	3	0.923152372700102	-0.15594035738351286	quadratic up	1.2396914207102298e-05	0.0334124386396732	0.5324470195426783
B4GALT1	Fib_SCARA5	0.0	3	1.0	-0.38982646274672206	linear up quadratic down	0.0018171071766184	-0.0148582796350298	0.5149960938989528
B4GALT1	Endocardial_Endo	0.0	3	1.0	-0.42263130519201353	quadratic down	0.0036482548554545	-0.0583316224042231	0.5250668377708304
B4GALT1	vCM_3	0.0	3	1.0	-0.19640946587036956	linear up	8.78164792895608e-08	-0.0038824142268181	0.5088280499167401
B4GALT1	intermediate_CM	0.0	3	1.0	0.15100631533774744	linear up quadratic down	5.428706623131945e-100	0.0604939177274914	0.5315522979058169
BBS9	vCM_4	0.009372393678168485	3	0.9997593566837987	-0.9033913407896466	linear up quadratic down	0.0003562193597902	0.0026385511045147	0.5068136532779214
BBS9	healthy_CM	0.0	3	1.0	-0.1772379762213936	quadratic down	7.424572963607909e-62	0.0103732590750328	0.5074978165735553
BBS9	Fib_3	0.0	3	1.0	0.14649349324583005	quadratic down	4.6503179448731776e-11	0.0005534893434244	0.5261725959531959
BBS9	damaged_CM	0.10438477723156014	3	0.9913060915331194	-1.4643367536970828	linear down	4.952801966072623e-41	-0.0286731707502883	0.4961512991853637
BBS9	Fib_0	0.0	3	1.0	0.6800608733722616	quadratic down	1.447987927159791e-32	0.0115529609031337	0.5129997435901719
BBS9	perivascular_fibroblasts	0.0	3	1.0	0.48644504699238617	quadratic down	0.0008075817609381	0.0245890260397169	0.5176146565064033
BBS9	LYVE_FOLR_Macrophages	0.0	3	1.0	-0.6362970243614925	quadratic down	2.650297942655459e-08	-0.0565681856443525	0.5025617583054249
BBS9	Fib_SCARA5	0.08214354701795476	3	0.9938905546205433	0.6966096014249923	quadratic down	2.897870219617465e-19	0.0128415575580617	0.5160299743912474
BBS9	Lymphatic_Endo	0.0	3	1.0	0.39407795303754517	linear up quadratic down	0.0112314822943397	0.0041959172155647	0.5263715797789816
BBS9	Capillary_Endo	0.4867148371425655	3	0.9218002585208909	-1.5192481049812383	quadratic down	2.211890322968941e-24	-0.208686645464035	0.4719882499127007
BBS9	Endocardial_Endo	0.0	3	1.0	0.20535111692907582	linear up quadratic down	0.0018471333588966	-0.0034149912568053	0.521022155818847
BBS9	Pericyte_1	0.0	3	1.0	0.1551998717787788	linear up quadratic down	1.4258996473739492e-05	0.0018963301558113	0.5193699608526604
BBS9	Venous_Endo	0.0	3	1.0	0.49058896790590595	quadratic down	5.84738570376842e-29	0.0269225015599406	0.5313754945364814
BBS9	vCM_3	0.0	3	1.0	-0.4636429223102809	linear down	0.0269968227404212	-0.0174035901549292	0.5016363274448841
BBS9	intermediate_CM	0.0	3	1.0	-0.7428677416782306	linear up quadratic down	5.134364738430678e-12	-0.0033706705006784	0.5013838712464882
BBS9	Myofib	0.0	3	1.0	0.44392861001901324	quadratic down	2.444350262757752e-93	0.0282659480467244	0.5316579848203824
BCKDHB	vCM_4	0.06472814842933101	3	0.9957042314831538	-0.06714463182594166	linear up quadratic down	5.065724162786025e-24	0.094996709014854	0.5497389423652681
BCKDHB	healthy_CM	0.015916004922536812	3	0.9994685074550279	0.6068096212130667	quadratic down	2.2971832267460755e-122	0.0254139667702349	0.5129334125141185
BCKDHB	Neuronal	0.0	3	1.0	-0.7770760311741716	quadratic down	0.0181752734324392	-0.0178372783370395	0.514262786487246
BCKDHB	damaged_CM	0.0	3	1.0	-0.37879234623692626	quadratic down	4.725495156202721e-83	0.0543999177124707	0.5301897178716595
BCKDHB	vCM_3	0.0	3	1.0	0.1690338267501783	quadratic down	1.61968707461781e-10	0.0234231375158484	0.5177791170916142
BCKDHB	intermediate_CM	0.0	3	1.0	0.18098149496786742	linear up quadratic down	4.410547898363272e-108	0.047797900031005	0.5247372851951283
BICC1	Fib_3	5.823881050278497	3	0.12050036172494989	0.27931223872678057	linear up quadratic down	2.2780134989547062e-14	-0.0284807422795179	0.5684617453746057
BICC1	Fib_0	65.60895719484547	3	3.7161388643182605e-14	0.5294527488357411	quadratic down	3.313935398473856e-34	-0.0067934300254643	0.5696422488560562
BICC1	perivascular_fibroblasts	0.8900649244601933	3	0.8278246857464677	-0.3430052796571357	linear up quadratic down	0.000971339011392	0.0488881860203121	0.5540460052665688
BICC1	Fib_SCARA5	1.806408222826008	3	0.6135414285093563	0.26012493400273207	quadratic down	2.6595065287713588e-11	-0.0334205300399834	0.5589138534661602
BICC1	prolif	465.9992555120125	3	1.1132918644136957e-100	-1.9607123985553705	quadratic up	9.343654822378095e-32	0.0401785581428821	0.5488788434129392
BICC1	Myofib	32.9594905728234	3	3.2846662410150034e-07	0.34318794594959856	linear up quadratic down	7.506098169425712e-68	-0.0187066583988699	0.5718285459672274
BRAF	vCM_4	7.618002205303334	3	0.05460274495768023	0.8325613985283364	linear down quadratic up	0.0095321883595172	0.0466433690463686	0.5241721562189205
BRAF	healthy_CM	11.949474026038851	3	0.0075582605222063734	0.6996321498002067	linear down quadratic up	4.980562759443544e-103	0.0286233435871932	0.5147124664461054
BRAF	Fib_3	0.0	3	1.0	-0.19912924670853288	linear down	5.295815976126411e-05	-0.0024727652203588	0.5159815245923272
BRAF	damaged_CM	16.344927400796664	3	0.0009634979899072006	0.7345888186464797	linear down quadratic up	0.0018040515838668	3.568737413006673e-05	0.5027294549884017
BRAF	Arterial_Endo	0.0879955377457075	3	0.9932380204992614	-0.31924395559798036	quadratic down	5.649661135614081e-12	0.0036290432082674	0.5246207427123666
BRAF	CD4	0.6269905156874268	3	0.8902266580816642	-0.45042553188578777	quadratic down	0.0096531008732763	-0.0083874038284139	0.5262628407921525
BRAF	Fib_0	0.0	3	1.0	0.024769371876046026	linear up quadratic down	2.1587202030583318e-19	0.0071399129565673	0.509237871785722
BRAF	Mast	-3.1237255084072774e-05	3	1.0	-0.25013635767737924	linear down	0.0016827566075407	0.0096075353313753	0.529011709102697
BRAF	LYVE_FOLR_Macrophages	0.009654437663984477	3	0.9997484341025985	-0.2494648598494295	quadratic down	1.171492457633516e-08	0.0031954346008048	0.5145462576137626
BRAF	Fib_SCARA5	3.46325691225e-05	3	0.999999945794749	-0.14405129363361246	quadratic down	1.6075401634665712e-13	0.0073599066388028	0.5131587995585754
BRAF	Lymphatic_Endo	0.0025448228302798726	3	0.9999658827829404	-0.26891914379821136	linear down	8.817298868557048e-06	0.0079113292861308	0.5281620259105713
BRAF	vSMCs_1	0.0	3	1.0	-0.3075842403747732	linear down quadratic up	0.0014053466316387	0.0091081790360918	0.5297665733009529
BRAF	Capillary_Endo	0.0	3	1.0	-0.2857848419174269	linear down	1.1477180122230447e-14	-0.000243579961725	0.5202467381804601
BRAF	LYVE_PLTP_Macrophages	2.271060526835733	3	0.5180876007578143	-0.4854048686757777	quadratic down	2.679881499406587e-10	-0.0079664339392504	0.5203741475054479
BRAF	Endocardial_Endo	0.0	3	1.0	-0.09577226828098648	linear down	0.0025220138250469	-0.0007054957544836	0.514444035281101
BRAF	prolif	8.787667538332062	3	0.03225131793306749	-0.820052146651763	linear down quadratic up	1.8623541543466434e-16	-0.2530855863861068	0.4686137203373428
BRAF	Pericyte_1	0.0	3	1.0	-0.06590335682250112	linear down quadratic up	5.371378575205552e-11	0.0087640086853071	0.5168236347109629
BRAF	Venous_Endo	0.0	3	1.0	-0.09573433186988581	linear down	5.119629305417071e-15	0.0094558027742739	0.519472834974223
BRAF	CD8	6.3355932833169115	3	0.09637674555653343	-0.5457409476054988	quadratic down	0.0041819482532829	0.0039847545476596	0.5279366933733184
BRAF	Monocytes	1.4152595036290327	3	0.7019617494403585	-0.48025328660134414	quadratic down	4.98485534631275e-08	-0.0008954263671541	0.5202915853789267
BRAF	vCM_3	6.103062225343201	3	0.10670227893276456	0.6463899949832635	linear down quadratic up	0.000136227170347	0.0165389636751808	0.5091393157606672
BRAF	intermediate_CM	13.573438013019102	3	0.0035472101530239645	0.7179311392986518	linear down quadratic up	1.4756061260824404e-86	0.05300463266969	0.5278152188528722
BRAF	Myofib	0.022900577704129767	3	0.9990846087881788	-0.20082672480580924	linear down quadratic down	4.1274173591273545e-69	0.0182378935497187	0.5247682805650251
BVES	healthy_CM	0.0	3	1.0	-0.1258952203277235	quadratic down	1.0485599930708109e-50	-0.0477208017915207	0.4781868388087763
BVES	intermediate_CM	0.0	3	1.0	0.12589521884956767	quadratic down	2.672826768461281e-19	-0.0595976938130942	0.4727385969621646
BZW2	vCM_4	0.0	3	1.0	0.11398586204797911	quadratic down	5.048479321422988e-05	0.0134749968274003	0.5073373957848873
BZW2	healthy_CM	0.0	3	1.0	0.030079764226943806	linear down	3.5762553621265467e-245	0.0524930312006686	0.526624411712268
BZW2	damaged_CM	0.0	3	1.0	-0.10053922820173866	quadratic down	1.7072153205127347e-29	0.0188915396513164	0.510885900027918
BZW2	vCM_3	0.0	3	1.0	-0.18516408485260205	linear down	6.026108594502211e-09	0.0191983039249585	0.5119782381090332
BZW2	intermediate_CM	0.0	3	1.0	0.12622813171872915	linear down	1.5353604713950097e-85	0.0283541238103638	0.5148455609080523
C14orf180	vCM_4	0.010141815884261367	3	0.9997291858126166	-0.6464670583750594	linear up quadratic down	1.5406135300657613e-07	0.0548432520291892	0.527644402745276
C14orf180	healthy_CM	0.0	3	1.0	0.2422959148553938	linear up quadratic down	1.0658592864319338e-112	0.024268508097788	0.5129064843664026
C14orf180	intermediate_CM	0.0	3	1.0	0.33201137659507074	linear up quadratic down	5.565450501768627e-32	0.0114980199181563	0.5080043849775482
C15orf41	vCM_4	75.61946488033158	3	2.6688984262918003e-16	1.351589217017585	linear down quadratic up	0.0003706540653884	0.1037045851176504	0.5910220701144998
C15orf41	healthy_CM	102.03342141519774	3	5.678463770163803e-22	1.310600609577056	linear down quadratic up	1.7735341304746358e-200	0.0667286855449456	0.5567614109832599
C15orf41	Fib_3	0.023943884371251237	3	0.9990216522682298	-0.4337323504652433	linear down quadratic up	6.555290487104357e-33	0.0448977726568926	0.5388340726649048
C15orf41	Neuronal	3.1631662912702434	3	0.3671458337704976	0.5182379770268699	linear down quadratic up	2.6916029081597436e-09	0.1363271142716773	0.5767535659778225
C15orf41	CCL18_Macrophages	0.34078411470126085	3	0.9521841317144639	-0.9518777930946785	quadratic down	3.1347976969196433e-28	0.1003252211852786	0.5751229188984639
C15orf41	SPP1_Macrophages	0.8600348730399784	3	0.8350599984627424	-0.5071208318827893	quadratic down	1.3964863937633315e-69	0.1538175230010753	0.6109202579042353
C15orf41	damaged_CM	144.02529528640025	3	5.122105979721277e-31	1.1861534243630147	linear down	3.485087464288435e-24	0.0084532702094648	0.5460716628618775
C15orf41	Arterial_Endo	0.1302283221213751	3	0.9879781032402138	-0.639204870565506	linear down quadratic up	8.676408932170644e-110	0.1135439540104166	0.5857784218944587
C15orf41	CD4	0.19437617235220303	3	0.978492029200002	-0.4409306029902535	linear down quadratic up	7.298893968100811e-09	0.0405125419677694	0.5476667263176895
C15orf41	Fib_0	0.5422429791363605	3	0.9095174893692733	-0.434541401715647	linear down quadratic up	5.80032047578968e-156	0.0648019934134653	0.539832378399765
C15orf41	Mast	0.28157739023007144	3	0.9634552019501784	-0.4521654682075072	linear down	2.931335736808281e-24	0.199403407472934	0.6192044672874961
C15orf41	perivascular_fibroblasts	1.7414901584523788	3	0.6277493174709248	-0.6540933611184372	quadratic down	8.170410307166777e-12	0.1061890149455158	0.5654815277216445
C15orf41	NK	0.6390705516524383	3	0.8874326560638338	-0.5354150454752451	linear down quadratic up	7.267716348278258e-12	0.1256650785140205	0.5908471123268495
C15orf41	LYVE_FOLR_Macrophages	0.057636316082672154	3	0.9963828529505486	-0.5306105192563293	linear down quadratic up	4.182180941865192e-37	0.049184423889748	0.5390597852111639
C15orf41	Fib_SCARA5	0.3187384096792867	3	0.9564666158813683	-0.34011309604378526	linear down quadratic up	1.541338158041049e-26	0.0234385574440844	0.5208861686838775
C15orf41	Purkinje_fibers	0.3271682914724716	3	0.9548404371859763	-0.006097391861357937	linear down quadratic up	0.0335890024173375	0.1817088621155606	0.596335772557059
C15orf41	Adipo	0.2671352856764075	3	0.966086099003703	-0.3052821034909017	quadratic down	3.301701976721678e-05	0.0791555888982276	0.5534345748601138
C15orf41	vSMCs_2	0.20800790267529398	3	0.9762863118462385	-0.6722955425750406	linear down quadratic up	1.145891914863248e-10	0.0942645310690716	0.5598734526998306
C15orf41	Lymphatic_Endo	0.895169948397312	3	0.8265932526436939	-0.23576591781966788	linear down	1.385399037655176e-36	0.1632423703889773	0.602008500981426
C15orf41	vSMCs_1	0.7539115177328187	3	0.8604559724923587	-0.34490475432595286	linear down quadratic up	1.7048765946735077e-19	0.1249713571196278	0.5842868036940738
C15orf41	Capillary_Endo	1.048721626967497	3	0.7894650260260042	-0.5933967474525692	linear down quadratic up	4.821820313309763e-154	0.0905583263128469	0.5689384080353738
C15orf41	LYVE_PLTP_Macrophages	1.6500298776611781	3	0.6480998240936686	-0.6978420897765374	linear down	7.306472024774564e-44	0.066154002309367	0.5602374391068987
C15orf41	NK_T	0.2830623838701667	3	0.9631818638164307	-0.08765481037638234	linear down	1.3348932398211564e-08	0.2292799650317711	0.6447973045456006
C15orf41	Endocardial_Endo	0.574772996652704	3	0.9021824427006409	-0.49224648769523693	linear down quadratic up	2.712061025594824e-33	0.0661779457675384	0.5583943204044184
C15orf41	prolif	6.33083871062435	3	0.09657792953625319	-1.1368016174473963	linear down	2.014661292190034e-65	-0.0340622294878767	0.5486476036007097
C15orf41	Pericyte_1	0.0022356801377966785	3	0.9999719041584468	-0.3215868237572885	linear down quadratic up	5.447798681127307e-80	0.1126325625854534	0.5688374991649127
C15orf41	Venous_Endo	3.905060797665372	3	0.27190002528438834	-0.6366236540208009	linear down quadratic up	1.426813737494756e-145	0.1412986784152214	0.5900374798107082
C15orf41	CD8	0.3093945642328328	3	0.9582520413048741	-0.24956458676735388	linear down	3.2006205623719825e-14	0.1269114633524514	0.5807639784915064
C15orf41	Pericyte_2	29.252218888250596	3	1.9821275384584877e-06	0.4765869500235777	linear down quadratic up	6.257558007007232e-12	0.1119980060940973	0.5706498931277573
C15orf41	Monocytes	2.994197778833098	3	0.3925206300225844	-0.45933955181392094	linear down quadratic up	4.8962952079607896e-58	0.1095705075612676	0.5724300677665188
C15orf41	vCM_3	327.15934377891085	3	1.3148987424804103e-70	1.1873473513118724	linear down quadratic up	5.941320293670103e-05	0.0067249550175252	0.5664210190417607
C15orf41	intermediate_CM	52.4927337894622	3	2.351724000342756e-11	1.1083122082793315	linear down quadratic up	2.2629493361270745e-141	0.0812225516418216	0.5635494419950611
C15orf41	Myofib	0.6525758401668454	3	0.884297722667857	-0.5160560345098659	linear down	8.650744366351488e-251	0.0912530555817814	0.5608503788263548
CACNA1C	vCM_4	519.2185652505814	3	3.262648654854081e-112	0.8085438966776475	linear down quadratic up	1.231095492570191e-29	0.2073383245363809	0.6174425576086274
CACNA1C	healthy_CM	143.29474513709496	3	7.362008522900626e-31	0.5642685615129699	linear down quadratic up	5.570279935579193e-95	0.032828830946333	0.5240965572971414
CACNA1C	SPP1_Macrophages	20.451518698750235	3	0.00013682705453368362	-0.8410803012686824	linear up quadratic down	0.0027407955202185	0.0140830969727424	0.5210416160804512
CACNA1C	damaged_CM	565.1579509669884	3	3.5999929214554687e-122	0.6698342882444641	quadratic up	9.393444741342553e-271	0.2263266551151431	0.6374826889288234
CACNA1C	Arterial_Endo	484.5603020725113	3	1.0582171958264897e-104	-1.0482300017573962	linear down quadratic up	1.990989453906531e-20	0.0261683826565055	0.5306260963944033
CACNA1C	Fib_0	10.563190421452237	3	0.014338310249119333	-0.3134526320808546	linear down quadratic up	2.7682876453065044e-30	-0.016495486341213	0.5418809899700027
CACNA1C	Mast	43.744198897788905	3	1.7103155397109793e-09	-0.8324044658588204	linear down	7.4039603917945344e-06	0.0417066833541464	0.5430658835639743
CACNA1C	LYVE_FOLR_Macrophages	47.525429256285356	3	2.686909411814044e-10	-0.8475860887675513	linear down quadratic up	3.125066679373739e-11	0.0429552809038841	0.5384205082253164
CACNA1C	Fib_SCARA5	15.471039486541882	3	0.0014553121342227363	-0.3188349079676134	linear down quadratic up	1.5588596791067498e-22	-0.0153081630852243	0.5407351682890853
CACNA1C	vSMCs_2	29.38036941758675	3	1.8629205401884872e-06	0.5297858753376039	linear up	0.0022007774538309	0.0100556563304822	0.5695990743746231
CACNA1C	Lymphatic_Endo	25.03172909471036	3	1.5206423997351287e-05	-0.5896402854946607	linear down	0.00102511589078	0.0102910317749651	0.5288302083903548
CACNA1C	Capillary_Endo	1.7115325727843893	3	0.6343728917621256	-0.6807702088980504	linear down quadratic up	1.3178896131725137e-13	0.0139169327928299	0.5287577958096334
CACNA1C	Venous_Endo	31.86362610795851	3	5.591502505446566e-07	-0.1676938471943421	quadratic down	4.247845924640918e-20	-0.0177688500786337	0.5642743922197251
CACNA1C	Pericyte_2	5.1304892221935265	3	0.1624876811326764	0.3164225803817746	linear down quadratic up	0.0018392805907821	-0.0071360980332921	0.5878462858944137
CACNA1C	vCM_3	26.8780725016054	3	6.244239952663511e-06	0.5232856458794481	linear down quadratic up	0.0015263178547088	0.0130632969894146	0.5730190617072473
CACNA1C	intermediate_CM	117.63694943044251	3	2.490684939796861e-25	0.5765429350513511	linear down quadratic up	2.099314333283015e-32	0.0564219563336808	0.5485865685601101
CACNA1C	Myofib	3.836858666670887	3	0.27962786094072	-0.3286074359842217	linear up	0.0006935863315126	-0.0481483484240965	0.5360608397379947
CACNA2D1	vCM_4	0.06778686070540789	3	0.9954003755521167	0.3523004728744852	linear down quadratic up	1.4596606344901464e-37	0.1265959158202633	0.567832915216826
CACNA2D1	healthy_CM	0.3261455410304243	3	0.9550384954435213	0.4577601646876216	linear down	2.504782842831805e-168	0.0284213297129343	0.5253984164762983
CACNA2D1	Fib_3	0.0049464709810408845	3	0.9999076115611248	-0.13378273239759692	quadratic down	4.56897381087811e-19	0.0238249631029008	0.523218004856487
CACNA2D1	Neuronal	0.12429208751538465	3	0.9887708254718571	-0.4449268923811477	linear down quadratic up	1.1398284157066012e-05	0.0310737835327271	0.5239940454092488
CACNA2D1	damaged_CM	0.014598129817029274	3	0.9995329499035053	0.26300754529100184	linear up quadratic down	8.7016526182543875e-134	0.1012487938496851	0.5638827917977651
CACNA2D1	Fib_0	0.0	3	1.0	0.24457404875992994	linear down	1.1447859372536938e-57	0.0105927871930686	0.5157087892460506
CACNA2D1	Mast	5.493350228088204	3	0.13903688879498222	-1.2562930844341942	linear down quadratic up	7.0086749858176414e-06	0.0215140269193843	0.5506950484028437
CACNA2D1	perivascular_fibroblasts	0.0	3	1.0	0.20009112479079355	quadratic down	1.609104725447545e-06	0.0514213130943451	0.5379606440587644
CACNA2D1	NK	7.267893134602077	3	0.06383198103838193	-1.2924141619705374	linear down quadratic up	0.0108976856170335	0.0077407874677722	0.5485036684440512
CACNA2D1	Fib_SCARA5	4.595383710849455	3	0.20393844818585463	0.3713394198447355	quadratic down	2.837982496116799e-51	0.022185100195596	0.533833828165716
CACNA2D1	vSMCs_2	0.0	3	1.0	-0.04177178710884133	linear down	0.0021091207633712	0.0190315475996999	0.5159601855237269
CACNA2D1	vSMCs_1	0.0	3	1.0	-0.0790337321120958	linear down	0.0009052538738871	0.0130372821470743	0.513508808032948
CACNA2D1	Endocardial_Endo	0.0	3	1.0	-0.23257697220118287	linear down	1.0121844273257673e-13	0.0261210612706379	0.5255595665436776
CACNA2D1	prolif	9.694806269347072	3	0.021346754512470853	-1.0920524601109038	quadratic up	0.0011280093067702	-0.0154792136095038	0.5250685921736269
CACNA2D1	Pericyte_1	50.36172829317146	3	6.690525480785403e-11	0.41266308338185625	quadratic down	3.948270749016268e-37	0.0074615955817834	0.53861366560157
CACNA2D1	Venous_Endo	10.338847062116903	3	0.015894902002341754	-1.3270885098255611	linear down quadratic up	1.594662669584603e-11	-0.0010965996168825	0.5309167350218973
CACNA2D1	Pericyte_2	0.07022154711419315	3	0.9951538849208754	0.48600174115644623	linear down	0.0046740296353983	-0.0355004478502452	0.5137285248123802
CACNA2D1	vCM_3	0.01780839473337359	3	0.9993713094656642	0.40080829128662815	linear down	1.744782582657273e-14	0.0165867868788406	0.5245973825729855
CACNA2D1	intermediate_CM	0.4923381933860217	3	0.9205714240014833	0.4332115431409025	linear down	9.608401635439425e-110	0.030437136162341	0.5271159697352499
CACNA2D1	Myofib	0.0	3	1.0	0.17571821519538666	linear down quadratic up	1.523665493485355e-117	0.0435938530705755	0.5352116922757352
CACNA2D3	vCM_4	23.72254928823137	3	2.854326773629241e-05	-0.27874623935641396	linear up quadratic down	2.122527513221372e-30	0.1167932533152331	0.5603042888815898
CACNA2D3	healthy_CM	0.011742488735260117	3	0.9996627673315192	0.6571976565134328	linear down	5.83403731956562e-98	0.0154085781481454	0.5079149961084924
CACNA2D3	damaged_CM	0.0	3	1.0	-0.4413689792838378	linear down quadratic up	1.0702631003989248e-63	0.039196074769885	0.5257068853221308
CACNA2D3	Pericyte_1	0.001401511270362182	3	0.999986051384424	-0.5767032240197867	linear up quadratic down	7.706518300348494e-11	0.0124004392918724	0.5280579818566979
CACNA2D3	vCM_3	0.0	3	1.0	-0.037163857478978324	linear down	5.1166454566652577e-08	0.017414830514271	0.5126855171925235
CACNA2D3	intermediate_CM	0.0	3	1.0	0.4013482859063383	quadratic down	2.155658108671324e-56	0.0176514357876893	0.5094974489298804
CACNB2	vCM_4	82.40931021402746	3	9.335790445784105e-18	1.2245460862015913	quadratic down	7.938575274340086e-27	0.0831897867821892	0.5694490304757804
CACNB2	healthy_CM	175.1558376359413	3	9.806275106226995e-38	1.496719562789853	linear down quadratic up	3.088672472658889e-98	0.0336528720918772	0.5421541805156336
CACNB2	Fib_3	0.062201073686772294	3	0.9959502709312841	-0.708992523903283	linear down quadratic up	1.855225379045201e-71	0.0761672336796722	0.5660623823292159
CACNB2	Neuronal	0.057518296955188696	3	0.9963938299934945	-0.09120366955193465	linear down quadratic up	2.6408996678780496e-16	0.1126872619415738	0.569847399722048
CACNB2	CCL18_Macrophages	9.039166387933527	3	0.02877465499859263	-1.2215401834550175	linear down	6.915037448759184e-28	0.0739445470538139	0.5779898587839503
CACNB2	SPP1_Macrophages	48.10606188665628	3	2.02163708291176e-10	-0.9451295581894821	linear down	3.2938344718572953e-53	0.0849535284059366	0.5971350214416995
CACNB2	damaged_CM	62.86280992498592	3	1.4368189829388943e-13	0.8177623810515531	linear down quadratic up	1.412191250832484e-261	0.175697860029122	0.6069507227462548
CACNB2	Arterial_Endo	8.54453937758024	3	0.03600138402778485	-0.6411123552483643	linear down quadratic up	4.21220352830624e-92	0.0930599836903439	0.5788460118604608
CACNB2	CD4	0.05504323603606455	3	0.9966215729949713	-0.6867478272253926	linear down	1.546753097685565e-14	0.0700152793339043	0.5610724863973384
CACNB2	Fib_0	0.22170526492148307	3	0.9740115267040388	-0.6216695584492499	linear down quadratic up	1.829286521046392e-154	0.0543061460748764	0.5449742884798601
CACNB2	Mast	1.6421443117994947	3	0.6498720778232518	-0.5603690408661384	linear down	1.941035407557787e-27	0.2207993633063506	0.6325840199590355
CACNB2	perivascular_fibroblasts	0.10658829464347974	3	0.9910352491733532	-0.033451654387340934	linear up quadratic down	4.734947855347286e-12	0.1569157794296001	0.5962714818028738
CACNB2	NK	0.13011872741737443	3	0.9879928839108798	-0.44103772029634425	linear down quadratic up	2.59995721433752e-09	0.103203046810045	0.5759359710812708
CACNB2	LYVE_FOLR_Macrophages	9.358071903763774	3	0.024890172349490494	-0.9044931053040972	linear down quadratic up	1.0912775844654502e-43	0.0468712216086487	0.5473301731349232
CACNB2	Fib_SCARA5	17.480267890289706	3	0.0005628840960557832	-0.8136026926794244	linear down quadratic up	1.226061590528631e-90	0.0614577117557547	0.5510374977160054
CACNB2	Purkinje_fibers	2.1937602572974875	3	0.5331784514689168	-0.8325284895967549	linear down	0.0329491127364045	0.120526549092363	0.5634616734407205
CACNB2	Adipo	14.638267506779256	3	0.0021533808405730004	-1.9353585130775823	linear down	6.3440222794074545e-09	-0.0147226079112787	0.5757112040753031
CACNB2	vSMCs_2	17.818658888155014	3	0.00047939689541065793	1.0524539092167857	quadratic down	3.8052476362049125e-05	0.0068869439795902	0.5831563547894295
CACNB2	Lymphatic_Endo	26.68123930060953	3	6.866460643903133e-06	-0.5469181158000707	linear down	1.2574485610615486e-29	0.1177106287075541	0.5922248666618556
CACNB2	vSMCs_1	61.716498038021776	3	2.5260782223572933e-13	0.9851853821686539	linear down	1.8791937117830716e-16	0.0376211539651365	0.5920886816230269
CACNB2	Capillary_Endo	0.9555528271215443	3	0.8120050607975896	-0.5404797623955023	linear down quadratic up	1.6723114759149127e-133	0.0719901621445078	0.5596298536596338
CACNB2	LYVE_PLTP_Macrophages	1.1691603194059434	3	0.7604100407769594	-1.0829318206648697	linear down	2.57519026532337e-35	0.0280590858182973	0.550615835867567
CACNB2	NK_T	1.5819678389686975	3	0.6634853676165153	-0.8831739121617765	linear down	5.519811041272385e-07	0.1974572898015798	0.6212631387675327
CACNB2	Endocardial_Endo	1.1274779687143224	3	0.7704452734521604	-0.7133839703460231	linear down	7.256663152570706e-50	0.0919318252109459	0.5747319464425638
CACNB2	prolif	32.91437538713604	3	3.357430634091537e-07	-1.2335005225873201	linear down	1.6827840800132825e-35	-0.1093170305499118	0.5360025124582088
CACNB2	Pericyte_1	1.7060054749918279	3	0.6355994674325491	0.6155602711796091	linear down quadratic up	2.3472933209177724e-51	0.0227428211927436	0.5517515995629303
CACNB2	Venous_Endo	2.18948911989295	3	0.5340216530975266	-0.6134075761341639	linear down	1.0296597899434758e-104	0.09916485282928	0.5694330882368162
CACNB2	CD8	0.12989324243649367	3	0.9880232772839224	-0.6346907954985407	linear down	9.39935573707201e-16	0.1432991107090526	0.5870315235212712
CACNB2	Pericyte_2	2.9458633027930414	3	0.40004752496902085	0.6123063206181336	linear down quadratic up	1.613913899657049e-11	0.0328525085139136	0.5374637127287673
CACNB2	Monocytes	0.6489716741372182	3	0.8851354754602174	-0.875275493879667	linear down	4.3285256966142376e-41	0.0679074753150962	0.5611304568617497
CACNB2	vCM_3	91.02104305067802	3	1.3220190404236353e-19	1.3638037974363415	linear down quadratic up	7.349685470596757e-07	-0.0081873305154147	0.5711247477450971
CACNB2	intermediate_CM	2.2449376287226075	3	0.523151380183482	1.2687106602770095	linear down	6.839403758538728e-146	0.0452103703845651	0.5518644287363437
CACNB2	Myofib	5.012567925397188	3	0.17087916888124496	-1.02145797450439	linear down	4.974645822555187e-171	0.0431535173216481	0.5556113073967309
CADPS2	vCM_4	0.20266402941525993	3	0.9771580908325054	-1.4133172258028794	linear up quadratic down	7.256125176326984e-15	0.0654201254610939	0.5377507114865396
CADPS2	healthy_CM	5.336834236249866	3	0.14873005104046036	-1.679476289991365	linear up quadratic down	1.169224798235302e-48	0.0024447012794454	0.5051616159750554
CADPS2	Arterial_Endo	0.0	3	1.0	0.45490831454077385	quadratic down	1.0011843546337327e-24	0.027991953132737	0.530440264241419
CADPS2	Fib_0	0.0	3	1.0	-0.20224784705810223	linear up quadratic down	1.3771283763396535e-14	-0.0003626166208292	0.5103848298576346
CADPS2	Fib_SCARA5	0.0	3	1.0	0.08194798809655185	quadratic down	9.245346257343944e-16	0.0092307473853647	0.5148506497028772
CADPS2	Lymphatic_Endo	0.0	3	1.0	-0.22091424689321099	quadratic down	3.108321887321886e-20	0.0761437566557047	0.574768544705007
CADPS2	Capillary_Endo	19.148910586454292	3	0.00025468405736266337	0.8437372703717361	linear up quadratic down	1.4676738200298352e-72	0.0497588541929283	0.5430189604209121
CADPS2	Endocardial_Endo	0.06914853966482835	3	0.9952630162534971	0.715872670241617	quadratic down	4.173076976280849e-15	0.0352655556938571	0.5278825806052813
CADPS2	Venous_Endo	7.127574691849569	3	0.06794080235785041	1.3256835326355882	quadratic down	3.4454791987181914e-66	0.0609667667252029	0.560875404652758
CADPS2	vCM_3	1.363549046555307	3	0.7141008321063379	-1.5727143332459999	linear down	0.0017656527128113	-0.0530127667372113	0.4942093946777315
CADPS2	intermediate_CM	5.435386644831727	3	0.142554694717769	-1.2114009983482714	linear down	6.271663583967539e-77	0.0125752125767649	0.5098295373127082
CADPS2	Myofib	0.0	3	1.0	-0.22788383976163074	linear down	9.369890073200949e-43	-0.0011244843159081	0.5205177899418161
CALD1	vCM_4	3.86560720422168	3	0.27634658574817805	0.3151730503283773	linear down quadratic up	3.222991875964946e-09	0.0293074155146131	0.5308085825962933
CALD1	healthy_CM	4.6646881130070055	3	0.19806254174345483	0.4013500301168359	linear down quadratic up	0.0016755472971923	0.0081402696377446	0.5190223983513342
CALD1	Neuronal	12.914033193736966	3	0.004826250279456344	-0.6125411955135263	linear down quadratic up	0.0009855028920352	0.0198288277516994	0.5167091238704538
CALD1	CCL18_Macrophages	14.60531360644266	3	0.0021869731536927613	-1.1421933163355462	linear down quadratic up	4.9524249692930647e-14	0.0753745454805104	0.5488755851767155
CALD1	SPP1_Macrophages	14.197910886824786	3	0.0026477725936228428	-1.1493404148149884	linear down quadratic up	3.253329206624021e-15	0.0494997230636247	0.5458644907563225
CALD1	damaged_CM	78.10333971937006	3	7.830826307258429e-17	0.360176502721246	linear down	6.7096587601044545e-34	0.0157399070351843	0.5426485801498262
CALD1	Arterial_Endo	0.26790030288057554	3	0.9659480075504253	-0.4636077024516988	linear down quadratic up	1.695346176066423e-07	0.0160311075808322	0.5236313235800908
CALD1	Fib_0	5.056135091918174	3	0.1677325043427779	0.43591682691202693	linear down quadratic up	8.711509664406579e-34	0.0010151446117822	0.5496817863529098
CALD1	perivascular_fibroblasts	45.52736094203852	3	7.147901813034098e-10	0.8602795383621188	linear down quadratic up	4.0859449342354564e-14	0.2082605119125246	0.6524297027925361
CALD1	LYVE_FOLR_Macrophages	96.41112541432938	3	9.183966461307939e-21	-1.91285554237313	linear down quadratic up	4.632068164183764e-16	-0.0252417405981248	0.5262218398423243
CALD1	Fib_SCARA5	0.8459904389700144	3	0.8384380033683984	0.3430208416860777	linear down quadratic up	0.0021605676674089	-0.024859911636863	0.5295677329592943
CALD1	vSMCs_2	48.659676196266965	3	1.541257587742285e-10	0.914282154774093	quadratic up	4.326540925156517e-06	0.0274387604645397	0.5916429342265429
CALD1	Lymphatic_Endo	0.0	3	1.0	-0.07095255284451152	linear down quadratic up	2.554306642274268e-07	0.0435562941281243	0.5471741713361598
CALD1	LYVE_PLTP_Macrophages	64.40219459961854	3	6.733246714729497e-14	-1.4349866687329382	linear down quadratic up	2.485949254885396e-34	0.0837072436502639	0.5654303981139388
CALD1	prolif	2.7407529090888394	3	0.43334613021220425	-0.2978757489068244	quadratic up	2.6746209771289104e-56	0.0685652859192309	0.5795928417145071
CALD1	Pericyte_1	380.8183378455788	3	3.160702260681006e-82	0.8659107802847428	linear up	0.0048641341140513	-0.0274737542391731	0.5782801262634012
CALD1	Venous_Endo	0.0	3	1.0	-0.3183844766837451	linear down quadratic up	8.861072382558955e-11	0.0271922685623223	0.523630768052314
CALD1	Monocytes	16.707752154096436	3	0.0008115946309252779	-1.3853806446601502	linear down quadratic up	2.3472850513990918e-12	0.0440135899549568	0.5576917689695322
CALD1	Myofib	17.164693467358862	3	0.0006537048176344799	0.4811813878618463	linear down quadratic up	6.934922190314764e-93	0.0281787411237601	0.5746195863306429
CALM2	vCM_4	0.0	3	1.0	0.12448462448696751	linear up quadratic down	2.77257013490675e-05	0.0451313920288694	0.5229665290706742
CALM2	healthy_CM	0.0	3	1.0	0.10735390823593804	linear up quadratic down	1.429980707370924e-149	0.057430532258364	0.5290969067284333
CALM2	damaged_CM	0.0	3	1.0	0.07767373311620762	linear up quadratic down	2.303474752851721e-36	0.0365792879734639	0.521655045717059
CALM2	vCM_3	0.0	3	1.0	-0.5637583031021052	linear up quadratic down	0.000296753594148	0.0059558368599823	0.5060690875157912
CALM2	intermediate_CM	0.0	3	1.0	0.17608370158568376	linear up quadratic down	4.715837442962405e-85	0.0722893983248715	0.5371931444592748
CAMK2D	vCM_4	33.246811527727345	3	2.856803352476206e-07	0.6216090211698835	linear down	2.954360878501925e-35	0.1157190783487849	0.568491130584131
CAMK2D	healthy_CM	2.4178781695463862	3	0.49031528418416037	0.6304039908121073	linear down	1.041622760424812e-173	0.0327394571329848	0.5366193733608435
CAMK2D	Fib_3	0.0	3	1.0	0.03521900194588834	linear down quadratic up	2.3866682741212693e-16	0.0247495740616265	0.5255417858312736
CAMK2D	Neuronal	0.0	3	1.0	-0.1807883255781681	linear down quadratic up	0.0008760275094371	0.0187026295620172	0.516070912655639
CAMK2D	CCL18_Macrophages	0.21708833479727274	3	0.9747846242879492	-0.46592707209453466	linear down quadratic up	5.2310875965190736e-05	0.0244496634362288	0.5207816588842129
CAMK2D	SPP1_Macrophages	3.685293093662176	3	0.29751334651346806	-0.5405218592015358	linear down	2.136403379842216e-05	0.009933302752082	0.5220262311042216
CAMK2D	damaged_CM	25.51241841619143	3	1.2063785703786513e-05	0.5355500031308617	quadratic down	2.8892487712553027e-131	0.0792749672165055	0.5668371912482632
CAMK2D	Arterial_Endo	0.16605053618061705	3	0.9828743261167578	-0.5556553146384904	linear down quadratic up	1.5742792404594666e-40	0.0510617145956256	0.543442267278915
CAMK2D	CD4	0.00010950990811856727	3	0.999999695221266	-0.24390153463326297	linear down	0.0004071478175957	0.0164570568018209	0.5171256097800844
CAMK2D	Fib_0	5.522615726779133	3	0.13729218653867012	0.43781047561008724	linear down quadratic up	2.2384255402296727e-34	-0.0002595034865526	0.5403650176353644
CAMK2D	Mast	0.002241380868996715	3	0.9999717966763778	-0.3370608738987884	linear down quadratic up	4.158623295457357e-06	0.0590553273048909	0.544934800571118
CAMK2D	perivascular_fibroblasts	-0.0007224624521722355	3	1.0	0.3089556112180014	linear down	7.844133397787951e-05	0.0019223016503294	0.5297015414240067
CAMK2D	NK	3.8556561883950686	3	0.27747841609317336	-0.5949847828196935	linear down	9.20864354725815e-10	0.0983729865213464	0.5725155852263158
CAMK2D	LYVE_FOLR_Macrophages	10.253861929731666	3	0.01652701658905055	-0.43217610999119493	linear down quadratic up	2.3603972980721659e-07	0.0230927440205002	0.5196507880502634
CAMK2D	Fib_SCARA5	0.014382542156751388	3	0.9995432283061377	0.13047209017182637	linear down quadratic up	1.710711272340267e-17	0.0132518129713075	0.519480517695954
CAMK2D	Adipo	0.3138889237599912	3	0.9573955319534913	0.0670199950280137	linear up quadratic down	0.0035246221085393	0.0616102334468425	0.5579838363566619
CAMK2D	vSMCs_2	0.0	3	1.0	-0.0172927472872344	linear down quadratic up	0.0055333705360525	0.0282453616356387	0.5261753759507265
CAMK2D	Lymphatic_Endo	0.0	3	1.0	-0.2591814454994073	linear down quadratic up	6.313251297318081e-05	0.025217897145413	0.5260254290052888
CAMK2D	vSMCs_1	-0.0046286571802088535	3	1.0	-0.15810305304037908	linear down quadratic up	4.364848049606549e-09	0.069152458036013	0.5506161989341722
CAMK2D	Capillary_Endo	2.5987817203883035	3	0.457703167061258	-0.6564530236209436	linear down quadratic up	2.0775853124932543e-51	0.0395917893369747	0.5371496551690161
CAMK2D	LYVE_PLTP_Macrophages	0.005964785090876206	3	0.9998776978762706	-0.44789248351957045	linear down quadratic up	1.1423253049067992e-08	0.0182000992951156	0.5207846373114304
CAMK2D	NK_T	12.026410767393553	3	0.007293233787796792	-0.6044360060226606	linear down	0.0047477524369919	0.0639063476021553	0.5545181471014872
CAMK2D	Endocardial_Endo	0.06684414786050516	3	0.9954947226755657	-0.1715997728716716	linear down	2.1850496278689104e-12	0.023469831407487	0.5253023796452868
CAMK2D	prolif	1.6977255576781458	3	0.6374395746219095	-0.3312897957986152	quadratic down	2.3295093500428042e-08	0.0100043958287686	0.51743015575348
CAMK2D	Pericyte_1	2.198995058924072	3	0.532146340389692	0.43057227399518605	linear down quadratic up	9.951051897446e-41	-0.0008373305309994	0.5481309010847846
CAMK2D	Venous_Endo	2.311963362485971	3	0.5102329194184254	-0.4209901799401351	linear down quadratic up	1.4578225426873046e-52	0.0656742892988516	0.5473266857857844
CAMK2D	CD8	0.0	3	1.0	-0.14194865413264524	linear down	0.033706420896397	0.0093077824075064	0.5152130706612638
CAMK2D	Pericyte_2	1.8400203504404866	3	0.6062650221966335	0.4586008089510548	linear down quadratic up	0.0002918451191758	-0.0362606371890752	0.5287072590427349
CAMK2D	Monocytes	0.0	3	1.0	-0.27571938015901604	linear down quadratic up	2.0332444785850483e-08	0.0216217735833452	0.5203791376456461
CAMK2D	vCM_3	27.870249917556954	3	3.867069272924714e-06	0.5965880248825535	linear down	1.5820675299536553e-15	0.0361004599042066	0.5541579251890894
CAMK2D	intermediate_CM	12.897663330440073	3	0.004863222886136096	0.7180711040637993	linear down quadratic up	3.312147474695102e-98	0.0517121101916295	0.5519921652148939
CAMK2D	Myofib	0.0	3	1.0	-0.0048140986027032096	linear down quadratic up	9.752062198537777e-51	0.0197312286972234	0.5222949846516413
CAPZB	vCM_4	0.07776037822773739	3	0.9943656007579151	0.15610745475900153	quadratic up	6.118918234434979e-16	0.0571413494437142	0.5291475102027123
CAPZB	healthy_CM	0.0	3	1.0	-0.28683030099072293	linear down quadratic up	8.912140212606509e-49	0.0094799428120982	0.5056023776208991
CAPZB	damaged_CM	0.0	3	1.0	-0.016758897672432105	quadratic up	1.0063395370324413e-42	0.0281916163058522	0.5158168509122265
CAPZB	Fib_0	0.0	3	1.0	-0.13571518976839392	quadratic up	4.835383632937874e-42	0.0121446454356571	0.5146420205833084
CAPZB	perivascular_fibroblasts	0.0	3	1.0	-0.028614110552784455	quadratic up	0.0007312168875962	0.0246852705690174	0.5211279520968582
CAPZB	Fib_SCARA5	0.0	3	1.0	-0.3675313179832762	quadratic up	1.0050422728489359e-16	-0.0011836001249676	0.5113665680533118
CAPZB	LYVE_PLTP_Macrophages	25.595068194633804	3	1.1592827241225972e-05	0.810892619056538	quadratic down	0.0159946128240812	0.0023765312932302	0.5088485219286614
CAPZB	NK_T	0.0	3	1.0	0.14546787710363046	linear up	0.0268428833862023	0.0343074269189918	0.5291195082748101
CAPZB	prolif	1.8449984885175996	3	0.6051920561404172	0.29350252835128254	linear down quadratic up	2.245141794529432e-05	-0.0053315439518444	0.5232097092910051
CAPZB	vCM_3	0.0021081342287461594	3	0.9999742728577624	-0.8834604313196027	quadratic up	3.457664753621196e-05	-0.0138064477130774	0.4969772384702463
CAPZB	intermediate_CM	0.0	3	1.0	-0.11511557787282689	linear down quadratic up	5.865070630729074e-29	0.012531283551065	0.5073919673787111
CAPZB	Myofib	0.0	3	1.0	-0.09227669113385889	quadratic up	2.427202826382898e-28	0.0033982127115185	0.5175096249871985
CARMIL1	vCM_4	15.600705888656542	3	0.001369034263941874	-1.7367660593441123	quadratic down	0.0173736832322533	-0.0544001364651756	0.4846568870731227
CARMIL1	healthy_CM	19.562089214141245	3	0.0002091698564313196	-0.309426492885062	linear down quadratic up	7.760858788284967e-77	0.0393944716801761	0.5235149038285543
CARMIL1	Fib_3	0.0	3	1.0	-0.18616263668574445	linear up quadratic down	0.0038594870944384	-0.0024304142496034	0.5212591480494373
CARMIL1	damaged_CM	26.527562012899974	3	7.394933815877879e-06	-5.8468336359202295	quadratic down	5.135661248702518e-15	-0.259691503325937	0.4092952244365475
CARMIL1	Fib_0	0.2119273624260393	3	0.9756412276690019	0.5197259211367427	quadratic down	2.251026244383208e-29	0.012281960203071	0.5127850686049962
CARMIL1	LYVE_FOLR_Macrophages	3.043092239360915	3	0.38502880244554943	0.059519061259868444	linear up quadratic down	1.3141707063660946e-07	0.0577810557737484	0.5396303520688939
CARMIL1	Fib_SCARA5	7.27921156129836	3	0.06351125221009306	0.9292506358114075	linear up quadratic down	9.031434920764952e-07	0.0015559824492228	0.5111091331536833
CARMIL1	vSMCs_1	34.38427061376839	3	1.6435812457752715e-07	0.8406485337588194	linear down	0.0039730219594966	0.0090429910421262	0.5221428622647794
CARMIL1	Monocytes	0.038012703226930206	3	0.9980512114958865	-0.11227385099230791	linear up quadratic down	2.4738253150190533e-08	0.0434269481913718	0.5410698730666494
CARMIL1	Myofib	0.0	3	1.0	0.28948167498524935	linear up quadratic down	7.986474688659276e-82	0.0437255728623742	0.5350974418127015
CASZ1	vCM_4	0.0	3	1.0	-0.027571414804603456	linear down quadratic up	0.0034213591002415	0.0104137180450997	0.5054485723002666
CASZ1	healthy_CM	0.0	3	1.0	0.1395799745709092	quadratic up	1.820098347666583e-90	0.0211558811128371	0.5111839859929439
CASZ1	vCM_3	0.0	3	1.0	-0.3486629761345804	quadratic up	1.5382404624553637e-07	0.0189910344535774	0.5125283281106181
CASZ1	intermediate_CM	0.0	3	1.0	0.2046541235949605	linear down quadratic up	8.884696934269921e-40	0.0154373416931206	0.5081424590054089
CBLB	vCM_4	15.73805651472264	3	0.0012831768431855112	0.4767707915277264	linear down quadratic up	2.1423720343675422e-09	0.0479169621906865	0.5386323378316065
CBLB	healthy_CM	2.8325316022145164	3	0.41817259717048894	0.5518154571986943	linear down quadratic up	1.6601985789509857e-276	0.0667572697409026	0.5493513209147699
CBLB	Fib_3	0.03437403868057448	3	0.9983223919058644	-0.11629546309491523	linear down	6.130741940137414e-22	0.0239199380897094	0.5309695351491808
CBLB	Neuronal	2.716734391058915	3	0.43739094680536483	-0.6820439043036148	linear down quadratic up	7.459150862952569e-06	0.036661365661471	0.5312289284666758
CBLB	damaged_CM	28.353890358779385	3	3.060945509125609e-06	0.4029396619444384	linear down	3.174893977865902e-11	0.0005324149682567	0.5262662120723698
CBLB	Arterial_Endo	3.148034623717466	3	0.3693594799417838	-0.7818075776858117	linear down quadratic up	9.585501391306888e-49	0.0553655578886217	0.5476813649416088
CBLB	CD4	0.39562934240820274	3	0.9411438833027762	0.25021731699239613	linear down	1.8802890026681668e-06	0.0146056233693427	0.5521631245261811
CBLB	Fib_0	0.0	3	1.0	0.26204640587508965	linear down quadratic up	1.9418559688648398e-70	0.004754092100955	0.5376830977012524
CBLB	perivascular_fibroblasts	0.0	3	1.0	0.08561280190101006	linear down	0.0002045054197392	0.0166559552234862	0.5300194134202585
CBLB	NK	0.29383945614803614	3	0.9611829177762486	0.34165148845860505	linear down quadratic up	9.57881600947384e-06	0.0605217720694529	0.5789166578894104
CBLB	LYVE_FOLR_Macrophages	1.5940614708066356	3	0.660737089832083	-0.5317983131120114	linear down quadratic up	6.466841236478451e-13	0.0272636473127592	0.5219691295070188
CBLB	Fib_SCARA5	0.018818085475743197	3	0.9993172974839152	0.2524909333688964	linear down	4.6924719258154685e-24	-0.0118188902889917	0.5314570110913341
CBLB	Adipo	0.1132069621830043	3	0.9902067520492431	-0.08296300757776542	quadratic down	0.0098154543266175	0.0320132275614444	0.528267461781655
CBLB	vSMCs_2	0.000780036748809833	3	0.9999942071834589	-0.22988413598257995	linear down quadratic up	0.0277303026617946	0.0219936301375537	0.5186698223494319
CBLB	Lymphatic_Endo	0.012892010212210757	3	0.9996121884777807	-0.34130667781970037	linear down quadratic up	2.214900113041432e-06	0.0301025053980978	0.5283317303023166
CBLB	vSMCs_1	0.38644861453364393	3	0.9430274461151383	-0.4106556652312036	linear down quadratic up	7.193968340926679e-07	0.0336864650445832	0.5311584291889051
CBLB	Capillary_Endo	1.9880050375232934	3	0.5749000329622622	-0.5309283286670403	linear down quadratic up	1.654796811369856e-87	0.0472654004961692	0.5375759511364053
CBLB	LYVE_PLTP_Macrophages	3.4199754355784666	3	0.331290309996379	-0.6912749438519461	linear down quadratic up	0.0015333272935503	0.0100208567222215	0.5168478867280957
CBLB	NK_T	76.2673709503251	3	1.9384145199291288e-16	0.6623004954098455	linear down	0.0010213214826327	0.0105434785636921	0.5912443971954635
CBLB	Endocardial_Endo	7.219488903110219	3	0.06522140026856563	-0.8931512379479993	linear down quadratic up	2.0486648597097792e-20	0.0486032490160001	0.550743247711873
CBLB	Pericyte_1	0.0	3	1.0	-0.18456627679798043	linear down quadratic up	1.3746527535888602e-24	0.030116424634297	0.5261195046357123
CBLB	Venous_Endo	0.1507879758558064	3	0.9851129795962035	-0.37082031681562055	linear down quadratic up	1.1268056001074384e-29	0.0481869500069689	0.5379431557848976
CBLB	CD8	26.141414857666707	3	8.908794866798644e-06	0.7269004454068594	linear down	1.2534984091518733e-05	-0.0100414885620068	0.5953508663121938
CBLB	Pericyte_2	0.0	3	1.0	-0.2086041489516417	linear down quadratic up	2.5752768279080495e-14	0.0404532397310822	0.5342273130000064
CBLB	Monocytes	3.226297598940373	3	0.3580330763079776	-0.7630519541183082	linear down quadratic up	5.898753302439174e-10	0.0260395036756109	0.5290361152323864
CBLB	vCM_3	1.312633057628559	3	0.7261354401206976	0.4275042857695127	linear down quadratic up	1.3266843853513722e-21	0.0545551668762146	0.5611969472079968
CBLB	intermediate_CM	22.37510662943551	3	5.44978723354604e-05	0.48986093459307833	linear down quadratic up	2.39013365769508e-76	0.0260382346936536	0.5319060500933837
CBLB	Myofib	0.008154458276910392	3	0.9998046338600016	-0.127195241408963	linear down quadratic down	8.301872256448604e-59	0.02238785925372	0.525123942278074
CCDC141	vCM_4	0.0	3	1.0	0.07103776702879305	linear down	7.088202401284252e-53	0.1728911814200506	0.5885787596487315
CCDC141	healthy_CM	40.97825995669922	3	6.608998642950053e-09	0.7277391628020072	linear down	0.0	0.0704216906486715	0.5463775267219998
CCDC141	damaged_CM	0.16338052581698292	3	0.983272452736961	-0.39556345741880433	linear down quadratic up	2.0798422846865585e-149	0.1089359978909128	0.5587613249016298
CCDC141	LYVE_FOLR_Macrophages	0.5229394810604683	3	0.9138235662911537	-0.7467089523525526	quadratic down	3.0266153269454203e-25	0.0252917129158668	0.5391650577249069
CCDC141	Pericyte_2	16.778155206160942	3	0.0007850026275096438	-2.1754070196210025	linear down	3.872474709629376e-09	-0.0178915118553613	0.5156006539026103
CCDC141	vCM_3	0.03930185473136492	3	0.9979520301649099	0.4744299250443823	linear down	1.025191303989074e-28	0.0633075147743722	0.5439695859064302
CCDC141	intermediate_CM	0.6327757573441168	3	0.8888898056664283	0.6585970162407385	linear down quadratic up	2.050088228013773e-169	0.0543291378577063	0.5354206106444341
CCDC91	vCM_4	0.22620982859705546	3	0.9732511805991567	0.4643793906499074	linear down quadratic up	2.0321894712647487e-16	0.0508430026848027	0.525455453630823
CCDC91	healthy_CM	2.599177135104142	3	0.45763382398523045	0.5634037961660264	linear down quadratic up	7.599476434304799e-147	0.0263711964468267	0.5132890971745071
CCDC91	Fib_3	0.0	3	1.0	-0.5667819754406545	quadratic down	5.69073860392002e-16	-0.0043314590572969	0.5255313518802498
CCDC91	CCL18_Macrophages	0.0	3	1.0	0.16226102681570248	linear down	1.3509174588523456e-16	0.059742359031632	0.545320603617479
CCDC91	damaged_CM	0.0	3	1.0	-0.07503781570258228	linear down quadratic up	1.092722610989724e-49	0.0342830144383224	0.5183445250783785
CCDC91	CD4	0.0	3	1.0	-0.1080265332794017	quadratic down	0.0001062199357623	0.0117250664624988	0.5304378465925936
CCDC91	Fib_0	0.0	3	1.0	0.07596951681894343	linear down	2.9257893964590156e-32	0.0093861378848891	0.5126105243156406
CCDC91	Mast	0.23321867121808737	3	0.9720564703138213	-0.9066830650798217	quadratic down	0.0058192485783434	-0.0575210310275351	0.5135911593765208
CCDC91	perivascular_fibroblasts	0.0	3	1.0	-0.3043327233449403	linear down	2.2386865296370755e-05	0.0310650693882226	0.5263348623155119
CCDC91	LYVE_FOLR_Macrophages	0.26482764277035725	3	0.9665017671250081	0.49369624219612857	quadratic down	1.5961037149193442e-38	0.0475452175575016	0.5315605385432671
CCDC91	Fib_SCARA5	0.0	3	1.0	-0.10352809685930925	quadratic down	2.2219907063364608e-10	0.0024430127138118	0.5126670931305837
CCDC91	LYVE_PLTP_Macrophages	0.0	3	1.0	0.017136921584546105	linear down	1.3894116522053083e-25	0.0312702405564179	0.540011395559415
CCDC91	NK_T	0.027426075843290817	3	0.9988018979288885	-0.043085921732356924	quadratic down	0.0002522857965959	0.1190606642489242	0.5744133779357419
CCDC91	prolif	3.668550896428748	3	0.29955053750035915	-0.699154649673424	linear down quadratic up	1.956163552090022e-31	-0.1365701642805128	0.5053914480597059
CCDC91	Pericyte_1	0.0	3	1.0	-0.3167096078720352	linear down quadratic up	3.335447325016159e-15	0.0031617983579436	0.5242594658600106
CCDC91	CD8	0.0	3	1.0	0.22058398745809446	quadratic down	5.184512129887512e-05	0.0432735790267099	0.5334086449829281
CCDC91	Monocytes	0.0	3	1.0	0.12924082915598398	quadratic down	3.516487836577336e-13	0.0218809321308686	0.5274326241010678
CCDC91	vCM_3	0.0	3	1.0	0.015603634154926826	linear down	3.49148153644264e-10	0.0235294269979344	0.5140254294091411
CCDC91	intermediate_CM	0.656881250688103	3	0.8832959194865213	0.4113989190804435	linear down quadratic up	5.0385547679247725e-68	0.0210935020260407	0.5108064451379368
CCDC91	Myofib	0.0	3	1.0	-0.3239384211129208	linear down	4.979392872259311e-77	0.0120780776116867	0.5265235333582188
CCNH	vCM_4	1.435271867754409	3	0.6972880342566721	0.5022565597149327	quadratic up	6.995957146840393e-06	0.0185749716225712	0.5096233214647043
CCNH	healthy_CM	1.7551482082466048	3	0.6247434762601038	-0.32444637074081273	linear up quadratic down	4.552569110410927e-06	0.0240449540107751	0.5129556809168513
CCNH	Fib_3	0.0	3	1.0	0.0583345057838367	linear up quadratic down	1.2860148364529345e-16	0.0423018938701558	0.5388493326412349
CCNH	damaged_CM	0.0	3	1.0	0.07861874121290591	linear up quadratic down	1.0948027252102855e-28	0.0196591753719004	0.5130138594848854
CCNH	Arterial_Endo	0.0	3	1.0	-0.41657014302676054	linear up quadratic down	1.417103258124142e-30	0.0218990500459383	0.5415855440928332
CCNH	Fib_0	0.0	3	1.0	0.46715247853450276	linear up quadratic down	2.1569250811823084e-71	0.0599867168465174	0.5378492703470543
CCNH	perivascular_fibroblasts	0.1810195538641979	3	0.9805936166682561	0.47973048370115834	linear down	0.0208308107492207	0.0083900795601302	0.5111780495951996
CCNH	LYVE_FOLR_Macrophages	0.0	3	1.0	-0.25709923223184616	linear up quadratic down	1.5847826035976803e-08	-0.0017215791945837	0.5197286647773891
CCNH	Fib_SCARA5	0.0	3	1.0	0.36457375814150744	linear up quadratic down	3.8240173394750335e-24	0.035136911437378	0.5262262887852236
CCNH	Capillary_Endo	0.0	3	1.0	-0.39079901890147173	linear up quadratic down	5.362435912562488e-27	0.0001323202454208	0.5307278799170667
CCNH	Endocardial_Endo	0.0	3	1.0	-0.030605103404576228	linear up quadratic down	3.600347673873143e-13	0.027082438268694	0.5362647916332983
CCNH	Pericyte_1	0.0	3	1.0	0.0004358690423982292	linear up quadratic down	1.1982273119004895e-06	0.0064850626138834	0.5212155681109087
CCNH	Venous_Endo	0.0	3	1.0	-0.3705601355031808	quadratic down	1.9057340105536683e-43	0.0244474852485497	0.5379906132277783
CCNH	Monocytes	0.0	3	1.0	-0.8059553315252626	quadratic down	1.4188477226831217e-12	-0.0642383605473875	0.5118646264773605
CCNH	Myofib	0.0	3	1.0	0.021726145761056803	linear up quadratic down	3.0289377632808463e-171	0.0727326775816934	0.5540080990266021
CCNL2	vCM_4	0.011878200855997643	3	0.9996569181540803	-0.48869296447270294	quadratic up	3.511108426116187e-13	0.0154598571216068	0.5131042539228088
CCNL2	healthy_CM	0.019004173971364977	3	0.9993071844520989	-0.6395681799971336	linear down quadratic up	9.417218509792558e-94	-0.0075293244015124	0.5005219842102782
CCNL2	damaged_CM	0.09826039461622924	3	0.9920453628939757	-1.1876075385216398	quadratic up	7.226615176931213e-43	-0.0564110414993208	0.4808718828061447
CCNL2	Fib_0	0.027574863972427477	3	0.9987921888816206	0.3476744962482935	linear down quadratic up	4.194814474985179e-134	0.0408856558837229	0.5355569788968356
CCNL2	perivascular_fibroblasts	0.46601054514034174	3	0.9262927134211668	0.8434709110830794	linear down quadratic up	2.043074575758146e-09	0.1037612107701559	0.5616016514080717
CCNL2	prolif	0.0	3	1.0	0.2006869338635725	quadratic up	4.095264546852104e-39	0.0530261617609125	0.5511370714238997
CCNL2	intermediate_CM	0.0	3	1.0	-0.22059516632265375	linear down quadratic up	1.6709960331954472e-93	0.0298741781512621	0.5187948365907296
CCNL2	Myofib	2.7736337688144957e-05	3	0.9999999611501929	0.376979324897742	quadratic up	0.0	0.1329755183270922	0.5847011668723354
CD36	vCM_4	6.908152828739912	3	0.07488359145571272	0.652941127115489	linear up quadratic down	1.851482207793111e-13	0.0785497766712908	0.5567813427478706
CD36	healthy_CM	39.83479420370522	3	1.154979768916169e-08	0.6997503672671672	linear up quadratic down	1.5249199808854234e-206	0.0872113817953628	0.5595362813961857
CD36	Fib_3	1.3482361251303963	3	0.7177120304942861	-1.3024950318632929	linear down	1.4729984102472488e-22	0.0049003662737266	0.5353127189037499
CD36	Neuronal	11.219744228432432	3	0.010595087211312616	-1.1655483985206425	linear down	5.79239515893868e-06	0.0240534468780936	0.5247707139226323
CD36	CCL18_Macrophages	0.7580588861753701	3	0.8594701948436438	-0.3996224877383847	linear down quadratic up	0.0301485166318627	0.0359979318656232	0.5463375926430515
CD36	SPP1_Macrophages	0.08747734656324406	3	0.9932966259733498	0.02349233027984987	linear down quadratic up	5.108010779409288e-07	0.0214677688093363	0.5561223001073458
CD36	damaged_CM	5.974319550887854	3	0.11286634119342659	0.38614826710590866	linear down quadratic up	6.372323530751011e-61	0.0382615366571998	0.5347016681565948
CD36	Arterial_Endo	2.1333654884121085	3	0.5451922449684374	-0.034826592042945304	linear down	4.5467067300124405e-98	0.0986535897132961	0.5824118889341162
CD36	CD4	17.138936833086763	3	0.0006617306026961217	-0.8432463783735296	linear down	7.659142302186516e-08	0.0309960378552701	0.5436513081709367
CD36	Fib_0	12.443610679696809	3	0.006008210959508303	-0.8549741367380809	linear down quadratic up	2.6031791137273837e-54	0.0231245013393696	0.5232660282187511
CD36	perivascular_fibroblasts	1.4953918591197182	3	0.6833342945590801	0.10059568849000888	quadratic down	1.7377533484911557e-15	0.1600058461074228	0.6048813254010115
CD36	NK	4.912533216359411	3	0.17831508143212624	-0.9587871107161394	linear down quadratic up	1.038152897478016e-07	0.0720976596368409	0.5696023784573434
CD36	LYVE_FOLR_Macrophages	0.04680920239238701	3	0.9973440179423706	-0.4397811470753173	linear down quadratic up	1.0254433605922808e-08	0.0084914707971164	0.5290021834235734
CD36	Fib_SCARA5	2.11438730905084	3	0.5490076009580886	-1.1152656008565194	linear down quadratic up	4.096017459365165e-23	0.0110225902266222	0.52355062219515
CD36	Purkinje_fibers	28.717618245803514	3	2.567230074601606e-06	-0.0247571384910118	linear down quadratic up	0.0263884044560247	0.2798182722123683	0.6516593013971675
CD36	vSMCs_2	0.020941065108543117	3	0.9991990780176444	-0.15573208773796443	linear down	1.3930943002182762e-08	0.0638955845909056	0.5520480179648934
CD36	Lymphatic_Endo	15.59477722244624	3	0.0013728659641254997	0.8819410390365978	quadratic down	2.9044079357469163e-08	0.0021015153070031	0.576120813717589
CD36	vSMCs_1	2.0117235086511323	3	0.5699770155432646	-0.7213768784046827	linear down quadratic up	2.727984688813988e-06	0.0238443364783053	0.5439496198752223
CD36	Capillary_Endo	17.349097689153226	3	0.0005990019013909273	0.720226562153864	quadratic down	2.976701232227115e-179	0.0791524690502079	0.6090103576581563
CD36	LYVE_PLTP_Macrophages	3.9861679314452814	3	0.26296162236481757	-0.4280331367936747	linear down	5.023421969553068e-05	0.0040412987688676	0.5262247434222926
CD36	NK_T	0.2474532659685069	3	0.9695878535028802	-0.4700756519100233	linear down quadratic up	1.5784821070003247e-05	0.144827855782981	0.607255887705163
CD36	Endocardial_Endo	0.40285561944358556	3	0.93965196097567	-0.8147417210134484	linear down quadratic up	1.4482805756154785e-25	0.0403336777086118	0.55664734826954
CD36	Pericyte_1	143.66941261069246	3	6.1122004749463455e-31	0.9724046912645796	linear up quadratic down	1.4174318045634336e-39	0.0297823773998112	0.5936995754438124
CD36	Venous_Endo	0.048169364183811375	3	0.9972285444709341	0.13889537893566517	linear down	5.580852070885666e-96	0.0910881815508989	0.5761607436562513
CD36	Pericyte_2	26.01758278067292	3	9.456902155055903e-06	1.0299624060622228	quadratic down	1.5445571857529082e-11	0.0177090565842532	0.5782127881749854
CD36	Monocytes	6.285999475274019	3	0.09849517939753595	-0.8550369654837726	linear down quadratic up	0.0001184305490074	-0.0017450918056729	0.5293772485778572
CD36	vCM_3	116.32507939436715	3	4.773018968246866e-25	0.6234414964689572	linear up quadratic down	1.6180997062401274e-25	0.0856206601232906	0.5763327355101069
CD36	intermediate_CM	11.943747443500046	3	0.0075783632276755055	0.7408755447958235	linear up quadratic down	6.360219863929387e-43	0.0256523222264621	0.5332019262753083
CD36	Myofib	12.565358944355687	3	0.0056773486695049615	-1.41859592473898	linear down quadratic up	5.634547111210557e-21	-0.0288779850671196	0.5206182649197026
CDC37	vCM_4	0.0	3	1.0	0.28596508958273925	linear up	1.877185476948878e-09	0.010011139418886	0.5062325171255956
CDC37	healthy_CM	0.0	3	1.0	-0.1691085741944358	quadratic up	1.1320617923170147e-72	-0.0243143359667463	0.4892646723773615
CDC37	damaged_CM	0.0	3	1.0	-0.3488248604968911	linear up	9.153695933617842e-23	-0.0393492443766725	0.4852396978222654
CDC37	intermediate_CM	0.0	3	1.0	0.1858002951202522	linear up	5.377395309402569e-60	-0.0042239250694999	0.4998531611881615
CDC42BPA	vCM_4	0.5371963708307214	3	0.9106467506651241	0.2401134605796424	linear down quadratic up	0.0001718493948993	0.003012097961521	0.5036761017271825
CDC42BPA	healthy_CM	0.0	3	1.0	0.16063833393253002	linear down	5.875921856558643e-56	0.0009074781705872	0.5023648826967573
CDC42BPA	Fib_3	0.09261472115728364	3	0.9927087129436579	-0.5467080502575822	quadratic down	3.8034685647788654e-11	0.0108965205461086	0.5197703577968232
CDC42BPA	Neuronal	0.00022343556880150215	3	0.9999991117848825	-0.4939598346490529	linear down	0.0037617451081409	0.0109920950067393	0.5104589358650142
CDC42BPA	damaged_CM	0.0	3	1.0	-0.02642873270374968	linear down	8.812845649378476e-05	-0.0061863666243695	0.4977499768479511
CDC42BPA	Arterial_Endo	0.0	3	1.0	0.1688122509526509	quadratic down	2.8385691743118082e-36	0.0414714351039462	0.5404817319697244
CDC42BPA	Fib_0	0.0	3	1.0	-0.09419465453244191	linear down	3.683698491591706e-14	0.0046791500263623	0.5049924739223514
CDC42BPA	perivascular_fibroblasts	0.0	3	1.0	0.29451229107774674	quadratic down	0.0004724358599278	0.0231450325739236	0.5230729634793276
CDC42BPA	LYVE_FOLR_Macrophages	32.0875293214325	3	5.01581940518169e-07	-1.8958744780117154	linear down	2.232915186464017e-05	-0.0761944326978023	0.4942320859736573
CDC42BPA	Fib_SCARA5	0.0	3	1.0	-0.0384392177007698	linear up quadratic down	7.747705216641392e-13	0.0106907088581471	0.5093383799666321
CDC42BPA	vSMCs_2	0.04656839367591153	3	0.9973642971107152	0.4424883897480128	linear down	0.0200293330957626	-0.0160227900923386	0.5148588035613405
CDC42BPA	Lymphatic_Endo	0.0	3	1.0	0.07995263974184746	quadratic down	0.0003376042735628	0.0184912342710127	0.5181357006354416
CDC42BPA	vSMCs_1	0.0019043995066297047	3	0.99997790938587	-0.24604102138632875	linear down quadratic up	0.025315125939918	0.0115766887985079	0.5164140140718546
CDC42BPA	Capillary_Endo	0.0661480898550636	3	0.995563987643781	0.11873991032210818	quadratic down	3.978731851777181e-61	0.0323639154531057	0.5351143649780756
CDC42BPA	Endocardial_Endo	0.0	3	1.0	-0.07886340341590597	linear down	1.706444901248105e-13	0.0263074323326745	0.52185207760305
CDC42BPA	Pericyte_1	6.378263608123575	3	0.09458912374632121	0.7206383325595925	linear up quadratic down	1.1581053183010483e-36	0.0033336737395162	0.562023587646923
CDC42BPA	Venous_Endo	0.0	3	1.0	0.0740478967979008	quadratic down	1.358556169128342e-44	0.0457830202023697	0.5380287662607955
CDC42BPA	vCM_3	0.0	3	1.0	0.020302532261046946	linear down	0.0226144350477342	-0.0178566717125501	0.4912717703030189
CDC42BPA	intermediate_CM	0.0	3	1.0	0.04516977090831931	linear down	2.6132003547383514e-35	0.0019981704740444	0.5017337129647912
CDC42BPA	Myofib	0.0	3	1.0	-0.26932882945059455	linear down	8.659792379941945e-30	0.0098943921586885	0.5136777841145477
CDH11	perivascular_fibroblasts	4.810909868452619	3	0.18617856000924332	-0.5923294308792427	quadratic up	9.03211585907592e-06	0.0429363541676549	0.5376828542458498
CDH11	Endocardial_Endo	36.15878539280207	3	6.931297306409142e-08	1.2159433796054295	linear up quadratic down	0.0018023395602973	0.0195258512331754	0.5243250465108666
CDH11	Myofib	240.2285844416268	3	8.493266995914685e-52	-0.8803019260784124	linear down quadratic up	9.8921268932799e-147	0.0373850430750273	0.5591761894726872
CDH19	Fib_3	0.151583818409154	3	0.9849985171290325	0.2939216510467889	linear up quadratic down	1.7506667994534418e-42	0.06934804425542	0.6030463509224608
CDH19	Fib_0	0.00021217591965729188	3	0.9999991780691095	0.21637096857538485	linear up quadratic down	7.676176596964191e-271	0.1250321355313048	0.6159062921971353
CDH19	perivascular_fibroblasts	13.125743408413882	3	0.004372420391499352	-0.8184065626974678	quadratic down	1.001531864040901e-12	0.1337793279261397	0.5938847165003248
CDH19	Fib_SCARA5	0.007623117655858157	3	0.9998233861515998	0.19535531270082784	linear up quadratic down	1.401593307038041e-37	0.0224975275206381	0.574472831113755
CDH19	Myofib	0.0034482066719517613	3	0.9999462028186734	-0.05823996902958084	linear up quadratic down	0.0	0.2068118357945048	0.64994867484058
CDH2	vCM_4	10.03944086037757	3	0.018233831772889453	1.4465257928838204	linear down quadratic up	1.0075657378151105e-11	0.0517614514713706	0.5462777073739423
CDH2	healthy_CM	179.8422899294456	3	9.539463394577084e-39	1.5568403674580598	quadratic down	5.71536979736395e-59	0.0078360331196859	0.524420867696791
CDH2	Fib_3	0.03425609429610872	3	0.9983309598825749	-0.7327983480208492	linear down	2.025191940592267e-42	0.0262486805294722	0.5408402593935322
CDH2	Neuronal	0.0	3	1.0	0.40369150077074134	linear down	5.408686383558796e-06	0.0282209685631896	0.5245649089817745
CDH2	CCL18_Macrophages	0.24463001065216908	3	0.9700818642646316	-0.953140807544921	linear down	4.780685388574763e-16	-0.0064534598818823	0.5358821844075292
CDH2	SPP1_Macrophages	0.35286257701925045	3	0.949798213731582	-0.7775853858958235	linear down quadratic up	1.0562002404941465e-36	-0.0511627606616118	0.5492281015745153
CDH2	damaged_CM	415.95574558418787	3	7.7421478842560975e-90	1.6244555815661688	linear up quadratic down	1.4418165707484543e-46	0.0319464196320643	0.5610902315229664
CDH2	Arterial_Endo	0.1103817469960293	3	0.9905631147155259	-0.7804079283112326	linear down	9.350111436313787e-80	0.0631517101853039	0.561195945454798
CDH2	CD4	0.0	3	1.0	-0.4019562027188085	linear down	9.8903561928608e-11	0.0453912033220146	0.5452854255021636
CDH2	Fib_0	0.0	3	1.0	-0.5235314795039681	linear down quadratic up	3.4119032142073865e-91	0.025470543296971	0.5266226255721248
CDH2	Mast	0.20911485307656913	3	0.9761046070174833	-0.39931494372955695	linear down	3.8755536865412005e-16	0.1233258078462453	0.587583220864489
CDH2	perivascular_fibroblasts	0.4644481839858986	3	0.9266296139535725	-0.5694065128803268	linear down	0.008981833533111	-0.0029240422896541	0.513138494163693
CDH2	NK	-0.0036983596546567425	3	1.0	-0.23058287868061378	linear down	1.0073798136032743e-09	0.0980634881623487	0.5674179473758649
CDH2	LYVE_FOLR_Macrophages	0.055667219888815636	3	0.9965646035658924	-0.7643536360285486	linear down	2.2006693123430607e-26	0.0042838962517749	0.526659004435151
CDH2	Fib_SCARA5	0.0030078774047779446	3	0.9999561653900961	-0.6741679322418901	linear down quadratic up	1.1731799740940169e-29	0.0017474621378406	0.5212891486059777
CDH2	Adipo	4.71364713660048	3	0.19400692781327583	-1.54224302729963	quadratic down	3.697627342698824e-08	-0.0303602597643117	0.546711412474997
CDH2	vSMCs_2	0.14809231376756835	3	0.9854987747449322	-1.1446144548433064	linear down	7.479169462536736e-07	0.0158823337583492	0.5357034387877305
CDH2	Lymphatic_Endo	0.06256706102992231	3	0.9959149228151535	-0.6948581363077618	linear down	3.0969289140210543e-24	0.0579584384009799	0.5656097150492774
CDH2	vSMCs_1	0.0	3	1.0	-0.22466285978689765	linear down quadratic up	4.9589824307365654e-11	0.0485648112515636	0.5512000943476352
CDH2	Capillary_Endo	2.6373225126576818e-05	3	0.9999999639786293	-0.5724700255462636	linear down quadratic up	1.9051060389806614e-109	0.0409634508323841	0.549552737341177
CDH2	LYVE_PLTP_Macrophages	3.253240880792985	3	0.35420384508878205	-1.1347599130494177	linear down	4.130054981826635e-30	-0.044605004565136	0.5265962524025221
CDH2	NK_T	0.005918447321168217	3	0.9998791185914034	-0.46416373245384646	quadratic down	0.0009374429099173	0.081228482344785	0.5661942780443456
CDH2	Endocardial_Endo	1.8033365701231043	3	0.6142091300048329	-0.9488135683125578	linear down	2.228920342581074e-37	0.0293355550724629	0.5565933253245205
CDH2	prolif	2.6137435309650856	3	0.4550852212424269	-1.3453406700543966	linear down quadratic up	1.832986671480259e-19	-0.2072749696277105	0.4874348999099627
CDH2	Pericyte_1	0.033634999726010695	3	0.9983758433506238	-0.4528293300480925	linear down quadratic up	4.467665424642962e-61	0.055454956205722	0.5492922322766055
CDH2	Venous_Endo	0.27477675297699744	3	0.9647003212328669	-0.7695954063677071	linear down	2.480784414238657e-81	0.0619702629279124	0.5570560163391094
CDH2	CD8	0.013374343182839057	3	0.9995902814320579	-0.08183334224816086	quadratic down	1.0798408061840251e-10	0.1027512246535724	0.5644459915626339
CDH2	Pericyte_2	3.9836807642845193	3	0.26323171314899674	0.13764656074033127	linear down quadratic up	3.647095097048206e-06	0.0234801888481427	0.5287623954536868
CDH2	Monocytes	0.06311675237191684	3	0.9958616497967449	-0.5888380730286376	linear down	3.331174517833053e-32	0.0386557084945056	0.5477564594628289
CDH2	vCM_3	18.00451459561092	3	0.0004389076504986621	1.4679114706257028	linear up quadratic down	6.205891860474418e-09	0.0140169309657759	0.5562051096918883
CDH2	intermediate_CM	34.38568315111296	3	1.6424527718699957e-07	1.5288515489347403	linear down	2.6653755796758627e-127	0.039499825677948	0.5478968053678916
CDH2	Myofib	0.012099584656656703	3	0.9996473055621068	-0.6716565213253346	linear down	6.5260424888038355e-112	0.0129203708236254	0.5337075097840178
CDK17	vCM_4	0.0	3	1.0	-0.2545750436761903	linear down quadratic up	0.0003029849801141	0.0173646262527326	0.511575748788206
CDK17	healthy_CM	5.0745640985960145	3	0.16641791264167033	-1.1763429713635438	quadratic up	4.021470435881702e-51	-0.0140428497848554	0.494781595566896
CDK17	damaged_CM	0.5326234058842435	3	0.9116679098669341	-0.9832954436273122	quadratic up	9.15782668965396e-49	0.0057020829183145	0.5078125856677151
CDK17	Arterial_Endo	20.877032223410886	3	0.00011165139988408928	1.0126548481336815	quadratic up	1.2694018399297196e-05	0.0043246047545608	0.5145371618266199
CDK17	perivascular_fibroblasts	111.93330026556092	3	4.2096077309265684e-24	-0.23361405324343498	linear down quadratic up	3.834668144285918e-19	0.2082806420107359	0.6235237594459087
CDK17	Lymphatic_Endo	0.029251308470102603	3	0.9986810484721147	0.6319593561599763	quadratic up	0.0001119346859522	0.0183908251916322	0.523802311395962
CDK17	prolif	0.0	3	1.0	-0.3167604791263425	quadratic up	4.149665252529621e-16	0.0135583681950214	0.5343087731740248
CDK17	Venous_Endo	3.1155708784559257	3	0.3741473769368656	0.8927724687077421	linear down quadratic up	1.217962449257797e-14	0.0218809415110137	0.5222322258266578
CDK17	intermediate_CM	0.2617725586658728	3	0.9670500225920732	-1.1329620406826064	quadratic up	1.083649760137233e-31	-0.0097208248423499	0.4976248922024155
CDK8	healthy_CM	0.0	3	1.0	0.03856368155003753	linear down	9.360572364322655e-29	0.0045013209668924	0.5028194870040428
CDK8	Fib_3	0.020240130549608534	3	0.9992387921765324	0.1292355057592821	linear up quadratic down	2.4219945314572435e-15	0.0334637985478488	0.5415910521843494
CDK8	damaged_CM	0.7680337022008544	3	0.8570966605897703	0.11946037809901033	linear down quadratic up	2.178016903980064e-05	0.0057098479306848	0.5045314629003045
CDK8	Fib_0	0.0	3	1.0	0.27565229255034135	linear up quadratic down	1.9619987492550877e-63	0.0475768148104684	0.5375580103115352
CDK8	perivascular_fibroblasts	0.0	3	1.0	-0.0388451762125025	linear up quadratic down	0.0167424376271707	0.0187309007750854	0.521955314208443
CDK8	Fib_SCARA5	0.0	3	1.0	-0.3765749043622551	linear up quadratic down	1.0269995413937783e-16	0.0089941948741463	0.5233820383236016
CDK8	Adipo	0.0	3	1.0	-0.4379453404257531	quadratic down	0.0216149230159635	0.0120380534626047	0.5159948856701229
CDK8	intermediate_CM	0.0	3	1.0	-0.05281819798953796	linear down	1.030743380686963e-36	0.0104489701325618	0.5056607573712749
CDK8	Myofib	1.5301747966259094e-05	3	0.9999999840805383	0.21406152104792808	quadratic down	2.158148620545256e-199	0.0773300024468426	0.5598786093526149
CDKAL1	vCM_4	0.0	3	1.0	-0.12427090089553205	linear down	0.0001124296010166	0.0062796277415391	0.5050238269692379
CDKAL1	healthy_CM	0.4073742989350817	3	0.9387149596144626	0.22345035254799303	linear down quadratic up	2.7664823652048174e-33	0.0053045790251522	0.5030907183006876
CDKAL1	Fib_3	0.0	3	1.0	0.08521206694089628	quadratic down	5.827518931484983e-07	0.003093531859581	0.5173707406506984
CDKAL1	CCL18_Macrophages	0.0	3	1.0	0.028384744692791786	quadratic down	0.005388137130779	-0.0004531860076455	0.5183760313266923
CDKAL1	damaged_CM	0.0	3	1.0	-0.5193884511664848	linear down	1.4040868894568356e-44	0.0246870773519302	0.5160529597191938
CDKAL1	Arterial_Endo	0.0	3	1.0	-0.2171642001305073	quadratic down	1.652042173397768e-17	0.0074516753216421	0.5312013163502174
CDKAL1	CD4	0.0	3	1.0	-0.03407071384271931	linear down	0.0076529506715391	0.0001607237033597	0.5242513887446072
CDKAL1	Fib_0	0.0	3	1.0	0.3567186790144239	quadratic down	1.9194645063964788e-40	0.0159579276811366	0.5125764229054219
CDKAL1	LYVE_FOLR_Macrophages	0.0	3	1.0	0.13071366840435747	quadratic down	8.711488645396186e-05	0.001926982409578	0.5100021495568486
CDKAL1	Fib_SCARA5	0.0	3	1.0	0.34991433345082545	linear up quadratic down	3.551808297090089e-09	0.0066287238516979	0.5095977182467073
CDKAL1	Capillary_Endo	0.0	3	1.0	-0.0943586647254619	linear down	7.235559094620985e-17	0.0008020046241907	0.5214979217073541
CDKAL1	LYVE_PLTP_Macrophages	0.0	3	1.0	-0.05144897777800722	quadratic down	0.0093407495706709	-0.0085329600005552	0.5171786185512034
CDKAL1	Endocardial_Endo	0.0	3	1.0	0.0424398501046972	quadratic down	5.208711923742245e-07	0.0090578469126015	0.5208246823775715
CDKAL1	prolif	0.0	3	1.0	0.026938690026919898	quadratic down	3.1960217448785607e-21	-0.0239036979807023	0.5289439889254711
CDKAL1	Pericyte_1	0.0	3	1.0	-0.06169707898381627	linear down	3.4333331949716757e-06	0.000458007881022	0.5143528610415379
CDKAL1	Venous_Endo	0.0	3	1.0	0.24924484945083092	quadratic down	1.8275825700103349e-22	0.020895981177808	0.5233820946230918
CDKAL1	CD8	0.0	3	1.0	0.027923696170190415	quadratic down	0.0428712544409717	0.0073561628464872	0.5212052313478746
CDKAL1	Pericyte_2	0.0	3	1.0	-0.3906683042246838	linear down	0.0214335560660401	-0.0048337241904554	0.5136277683160198
CDKAL1	Monocytes	0.0	3	1.0	-0.19243087159659983	quadratic down	8.938686215056642e-07	-0.0015730957082746	0.5233071587429828
CDKAL1	vCM_3	0.0	3	1.0	-0.36310004824775916	linear down	0.0162104168392417	-0.002777184798081	0.5016967965200305
CDKAL1	intermediate_CM	0.0	3	1.0	-0.008031168165589186	linear down quadratic up	1.2230687462586316e-11	0.0033320857738107	0.5025303568180541
CDKAL1	Myofib	0.0	3	1.0	0.19681113670893496	quadratic down	3.9933020145632557e-91	0.033261509308018	0.5285962143828276
CEBPD	vCM_4	0.27324579300121377	3	0.9649790983470193	0.8685477252275035	linear up	0.0003011153308809	0.0053194435150547	0.5040726396832502
CEBPD	healthy_CM	0.035569927968454644	3	0.9982347197977811	-0.8150863409524212	linear up	3.316408796279733e-151	-0.0318150751961991	0.4907550224799064
CEBPD	damaged_CM	0.11240646956182779	3	0.9903081289320924	-0.49869827645087583	linear up	3.656895975011591e-70	-0.0026450216709938	0.505870376883405
CEBPD	Fib_0	0.0	3	1.0	0.2931304394442815	linear up quadratic down	1.1743613680071981e-72	0.0245405341292361	0.5303092231893219
CEBPD	LYVE_FOLR_Macrophages	0.0	3	1.0	-0.45379645147897585	linear up quadratic down	0.0025355404687587	-0.0694541006309155	0.4994193921288229
CEBPD	Pericyte_2	523.8073965733656	3	3.303860248346555e-113	0.5920929261205162	quadratic down	1.0183378621114345e-16	0.0540794987408521	0.5466034060393643
CEBPD	intermediate_CM	0.07457811099641459	3	0.9947028783909138	-0.6537928496754881	linear up quadratic down	4.4683245626709615e-86	0.0239007964914976	0.5201918360858759
CELF2	healthy_CM	35.376006083825516	3	1.0145797150565537e-07	0.3265120573932171	linear down quadratic up	1.1718512009718328e-16	0.0140136512012166	0.5207079154181153
CELF2	Fib_3	0.13335030026355532	3	0.9875547926156631	0.015606988982792114	linear up quadratic down	7.8315244166636e-22	0.0232263845200576	0.5459934156678183
CELF2	CCL18_Macrophages	18.414762324795657	3	0.0003611739382499622	0.5200640524206912	linear down quadratic up	2.0312535212459338e-05	-0.0219889546972698	0.5533833016894517
CELF2	SPP1_Macrophages	0.0	3	1.0	-0.06199307520373187	linear down	1.6965459413125226e-09	0.023986140116424	0.5276013327463944
CELF2	damaged_CM	4.746321709462728	3	0.19134344839866088	0.20125989245170606	linear down quadratic up	0.0002182231407859	-0.0165998421483786	0.5136193035819498
CELF2	CD4	1.1958739708810997	3	0.7539940730842379	0.42598203668164836	linear down	0.0005154727177089	-0.0340707091790577	0.5448298811630334
CELF2	Fib_0	1.1170447679351116	3	0.772961083815559	0.3004236470618461	linear up quadratic down	2.197169332507922e-177	0.0641355837235401	0.5722065564299569
CELF2	Mast	0.0	3	1.0	0.2330810631278707	linear down	0.000467601562741	-0.0040806219648976	0.5359515406322106
CELF2	perivascular_fibroblasts	0.0	3	1.0	-0.0058920850059321905	quadratic down	0.0231899880529975	-0.0012220835729337	0.5144355215977117
CELF2	NK	7.5048502501966965	3	0.05743395918192308	0.5268621060022859	linear down	5.969638173858238e-08	0.0163199642646967	0.5861758933626788
CELF2	LYVE_FOLR_Macrophages	1.270823669276417	3	0.7360726657662162	0.4043334814363162	linear down quadratic up	8.33225597887422e-27	-0.0028562707573829	0.5458306702122996
CELF2	Fib_SCARA5	9.120129903542717	3	0.02773560570349458	0.3917931288954105	linear up quadratic down	8.17041828611798e-44	0.0163750871483654	0.5583220272000824
CELF2	Lymphatic_Endo	21.451032637687412	3	8.484393754264171e-05	-1.0715845537013462	quadratic down	0.0169061453130418	-0.0007964346515125	0.5199792514134594
CELF2	Capillary_Endo	58.87017911466254	3	1.0246806551471077e-12	-1.385649775710852	quadratic down	2.6285992708311425e-19	-0.0014382958946763	0.5255950530594637
CELF2	LYVE_PLTP_Macrophages	0.0	3	1.0	-0.013528809152847154	linear down	5.0814472561339905e-14	0.0223429414943329	0.5273507993054218
CELF2	Endocardial_Endo	55.50930562543392	3	5.346295773503731e-12	-0.8400475781457205	quadratic down	3.068997428606534e-05	0.0058961902178628	0.5206591421629261
CELF2	prolif	1.497722883259894	3	0.6827959873465151	-0.4188944413384248	quadratic down	6.176617568005125e-65	0.0765709210169344	0.5692021646613245
CELF2	Pericyte_1	59.16303819048032	3	8.872331653869024e-13	-1.424000088735546	linear down quadratic up	3.2039868457894035e-05	-0.0097074868430151	0.5240726248267846
CELF2	Venous_Endo	8.07955614609276	3	0.04439581762515291	-0.8096374540610353	linear down	1.4622979919646185e-33	0.0311839913958255	0.5294082304041448
CELF2	Monocytes	0.8234678770486061	3	0.8438459826183092	0.38268372321006827	quadratic down	1.812271647127589e-20	-0.0017834756617052	0.5487267145126
CELF2	intermediate_CM	5.393723625257573	3	0.14513511932292117	0.22345375463776773	linear down quadratic up	7.574901441592649e-42	0.0225195388332578	0.5252435129441015
CELF2	Myofib	1.7267591233495678	3	0.6310011084856306	-0.12801485725109552	linear up quadratic down	4.2520524062102966e-217	0.0970133873414337	0.5702319198262358
CENPP	healthy_CM	35.26886039772098	3	1.0688784976334835e-07	-2.2372472185495655	linear down quadratic up	2.20669038063828e-22	-0.0651650995565191	0.4721542157989549
CENPP	Fib_0	0.0	3	1.0	0.35626152694147684	linear down quadratic up	1.0062078696422832e-11	0.003862573527659	0.5176977502600364
CENPP	LYVE_FOLR_Macrophages	24.37370661900067	3	2.0871315967263015e-05	-1.1959133595305826	linear down quadratic up	9.029020699323409e-08	-0.1050059729671519	0.502915262746638
CENPP	Fib_SCARA5	0.0	3	1.0	0.05324253612419905	linear down quadratic up	0.0018647490323347	-0.0058398370336549	0.5213675596805574
CENPP	prolif	28.796664112150868	3	2.4709238216745464e-06	1.198214469737805	quadratic down	3.0554711775184673e-23	0.0333470100958706	0.5376141057334831
CENPP	Myofib	0.0	3	1.0	0.21842825629050688	linear down	1.4654975270581997e-25	0.0002254365618234	0.5261617781991421
CERK	vCM_4	2.2486701931070083	3	0.5224255873370358	0.9382251632214749	linear down quadratic up	4.726166885880687e-15	0.0768812301726107	0.5391569137133745
CERK	healthy_CM	0.0	3	1.0	-0.3914822271839582	quadratic up	1.7995783428782254e-67	-0.0114998103733046	0.4963108725460197
CERK	damaged_CM	0.0	3	1.0	-0.25390349845472504	quadratic up	1.0344591647083544e-62	0.0069181434553933	0.5067647736864382
CERK	intermediate_CM	0.052053161374432555	3	0.9968903060627737	-0.515073202289779	linear up	2.0373412342387192e-23	-0.0196939933925914	0.4920958839792241
CERS6	vCM_4	8.343580045733953e-06	3	0.999999993590172	0.3470145098623603	linear down	3.467997863079017e-28	0.0889985929012285	0.5461425087034233
CERS6	healthy_CM	0.7964551693701257	3	0.8503147209890497	0.6438517045987993	linear down quadratic up	0.0	0.0878602969449404	0.5501636003999383
CERS6	CCL18_Macrophages	0.032873470849971824	3	0.9984303307815098	-0.1362331506924558	quadratic down	3.785363005680027e-26	0.0886782688214351	0.564387386301126
CERS6	damaged_CM	0.044384048983868496	3	0.9975459477877552	0.004355384886450639	quadratic down	3.2996883612662085e-149	0.0939219715044968	0.5520818378676939
CERS6	LYVE_FOLR_Macrophages	0.0	3	1.0	-0.22652661177553565	linear down quadratic up	3.502448539521293e-27	0.0327055448089309	0.5280292335053032
CERS6	LYVE_PLTP_Macrophages	0.07975103889679686	3	0.9941513396182007	-0.4979360294164047	linear down	4.479568334793015e-10	0.0043422597066947	0.5230475337218521
CERS6	NK_T	0.8343406412099081	3	0.8412367883699439	-0.8824248981559126	quadratic down	0.0319773559833266	0.0140777425975807	0.5378166652593441
CERS6	prolif	0.309716748310718	3	0.9581907830884692	-0.7298482881038884	linear down	1.201785565946402e-45	-0.0603991040170981	0.531896767539252
CERS6	Pericyte_1	0.0	3	1.0	-0.007739225458195928	quadratic down	2.062790286495712e-19	0.0195118773819741	0.5166138501239481
CERS6	Pericyte_2	0.0	3	1.0	-0.23817507469753024	linear down	7.98803077914869e-07	0.0177376433718814	0.5160636433593935
CERS6	Monocytes	0.0	3	1.0	-0.19432463932700808	linear down	2.7218728161076264e-24	0.0437269407222433	0.5359751611806853
CERS6	vCM_3	0.03329504423240079	3	0.9984002416947221	0.5202621380657357	linear down	1.662669228795658e-20	0.0407439338186819	0.5316582341412182
CERS6	intermediate_CM	1.4244709410373615	3	0.6998087651081009	0.5812607436772209	linear down	3.537384246582159e-133	0.0415243474187584	0.5261437883393213
CFH	Fib_0	15.515289780601998	3	0.0014252786292106609	0.9784680999230283	linear down quadratic up	4.0868298751584673e-07	0.0801250624837195	0.5714320726922932
CFH	Fib_SCARA5	0.0005733249995460603	3	0.9999963495581938	-0.2642636892899506	linear down quadratic up	1.900224614415636e-10	0.0292101861285163	0.5579165695150404
CFH	Myofib	1.555353167059553	3	0.6695550110632885	-0.9132871658878291	linear down quadratic up	8.128328751674969e-50	0.0127751506874924	0.5538000580743188
CHD2	vCM_4	0.19941984410000696	3	0.9776829003998756	0.17989557725638536	linear down quadratic up	0.0060801320557506	0.0212149825876778	0.5108695654611658
CHD2	healthy_CM	0.027877412851133807	3	0.9987723677208371	0.19419769111041257	linear down quadratic up	2.5493683791860035e-08	0.0091170985309241	0.5048939631642801
CHD2	Fib_3	0.021037796849497678	3	0.9991935455165892	-0.41762203639050005	quadratic up	7.40509884635441e-05	-0.0065607967112968	0.5206976312085462
CHD2	SPP1_Macrophages	0.0	3	1.0	0.07808000065609966	linear down quadratic up	0.0067293079083644	0.0078790556541976	0.520956294747063
CHD2	damaged_CM	0.010139927958077938	3	0.999729261275025	0.13640718302127536	linear down quadratic up	2.6472202770842934e-22	0.0210487778936216	0.5121729702575328
CHD2	Fib_0	0.0	3	1.0	0.14756486503501987	linear down quadratic up	8.873890571498307e-32	0.0194418004033841	0.5147544136037241
CHD2	Mast	0.0	3	1.0	-0.002002726529284314	quadratic up	0.0211568226125821	0.01123496369515	0.5239426398438809
CHD2	perivascular_fibroblasts	0.0	3	1.0	0.04648592208448819	quadratic up	0.0060914962928842	0.0204995351416039	0.5186505856526907
CHD2	Fib_SCARA5	0.0	3	1.0	-0.046489251116820667	linear down quadratic up	0.0065056154007763	0.0053020160650786	0.5115452510854929
CHD2	Adipo	6.830308549372348	3	0.07750766001904308	0.09166975309458109	linear up quadratic down	0.0221554949114781	0.0378690290935006	0.5282687588497468
CHD2	Lymphatic_Endo	3.1978881976196183	3	0.3621094135770102	-0.6490455111241505	quadratic up	1.4192094075902456e-09	0.0394303024716056	0.543039126134659
CHD2	LYVE_PLTP_Macrophages	0.0	3	1.0	-0.034138849305007046	linear down quadratic up	0.0352298464083291	0.0068857068556673	0.5192465101822907
CHD2	prolif	0.5102496750818903	3	0.9166339010869036	0.14627185299372542	linear down quadratic up	0.0022952386967548	0.0131755388663206	0.5209479680750952
CHD2	Venous_Endo	0.0	3	1.0	-0.4129240810292974	linear down quadratic up	0.0004255715710343	0.0010253648740479	0.5213822537544908
CHD2	intermediate_CM	0.10038650472182209	3	0.9917910013586896	0.16567987534742906	linear down quadratic up	2.150323197043551e-06	0.0176514025476529	0.5100439629913146
CHD2	Myofib	0.0	3	1.0	0.10509274080781969	linear down quadratic up	1.333725827288919e-63	0.0382265273455156	0.5283396436949244
CHD4	vCM_4	0.0	3	1.0	0.2235450555662939	linear up	2.1926808437714807e-08	-0.0223622600008299	0.4917394175890442
CHD4	healthy_CM	0.0	3	1.0	-0.3180723379433592	quadratic up	4.1731644509248487e-48	-0.0527593710283811	0.4760343307557793
CHD4	intermediate_CM	0.0	3	1.0	0.07595046234447422	quadratic up	8.065723399407115e-48	-0.0306973093903435	0.4888486346050541
CHD9	vCM_4	0.0	3	1.0	-0.14322265422662173	linear up	4.481041321290742e-05	0.0072139440111443	0.506283611627963
CHD9	healthy_CM	0.0	3	1.0	-0.2555228028927343	linear up quadratic down	0.003528407507273	-0.0079330105221908	0.4973154365753496
CHD9	Fib_3	6.0239647348351335	3	0.11045009198630151	0.44904107790336756	linear up quadratic down	0.0001140016292091	-0.042551111725271	0.5481246295807158
CHD9	CCL18_Macrophages	0.0	3	1.0	-0.3135718495868006	quadratic down	0.0005363866573648	0.0135570998127826	0.5147443714955304
CHD9	SPP1_Macrophages	1.154239941073952	3	0.7639990573956311	-0.49610421527631793	linear up quadratic down	0.0409681907797052	0.0060749820753677	0.5138412964938297
CHD9	Fib_0	27.536031710536545	3	4.544729765467233e-06	0.44757411231837485	linear up quadratic down	6.140818721573215e-12	-0.0167074826233908	0.5484263561306837
CHD9	LYVE_FOLR_Macrophages	0.0	3	1.0	-0.14526051287795128	quadratic down	2.7831442739288103e-09	0.0031309753787215	0.514187293368257
CHD9	Fib_SCARA5	11.715637362248907	3	0.008423544961326038	0.45573981524824225	linear up quadratic down	1.761556488649981e-13	-0.0138903356785522	0.55259383497268
CHD9	Capillary_Endo	2.210122006698858	3	0.5299574043770601	-0.40605912683238043	quadratic down	0.0044409345173558	0.0005631086630614	0.5084820475167195
CHD9	LYVE_PLTP_Macrophages	0.0564073503178641	3	0.9964966382011718	-0.4134134233033262	quadratic down	9.361233418375894e-07	0.0106756964724546	0.5141327925991617
CHD9	Endocardial_Endo	0.0	3	1.0	-0.0374062532595949	quadratic down	0.0020490790114353	0.0021291917575124	0.5179736367761212
CHD9	prolif	0.0	3	1.0	-0.15221121654299408	linear down	0.0167151824735889	0.0015928369834232	0.5100710758634961
CHD9	Pericyte_1	0.032260981294470435	3	0.9984737143779526	0.25091425742089246	linear up quadratic down	0.0117839892270769	-0.0403169501936779	0.5308649710455747
CHD9	Venous_Endo	0.0	3	1.0	-0.10255011695899663	quadratic down	7.024519226893596e-09	0.0051107223736509	0.51731872443825
CHD9	intermediate_CM	0.0	3	1.0	-0.22531913011329519	linear up quadratic down	0.0001758824306866	-0.0082772319454036	0.4972306325598943
CHD9	Myofib	20.389564124535887	3	0.00014093636036392645	0.5274881590076732	linear up quadratic down	7.658861818170496e-77	-0.0149286880586854	0.5596039003326463
CHPT1	healthy_CM	0.0	3	1.0	0.21951408301844144	quadratic down	5.152725361077401e-48	0.0072233909361084	0.5082038244743275
CHPT1	damaged_CM	0.003751378592765244	3	0.9999389597305689	-0.1208735422596488	linear up	0.0036334948594386	-0.0060215517117425	0.4982069887563726
CHPT1	vCM_3	0.7612683255669677	3	0.8587069025249394	-0.19658673402099935	quadratic down	2.9906846538195684e-14	0.0275251733239287	0.5178601218375005
CHPT1	intermediate_CM	0.0	3	1.0	0.07932946710451344	quadratic down	1.1689336980027214e-12	0.0010401597502756	0.5023380998099889
CHRM2	vCM_4	1.1070951545304346	3	0.775361567086348	0.4810803334368975	quadratic down	7.556690155987148e-34	0.1215311576682227	0.5687182741656593
CHRM2	healthy_CM	16.118641042457728	3	0.001072207269274819	1.220021830162523	linear down quadratic up	0.0	0.1376980815061611	0.5827269480573672
CHRM2	damaged_CM	0.974038545984245	3	0.807533511272175	-0.058523997604151376	linear down	1.3620499883460169e-246	0.1559856331028826	0.5865558500172507
CHRM2	NK	14.439792445245523	3	0.00236372299588172	-1.6435641454001417	linear down quadratic up	9.901709827920429e-14	0.170098481175323	0.6190546601268152
CHRM2	Purkinje_fibers	0.7838482314938966	3	0.8533262940513691	-0.5940050107711232	linear down quadratic up	0.0031042870986792	0.3644505819075408	0.6855188373460781
CHRM2	Adipo	35.01700331142475	3	1.2082143591528534e-07	-4.268927759635686	quadratic down	1.3325627883186125e-07	-0.0585667502323354	0.5522224727995237
CHRM2	Pericyte_2	60.06395460090732	3	5.696171446057664e-13		quadratic down	7.221201864594017e-29	-0.2509605030137165	0.4487494683542404
CHRM2	vCM_3	11.22459030882751	3	0.010571402042965201	1.0730337169065765	linear down quadratic up	1.3970279611762626e-44	0.1127500446699066	0.577731814786004
CHRM2	intermediate_CM	29.083722588702496	3	2.150522326173397e-06	0.9195669519551526	linear down	6.1295929761549175e-174	0.0603651435873864	0.539737808608871
CIRBP	healthy_CM	0.0	3	1.0	0.5849554268566846	linear up	1.4614829631882122e-254	0.049692693319374	0.5259660665883907
CIRBP	damaged_CM	0.0	3	1.0	-0.41980631214673214	linear up	1.384550336061808e-20	-0.0249414256544677	0.4937979856082394
CIRBP	vCM_3	0.0	3	1.0	-0.8089250282142433	linear up	6.383600413830735e-07	-0.0787381471193191	0.4673789398511536
CIRBP	intermediate_CM	0.0	3	1.0	0.4126665245008221	linear up quadratic down	3.35342574876669e-129	0.0421674224374103	0.5233295961645403
CLASRP	healthy_CM	0.0	3	1.0	-0.04482308076761021	linear up	3.924019764816655e-58	-0.0094318998247038	0.4969553002583975
CLASRP	damaged_CM	0.0	2	1.0	-0.04458442775293148	linear up	2.097367979801658e-12	-0.020498780171505	0.4929785495134823
CLASRP	intermediate_CM	0.0	3	1.0	0.08806382836460447	linear up	2.9478162556498034e-19	-0.0118033784518594	0.4956256827820945
CLCN3	vCM_4	0.0	3	1.0	-0.22146029893913605	linear down	0.0477152312955314	-0.0011346894135453	0.5001598771711272
CLCN3	healthy_CM	0.0	3	1.0	0.2745610048573104	quadratic down	4.9382526685487344e-45	0.0049128359050552	0.5026215082780343
CLCN3	damaged_CM	0.0	3	1.0	-0.24945676312030002	quadratic down	4.24994822726515e-27	0.0173220401295944	0.5107248078826716
CLCN3	vCM_3	0.0	3	1.0	-0.0927208509203683	quadratic down	0.0002001687698865	0.0056403979135577	0.5063020351012673
CLCN3	intermediate_CM	0.0	3	1.0	0.23690027427677102	quadratic down	1.074725846403746e-43	0.0116434954039134	0.506391977007142
CLEC2D	healthy_CM	3.0100893657048076	3	0.3900722088748126	-1.3585118319730305	linear down quadratic up	0.0	0.079029427908825	0.5416398226845787
CLEC2D	CD4	0.0	3	1.0	0.3729030436456491	linear up quadratic down	9.196117549444788e-05	0.0305390792448603	0.5380830969908658
CLEC2D	NK_T	0.007932486469532138	3	0.9998125439159059	-0.36137977515606284	linear down	1.5784821070003247e-05	0.1419417011428938	0.588737915969002
CLEC2D	CD8	1.3306458008366087	3	0.7218691098993602	0.8629744312154041	linear up quadratic down	7.613036562980795e-06	0.0811117371518332	0.5520332989790877
CLIC5	vCM_4	5.917225274640585	3	0.11570758219337274	0.5146131338157012	linear down	6.256202698127798e-25	0.0654387256913846	0.5403889096336548
CLIC5	healthy_CM	0.053082474699257615	3	0.9967985994258073	0.06444303539199225	quadratic down	8.82907149692071e-139	0.0255382236080362	0.5140886327768264
CLIC5	Arterial_Endo	8.169150269407435	3	0.04264222008240833	-0.9390040346489589	linear up quadratic down	3.295912079598321e-59	0.0706437789281129	0.5637391561467358
CLIC5	Capillary_Endo	12.205641251022243	3	0.0067109150576079345	0.35750473797960913	linear up quadratic down	1.5857618257435911e-99	0.0920737768591452	0.5901859608946765
CLIC5	Venous_Endo	0.29145112446402033	3	0.9616281923599423	-0.4622167595793947	linear up quadratic down	4.772126260658983e-84	0.1488326195225996	0.5975055601055844
CLIC5	vCM_3	0.43943258093958526	3	0.9319814210236035	-0.07353813282737892	quadratic down	0.0025893225199754	0.0013233312088427	0.5018489444779227
CLIC5	intermediate_CM	0.3351295238656419	3	0.9532916565890781	0.17845685226914682	linear down	5.442546404186609e-88	0.0260823734956564	0.515497966240583
CLUH	healthy_CM	0.0	2	1.0	-0.9400096831654792	quadratic up	3.863342843312117e-46	-0.242794695121868	0.3837042793977471
CLUH	intermediate_CM	0.0	2	1.0	0.9400096744115993	quadratic up	1.3106201800407187e-32	-0.1531537637840461	0.4293611965487928
CMSS1	healthy_CM	0.0	3	1.0	0.5472981806299417	linear up quadratic down	2.1603431311683643e-41	0.0198667947839333	0.5104938029836088
CMSS1	damaged_CM	0.007244669455554068	3	0.9998363549138921	-0.6968182574863715	linear up quadratic down	2.220705390057152e-16	0.0209333893850081	0.5166916812348729
CMSS1	Fib_0	0.0	3	1.0	0.12439776567400307	linear up quadratic down	7.561133507795933e-20	0.0136549399131009	0.5195120360352774
CMSS1	Fib_SCARA5	0.0	3	1.0	-0.07690977961760026	linear up quadratic down	5.5456029076848364e-08	0.0095915292450754	0.521007813542863
CMSS1	Myofib	0.0	3	1.0	-0.06363164930852605	linear up quadratic down	1.1068285471934198e-109	0.0381980989868894	0.5419879431640646
CMYA5	vCM_4	78.85024756003233	3	5.415450379275254e-17	1.3444886533243654	linear down	3.7771952787275195e-43	0.1355713618713451	0.5794622315724544
CMYA5	healthy_CM	752.3014072035282	3	9.56174597130521e-163	1.5597032838943146	linear down quadratic up	3.7740632970671565e-66	0.020540093419431	0.5278689325018643
CMYA5	Fib_3	0.06289683813915545	3	0.9958829888567717	-0.4450674294165866	quadratic down	3.4103713114637475e-26	0.0272513387878601	0.5326145754645912
CMYA5	Neuronal	1.3898678576428989	3	0.7079114711947516	0.08989043207769515	linear down quadratic up	1.1500973997408736e-08	0.0540974288126078	0.5394655976331637
CMYA5	CCL18_Macrophages	13.872103698095652	3	0.003084512824771015	-1.0090135482754774	quadratic down	6.705885878514341e-23	0.0687122127640378	0.5642956519360184
CMYA5	SPP1_Macrophages	4.622186433670811	3	0.20164705861146115	-1.3361296321207399	linear down	7.667429477092188e-50	0.0085631879305154	0.5646897358787467
CMYA5	damaged_CM	153.94693732589943	3	3.709086611343132e-33	1.3494936833674367	linear down	1.698363316367308e-89	0.050113329917675	0.5644087142796685
CMYA5	Arterial_Endo	0.010848568455780866	3	0.9997004533592425	-0.7019053974524021	linear down	3.4372791975906407e-68	0.0641692400182531	0.5585477697706019
CMYA5	CD4	-0.000702339425716958	3	1.0	-0.5366368557982792	quadratic down	4.340465140254612e-09	0.0436975960136073	0.5516077196249114
CMYA5	Fib_0	0.0	3	1.0	-0.3758089286281113	linear down quadratic down	1.4908666334610344e-104	0.0391031449825979	0.528509275430733
CMYA5	Mast	0.04001555612741515	3	0.9978964419764346	-0.5963151614683797	linear down	1.8303288344140342e-14	0.1131386755782339	0.5761095712873506
CMYA5	perivascular_fibroblasts	0.6578542723884856	3	0.8830693553431773	-0.4859535341808622	linear up quadratic down	8.374377074405211e-10	0.1376593531470177	0.5814874383585636
CMYA5	NK	0.42044628425456276	3	0.935987126625531	-0.6497492961886118	linear down	2.217060061013072e-10	0.1049137905431435	0.5766417803217365
CMYA5	LYVE_FOLR_Macrophages	0.26907921560399495	3	0.965734922174436	-0.7402508505326412	linear down	6.069490393189149e-29	0.0266155093868899	0.5312517340985343
CMYA5	Fib_SCARA5	0.0	3	1.0	-0.31682702134234403	linear down	2.7557788476543423e-30	0.0194046809680054	0.5212898690813212
CMYA5	Adipo	1.6634880924682087	3	0.6450814985569442	-0.6569707225990146	linear down	9.504885136192708e-09	0.1026563095013772	0.5735219074239648
CMYA5	vSMCs_2	0.0006037329289704837	3	0.9999960553593613	-0.5627291494175649	linear down	0.0001187200758316	0.0270397637514555	0.5310203619102717
CMYA5	Lymphatic_Endo	3.60109287293937	3	0.3078854568558007	-0.9715899182298623	linear down	7.138524533356298e-18	0.0415469710015682	0.5658994628455636
CMYA5	vSMCs_1	0.015645282158633773	3	0.9994819682001095	-0.5084015851790712	linear down quadratic up	4.238321069566641e-07	0.0242622392761695	0.536807014542896
CMYA5	Capillary_Endo	0.0	3	1.0	-0.47396621765637637	linear down quadratic up	1.3780241638252002e-75	0.0334782170654082	0.5408801047423649
CMYA5	LYVE_PLTP_Macrophages	0.18072423791348796	3	0.9806393893825861	-0.9497976228379882	quadratic down	9.710877747094844e-30	0.0228085745753818	0.5447753300948732
CMYA5	NK_T	5.60342349510705	3	0.13258195691234015	-0.5946551362845018	linear down	3.598843594305352e-08	0.2305715738565765	0.6335696104150775
CMYA5	Endocardial_Endo	0.5907632693622612	3	0.8985436180940396	-0.3423524396664819	quadratic down	5.448886083609812e-43	0.0876384321964507	0.5631267052337635
CMYA5	Pericyte_1	0.046750550712437174	3	0.9973489617541584	-0.4349433924058239	linear down quadratic up	1.3589620946469209e-42	0.0465442988696979	0.5405522616555843
CMYA5	Venous_Endo	0.4875736778963784	3	0.9216128154252373	-0.7159878641000232	linear down	6.036409877528984e-91	0.0846300831463882	0.5608749952885221
CMYA5	CD8	0.5199445782777373	3	0.9144883277766162	-0.40438421877105546	quadratic down	3.97763872464668e-10	0.0983510386146979	0.5617665416559594
CMYA5	Pericyte_2	6.884005084495659	3	0.07568827485994141	0.1492935186480961	linear down quadratic up	1.5657903706013452e-08	0.0442343345077994	0.5354819101791538
CMYA5	Monocytes	0.47703668979460573	3	0.9239065995385587	-0.8352626674249068	linear down	1.7077087254800618e-29	0.0398619647979839	0.5488651642173947
CMYA5	vCM_3	28.160783635476093	3	3.3604662110365954e-06	1.3995922107910168	linear down	1.7185756569780458e-16	0.027228818765991	0.5683875811894321
CMYA5	intermediate_CM	806.5746559179728	3	1.623075186707812e-174	1.545884098177572	linear down quadratic up	1.8056959589142027e-26	0.0353448689558428	0.5398845587952004
CMYA5	Myofib	0.0008144592317805459	3	0.9999938195980599	-0.32998725366761533	quadratic down	1.0850024482231636e-184	0.0698662210727535	0.5509518003990297
CNTNAP3	healthy_CM	0.0	2	1.0	0.4785663110511791	linear up	2.59907323843538e-130	-0.0131490729032131	0.4960612097493414
CNTNAP3	intermediate_CM	0.0	2	1.0	-0.47856631615355205	linear up	1.571005683750335e-15	-0.0532772449376022	0.4764241127198638
COBL	vCM_4	0.0	3	1.0	-0.03548356448255219	quadratic down	5.517169362455442e-19	0.058015316329842	0.5295854959337537
COBL	healthy_CM	0.0	3	1.0	0.32040249968895845	linear down	2.6002194020670096e-116	0.023503449832347	0.5121059544355333
COBL	damaged_CM	0.0	3	1.0	-0.3897802783728232	quadratic down	9.913569311443595e-54	0.0324740004495686	0.5192289493567741
COBL	vCM_3	0.0	3	1.0	-0.2013622088487348	quadratic down	7.26807091365842e-05	0.0064650690877238	0.5090894137693779
COBL	intermediate_CM	0.0	3	1.0	0.23359839077647104	quadratic down	1.5743823520531057e-22	0.0053251319578613	0.5032102200807013
COBLL1	vCM_4	0.0	3	1.0	-0.7613682878576944	linear down	2.0932620159428175e-07	0.0058902247315327	0.505454971393388
COBLL1	healthy_CM	0.0	3	1.0	-0.3089938832254191	linear down quadratic up	5.139649298450226e-226	0.056403793776068	0.5295126436670438
COBLL1	damaged_CM	15.3515615118883	3	0.0015395780808172752	-2.778947009653747	linear down	9.863321355026563e-56	-0.1429691399101691	0.4425249572195332
COBLL1	Arterial_Endo	0.0	3	1.0	0.45506249378663305	quadratic down	1.4354868436251147e-28	0.0281354033913788	0.5376567620281762
COBLL1	perivascular_fibroblasts	0.0	3	1.0	0.2826974057012215	quadratic down	0.000117368575459	0.0256529565362625	0.5282337829381654
COBLL1	vSMCs_2	0.002633934662030528	3	0.9999640761265404	0.6445980487967575	quadratic down	0.0001327684470181	0.0352617071612838	0.5286309645245805
COBLL1	vSMCs_1	0.0	3	1.0	0.5056421397987936	quadratic down	1.150779574106529e-06	0.0286788916525899	0.5296173977506475
COBLL1	Capillary_Endo	0.0	3	1.0	0.06080280746679556	linear up quadratic down	4.8524462334666606e-29	0.0093299605226155	0.5302066538479057
COBLL1	Pericyte_1	1.2617496179827083	3	0.7382354152136748	0.9131593276265957	quadratic down	8.832621241651596e-14	0.0144538575206814	0.5167818472512717
COBLL1	Venous_Endo	0.0	3	1.0	0.17459518542266506	linear up quadratic down	5.156906573148516e-41	0.0419405665958594	0.5408793383173751
COBLL1	vCM_3	0.0	3	1.0	-1.0820567600087656	linear down	1.452210951536424e-10	0.0014322167599307	0.5112701722668097
COBLL1	intermediate_CM	6.060419256677905e-07	3	0.9999999998745205	-0.7431905737567297	linear down quadratic up	3.386382859648193e-83	0.0276776310376444	0.5157230335680856
COG5	vCM_4	9.485640753011948	3	0.023484610378690433	0.8202005914326387	linear down quadratic up	2.1502125510250836e-10	0.0247538851802028	0.513907261708199
COG5	healthy_CM	1.143381601396394	3	0.7666132395760218	0.7611150448905735	linear down	2.833686395746916e-94	0.0119118743057691	0.5080650303756042
COG5	Fib_3	0.0	3	1.0	-0.32622909260745403	linear down	1.5239195765338535e-10	0.0019594229062337	0.5202616982313066
COG5	CCL18_Macrophages	0.0	3	1.0	0.19579236485139107	quadratic down	2.6597430469366812e-08	0.0315455341459604	0.5273620115488105
COG5	SPP1_Macrophages	0.0	3	1.0	-0.2550819611960965	quadratic down	1.5606122238699664e-07	-0.0139633818902742	0.5263112484585517
COG5	damaged_CM	0.00392028124051688	3	0.9999347945444226	0.5418677696448021	quadratic down	5.777555904743671e-46	0.0225746937520533	0.5120762322293073
COG5	Arterial_Endo	0.0	3	1.0	-0.48371541771674875	linear down	3.1572975671676013e-18	0.001628537069131	0.5291867011817109
COG5	CD4	0.0	3	1.0	-0.3292697689201819	quadratic down	0.0005372862493975	0.0044626054292935	0.5287005934258128
COG5	Fib_0	0.0	3	1.0	0.08346445221555512	linear down	2.0628446860448452e-30	0.0101196415075117	0.5099028387102355
COG5	NK	0.0	3	1.0	-0.745470857467154	linear down	0.0207616320007122	-0.0185999507029874	0.5330077760605401
COG5	LYVE_FOLR_Macrophages	0.0	3	1.0	0.17593421685422125	quadratic down	2.0579132805618304e-22	0.0260754134411977	0.5219782013184859
COG5	Fib_SCARA5	0.0	3	1.0	0.013711268735984078	quadratic down	3.3661728696811435e-11	0.0053936584698712	0.5099147744120855
COG5	Adipo	6.568627763703011	3	0.08699493313068482	0.5655170501894906	quadratic down	0.0351205009274984	0.0357209592039254	0.5258263189705581
COG5	vSMCs_1	0.4723841683796265	3	0.9249152252249419	-0.17044175286658528	linear down quadratic up	0.0035960582035886	0.0178991359739442	0.5309791561705604
COG5	Capillary_Endo	0.5333349604475103	3	0.9115091508416091	-0.7867584892491344	quadratic down	1.6468206936704286e-28	-0.0094175802357427	0.5241372719343602
COG5	LYVE_PLTP_Macrophages	0.0	3	1.0	0.02348320625420597	linear down	2.547522434235982e-16	0.0204726133350025	0.5282520278872572
COG5	Endocardial_Endo	1.3067551702723577	3	0.7275296226166359	-0.9119709766244172	quadratic down	3.1458374289968095e-05	-0.0378568295230803	0.5130142432636449
COG5	prolif	0.01665522297335281	3	0.9994311791132465	-0.7520259741738626	linear down	1.4824596739243604e-23	-0.1366516390611967	0.5036765293179901
COG5	Pericyte_1	0.9135519116778674	3	0.8221562503406751	-1.0389267881021473	linear down	4.0050188353866656e-11	-0.0259168097677751	0.5137628070080289
COG5	Venous_Endo	0.0	3	1.0	-0.503080611085523	linear down	7.076860592242136e-30	0.0154987039824158	0.5280778261738367
COG5	Pericyte_2	0.0	3	1.0	-0.6903865452036549	linear down	0.0072957024724308	-0.0057727565809417	0.512995946607087
COG5	Monocytes	0.0	3	1.0	0.11401546130636447	quadratic down	1.7431642800052817e-15	0.029708060316454	0.5252885698542238
COG5	vCM_3	0.5843528982611479	3	0.9000048900123768	0.6772621343005393	quadratic down	3.597454105445804e-08	0.0056785863480768	0.5055718830915261
COG5	intermediate_CM	1.3549027829433171	3	0.7161389620124767	0.6537998462578745	linear down	9.837780336811959e-81	0.0223055854594212	0.5124853148708312
COG5	Myofib	0.0	3	1.0	-0.021247054374141705	linear down	3.1215617545067438e-78	0.0246742266715807	0.5252694650099685
COL15A1	Fib_3	1.442428946984792	3	0.6956199763833351	0.7006585156903725	linear up quadratic down	7.616810712207423e-24	0.0472869196758179	0.5466156413537643
COL15A1	Neuronal	1.4264032965607818	3	0.6993574900009975	0.05111811189855059	linear up	0.0338903484525523	0.0022565690458519	0.5155755430489484
COL15A1	Fib_0	0.9396778626628636	3	0.8158435849395578	0.48925843563820803	linear up quadratic down	9.665865797931033e-90	0.0873725058984461	0.5589829710579702
COL15A1	Fib_SCARA5	0.0	3	1.0	-0.0657850353241266	linear up quadratic down	4.273270808380152e-25	0.0345806430825573	0.5326078530608516
COL15A1	Venous_Endo	18.8846694371569	3	0.0002888282918195653	-3.053220486732494	quadratic down	0.0300132121012229	-0.2345921841750236	0.4658757294471698
COL15A1	Myofib	0.0	3	1.0	0.13314245306126607	linear up quadratic down	4.9132393329781824e-189	0.077019396770791	0.5595314317678686
COL1A1	Fib_0	0.0	3	1.0	-0.3876117386555245	linear down quadratic up	0.0	0.2291582881839081	0.6369016202932232
COL1A1	perivascular_fibroblasts	0.0	3	1.0	0.08245823111126534	linear down quadratic up	7.431590894019746e-19	0.2123547017273848	0.6423099001094041
COL1A1	prolif	0.47464747894850196	3	0.9244248837457685	-0.5975777016176826	quadratic up	1.933155345894625e-119	0.1894652299783996	0.6249940752105524
COL1A1	Myofib	2.412279979609396	3	0.4913528021240475	0.7269527112518341	linear down quadratic up	0.0	0.3114534967398227	0.6804894243788151
COL1A2	Fib_3	0.0	3	1.0	0.13674342773926518	linear down quadratic up	4.115080352688779e-23	0.0644526105919768	0.5535971374411515
COL1A2	CCL18_Macrophages	0.40227371048406513	3	0.9397723999682088	-0.9511591763872486	linear down quadratic up	5.315586596363959e-51	0.2314793147262623	0.6374546727954312
COL1A2	SPP1_Macrophages	1.2115768095442299	3	0.7502290747370318	-1.0313478056209153	linear down quadratic up	1.501049787808324e-57	0.1826157791818864	0.6139341160990778
COL1A2	Fib_0	1.0060895181129157	3	0.7997784763309631	0.7664337147359214	linear down quadratic up	1.8721744543049598e-175	0.1528444318254102	0.5910221732427672
COL1A2	perivascular_fibroblasts	0.32900720652899845	3	0.9544838028351295	0.6590522690893867	quadratic up	9.402833230463367e-12	0.1306916231214085	0.5894039292576303
COL1A2	Fib_SCARA5	0.9279265607627991	3	0.8186837886803887	0.6014356149240047	linear down quadratic up	6.22115499921388e-13	0.0483173546398453	0.5356328767308363
COL1A2	vSMCs_2	0.007251937984783382	3	0.9998361089332988	-0.5630000448467398	linear down quadratic up	0.0046033391309775	-0.0048260236769197	0.5219768965805114
COL1A2	Lymphatic_Endo	0.32946276337410335	3	0.9543953497165685	-1.462079503892926	quadratic up	1.6883943398604991e-34	0.1712156475187356	0.6200507065235298
COL1A2	vSMCs_1	0.0676326368342069	3	0.9954158524620613	-0.8816119648033042	linear down quadratic up	8.748198511588779e-11	-0.047628877789186	0.5292873695721168
COL1A2	LYVE_PLTP_Macrophages	0.8519724105727012	3	0.8369997046651662	-1.0086479019483545	linear down quadratic up	1.4461589909352527e-137	0.2745430522733628	0.6663797746233884
COL1A2	prolif	1.6053443671550855	3	0.6581786283172861	0.03680028028080436	linear up	1.3930684080375606e-118	0.1664447947586123	0.6306081485170236
COL1A2	Pericyte_1	0.3304293113747916	3	0.9542075443408952	-0.25322904308878186	linear down quadratic up	7.715611105155622e-05	0.0050113750892923	0.5218497195778953
COL1A2	Myofib	14.06881584316983	3	0.0028129634032281674	1.327753085854247	linear down quadratic up	0.0	0.2314836963535138	0.6550320680046087
COL21A1	vCM_4	0.0	3	1.0	-1.5112083516000734	linear down quadratic up	1.0179995592602594e-39	0.090190471874829	0.5514496277673067
COL21A1	healthy_CM	0.06918845213872488	3	0.9952589709311882	0.3918616201101135	linear down quadratic up	1.394345162e-314	0.1020760739732417	0.5517058302830671
COL21A1	Neuronal	115.83231652408196	3	6.093810387015737e-25	1.3921111996938433	linear down quadratic up	0.000165368109777	0.0301435357153238	0.5352454418017234
COL21A1	Purkinje_fibers	1.1353552637415047	3	0.76854675849907	-0.5354373919466817	linear down	0.0332602334512858	0.1110432119036739	0.5729257200475725
COL21A1	vCM_3	0.00791106895047846	3	0.9998133013944361	-0.8941769190256786	linear down quadratic up	8.12699114086832e-13	0.0008466350802966	0.5077815239017238
COL21A1	intermediate_CM	0.0	3	1.0	-0.028673327764477508	linear down quadratic up	2.4243864885706757e-142	0.0820802832205936	0.542263900177526
COL3A1	Fib_3	0.0	3	1.0	0.026355993980050334	linear down quadratic up	4.0878291302492043e-38	0.1195294487293494	0.5998674004157718
COL3A1	CCL18_Macrophages	0.8437780094592918	3	0.8389697610466021	-0.528446881152358	linear up	1.1504348035689778e-51	0.2169522500631475	0.6202850025847504
COL3A1	SPP1_Macrophages	0.004444901665759831	3	0.999921289440818	-0.7515849514753532	linear down quadratic up	1.2354432266500317e-58	0.1744803422554866	0.6119740907636214
COL3A1	Fib_0	3.165881294028633	3	0.366749859541312	0.9322546322575954	linear down quadratic up	2.564014293991159e-189	0.2467742191519967	0.6416803232212009
COL3A1	Mast	0.3178833206001419	3	0.9566307605497522	-0.9935791293770568	linear down quadratic up	1.4478662176367756e-24	0.253122310068511	0.652865048401988
COL3A1	perivascular_fibroblasts	0.6353338211386678	3	0.8882979695762316	0.6361915445444484	linear down quadratic up	6.35733950811929e-08	0.1036196913866347	0.5843730621176064
COL3A1	Fib_SCARA5	0.874846820098244	3	0.8314932116707382	0.4045202240366979	linear down quadratic up	2.1941719780432022e-26	0.1177823740745636	0.5827266757252099
COL3A1	vSMCs_2	0.12279850826443349	3	0.9889677152243029	-1.0781886671034773	linear down quadratic up	3.688716479086096e-06	0.0451692075851598	0.5502500258874273
COL3A1	Lymphatic_Endo	2.302879246604938	3	0.5119695441843002	-1.233206776650667	quadratic up	8.139477924784596e-34	0.1690103367271812	0.6171672957693131
COL3A1	LYVE_PLTP_Macrophages	0.26482682687282244	3	0.966501913855545	-0.92580974283332	quadratic up	8.30548502689402e-132	0.255800883195027	0.652332473670874
COL3A1	Endocardial_Endo	0.0	3	1.0	-0.08875793552587655	linear down quadratic up	9.472339721670376e-21	0.0547152186146365	0.5635768676671472
COL3A1	prolif	1.9906686960688171	3	0.5743457088591328	0.135659606249467	linear up	1.0235035189831119e-114	0.1651948385394843	0.6293686099895333
COL3A1	Pericyte_1	0.025062502778104404	3	0.9989526485193377	-0.17694959959759538	linear down quadratic up	0.0423690123291609	0.0150284219873405	0.5319417404933235
COL3A1	Myofib	17.27647906470834	3	0.0006199786602553521	1.2404543488257445	linear down quadratic up	0.0	0.2754972712776335	0.6656157670735585
COL4A2	healthy_CM	0.0	3	1.0	-0.16072572903425936	linear down quadratic up	0.0007066864566984	0.0027518646271353	0.5020838469681617
COL4A2	Neuronal	0.40728652266696447	3	0.9387331905905202	0.0030101657713287877	linear down	0.0121782791609755	0.0068102778123417	0.5148378275422203
COL4A2	damaged_CM	0.0	3	1.0	0.15308259981839267	linear up	7.047526316954854e-09	0.0013925871366854	0.5059287821631766
COL4A2	Arterial_Endo	1.570875120720314	3	0.6660115707610965	-0.8242619386888378	linear down quadratic up	2.0000319548117108e-05	-0.0018474777034889	0.5273758185830887
COL4A2	Fib_0	10.250816117416884	3	0.016550124335026905	0.471435910748126	linear down	6.476599378712015e-10	-0.0229616238875434	0.5185737555291074
COL4A2	perivascular_fibroblasts	3.040124197151802	3	0.3854800916574795	0.7243177403041103	linear down quadratic up	9.498131605515555e-11	0.166041168885299	0.6226814156361931
COL4A2	vSMCs_2	4.369883949437216	3	0.22419414294608309	0.5502864121423672	linear down quadratic up	1.6836929691542862e-05	0.0714822468196335	0.554537682976277
COL4A2	Lymphatic_Endo	2.20738842872484	3	0.5304945477491896	-0.544682693221462	quadratic up	0.0002227829845218	0.0153722238492273	0.5252417511752225
COL4A2	vSMCs_1	3.8167334547173484	3	0.2819457397826393	0.48761494357806257	linear down quadratic up	1.2432668089032793e-07	0.0467987385343516	0.547247537536121
COL4A2	Capillary_Endo	0.011221499098778315	3	0.9996849107667118	-0.3766512140549668	linear down quadratic up	0.0182583360940889	0.0038380193292595	0.5198095995713575
COL4A2	prolif	10.637585048986155	3	0.013856043126291571	-1.1268856573153263	quadratic up	5.825746351243738e-24	0.0265563269475497	0.5450321408919532
COL4A2	Pericyte_1	0.1920465205247224	3	0.9788629329298397	0.21396630423738489	linear down quadratic up	2.589619024517419e-16	0.0269346349158835	0.5236231491439172
COL4A2	Venous_Endo	0.0	3	1.0	-0.15113209378055326	quadratic up	4.969732025476901e-30	0.0334317675035126	0.5321034414380991
COL4A2	vCM_3	0.0003964117279441789	3	0.9999979011234198	-0.2401526066901694	quadratic up	0.01134893425995	0.0027014050538771	0.5034265017301239
COL4A2	intermediate_CM	0.0	3	1.0	-0.22833098756474218	linear down quadratic up	0.0157397049781595	0.0044407612469625	0.5035743237757129
COL4A2	Myofib	0.5835695230921752	3	0.9001832372088138	-0.07058279927066513	linear down	1.7844744167570192e-34	0.0122591378983821	0.5188254848523084
COL5A1	Fib_3	0.15226922481345664	3	0.9848997336134003	-0.1450279016019827	linear down quadratic up	2.155927190168541e-11	0.016997249087022	0.5219569027302051
COL5A1	Fib_0	0.0	3	1.0	0.1900966549994726	linear down quadratic up	1.6928728961637477e-148	0.0685076049970204	0.5421402383071663
COL5A1	perivascular_fibroblasts	1.607068177965376	3	0.6577882218031064	0.09592477536242401	linear down quadratic up	3.2094600571456835e-17	0.1966537708236181	0.6186788079832282
COL5A1	Fib_SCARA5	0.0	3	1.0	0.07828044187048977	linear down quadratic up	3.2758098976801966e-27	0.0239227380629237	0.5192251879778246
COL5A1	Adipo	-0.00026855517393401185	3	1.0	-0.17249185341935377	quadratic up	0.0030427786706559	0.0276733367375774	0.5206642068920477
COL5A1	prolif	1.9585761388965428	3	0.5810487418386758	-0.9586705227124027	linear up	6.00935334510527e-67	0.0994022303443488	0.5741436710353087
COL5A1	Myofib	3.900539211187159	3	0.272406324018714	0.5904941133478532	linear down quadratic up	4.2218132013213554e-209	0.1230775886409577	0.5823283496812175
COL6A1	Fib_3	0.003585320434229687	3	0.9999429647048008	-0.18667966243246156	quadratic up	1.101097151805363e-09	0.0068283329145734	0.5201666872154354
COL6A1	Fib_0	0.0010185741589286454	3	0.9999913567896358	0.348696467606449	linear down quadratic up	4.762659189946693e-100	0.0469389906959889	0.5299914750511955
COL6A1	Fib_SCARA5	0.0	3	1.0	-0.05358241602338045	linear down quadratic up	6.9863711911732e-22	0.0206970695874898	0.5179380224785595
COL6A1	prolif	1.718482549676135	3	0.6328325496986666	-0.7300745857562774	quadratic up	9.172755967692024e-49	0.0723474754114511	0.5651309660869699
COL6A1	Myofib	0.037891402759014405	3	0.998060461649514	0.44050473189830025	linear down quadratic up	1.3674109194094044e-151	0.0700113117317881	0.5496758508927493
COL6A2	Fib_0	0.0	3	1.0	0.20306363197033295	linear up quadratic down	1.943785663199445e-43	0.0187691096977677	0.5146656423459174
COL6A2	Fib_SCARA5	0.0037849282026716662	3	0.9999381396751131	-0.07726700145137977	linear up quadratic down	1.0892524195474881e-08	0.0052634958085474	0.5099496823251533
COL6A2	Purkinje_fibers	14.357820916859145	3	0.002456427585046811	0.3542703993356362	quadratic up	0.0482827305852579	0.0646214950599995	0.5436067975783916
COL6A2	vSMCs_1	0.0	3	1.0	-0.41540859469721386	linear up	0.0146724456552099	0.0005400852053928	0.5194254317702456
COL6A2	Pericyte_1	6.5840103498765075	3	0.08640757627598869	-0.6590340907663681	linear up quadratic down	5.3584919704212704e-05	0.0002416317659235	0.5155334248389447
COL6A2	Myofib	0.29168837486256005	3	0.9615840175512615	0.3847595835190527	quadratic up	4.107264421750771e-25	0.009318425061943	0.5121587951792134
COL6A3	Fib_3	9.490797166245263	3	0.023429464932596237	0.8791037861550388	linear down quadratic up	2.539254231603209e-12	0.0071904971389631	0.5593820850370568
COL6A3	CCL18_Macrophages	17.492561273270816	3	0.000559612152632398	-1.5583086384627476	linear down quadratic up	2.0673518231748838e-41	0.1862203030085658	0.6073293063228399
COL6A3	SPP1_Macrophages	25.98976278061289	3	9.584593648536818e-06	-1.4081787812632462	linear down quadratic up	2.7871113602160005e-52	0.1613688639221977	0.6023545811806678
COL6A3	Fib_0	2.658980909065688	3	0.4472431252929988	1.0483501613272583	linear down quadratic up	9.566661848812051e-54	0.0641429566477421	0.588999212124401
COL6A3	perivascular_fibroblasts	4.30911730960275	3	0.22996171057562773	0.4511781768833283	quadratic up	5.979642222392986e-05	0.0315075243992728	0.5422197711293473
COL6A3	Fib_SCARA5	16.03149715326571	3	0.0011172470712902374	0.6073005592084695	linear down quadratic up	1.5000865541013789e-15	0.0986769579055036	0.5684111124962853
COL6A3	Adipo	2.0691272251339656	3	0.5581837409987775	-1.3560395277288682	linear down quadratic up	0.0035246221085393	0.0363023896121605	0.5505410306022156
COL6A3	Lymphatic_Endo	3.3773585526093903	3	0.3370200849402555	-1.5821143294546842	linear down quadratic up	1.4572579217941089e-30	0.1527647253747146	0.6070599922820024
COL6A3	LYVE_PLTP_Macrophages	31.310174937896242	3	7.313491527234783e-07	-1.667769662656114	quadratic up	1.8150284062626264e-98	0.1849272350280927	0.618673404808664
COL6A3	prolif	4.724203270243494	3	0.19314268620325148	-0.24549204925873133	linear up	1.123671136872796e-102	0.1403412143316915	0.6193217290897107
COL6A3	Myofib	54.751169189403136	3	7.75884145552764e-12	1.0691556399277953	linear down quadratic up	3.5142975376304685e-172	0.085799082550617	0.6085433666465887
COL8A1	Fib_3	0.0051456272762369845	3	0.9999019819682579	-0.3440049563691102	linear up quadratic down	1.5298316126803412e-20	0.0336441782543714	0.5352392223955535
COL8A1	Fib_0	0.0	3	1.0	-0.15362105208640664	linear up quadratic down	5.683354982964562e-70	0.0440002760201275	0.5380819061581157
COL8A1	Fib_SCARA5	0.0	3	1.0	0.007537457591451302	linear up quadratic down	2.4693098285345998e-30	0.02812174588578	0.5345377543435816
COL8A1	Myofib	2.2012332922407833	3	0.5317054919521902	0.4336997844191003	linear up quadratic down	0.0	0.1492901788039389	0.6114871654499678
COMMD10	vCM_4	0.8911684490665197	3	0.8275585259037865	0.679178781020749	linear down	6.557395710192052e-12	0.026427061056125	0.5136662867726576
COMMD10	healthy_CM	2.7239935335057432	3	0.4361652321096644	0.7825690324888473	linear down	5.6543401001242415e-204	0.0357739627230934	0.5197669550874431
COMMD10	CCL18_Macrophages	0.0	3	1.0	0.20809343600214317	linear down	2.1799254056327165e-15	0.0575827221184577	0.5461126969429202
COMMD10	damaged_CM	0.0	3	1.0	0.11724780669777532	linear up quadratic down	1.2627031125643136e-76	0.0517350240392597	0.5271082443500827
COMMD10	Arterial_Endo	0.0	3	1.0	-0.8735341145767376	linear down	1.4265035968545812e-30	-0.0215821168130347	0.5313999357395469
COMMD10	CD4	0.005918135162372202	3	0.9998791281434992	-0.8556616032920796	linear down	0.0142587224777157	-0.0733395984877081	0.5155992998485247
COMMD10	Fib_0	0.0	3	1.0	-0.03700131636659071	linear down	1.4285414207767022e-49	0.014874070157099	0.5170631218652986
COMMD10	Mast	0.0	3	1.0	0.0376251898768305	linear down	0.0279377730561501	0.002260802851384	0.5232863233313374
COMMD10	perivascular_fibroblasts	0.0	3	1.0	-0.4723232413126046	quadratic down	0.0001542990752892	0.0199932487583952	0.5244529083111782
COMMD10	LYVE_FOLR_Macrophages	0.0	3	1.0	0.4479226547275942	quadratic down	1.1116415396002212e-34	0.0417710299396087	0.5288210910444071
COMMD10	Fib_SCARA5	0.0	3	1.0	-0.2213062541327081	quadratic down	2.6948857686325183e-14	0.0028898308098702	0.5137235577341088
COMMD10	Adipo	0.24906040135519839	3	0.9693056875708613	0.5088866910978882	quadratic down	0.0090390879077667	0.0486716974503461	0.5295781322134874
COMMD10	vSMCs_2	0.0	3	1.0	-0.6402488290619872	linear down	0.0222579950324978	-0.0096978954929456	0.5152484748812802
COMMD10	Lymphatic_Endo	0.0	3	1.0	-0.02908099714971346	quadratic down	2.4999853971756945e-07	0.0193415298027779	0.5307258227781666
COMMD10	Capillary_Endo	0.0	3	1.0	-0.6303612378129859	quadratic down	3.263126750630785e-39	-0.0033820632469268	0.528439828824374
COMMD10	LYVE_PLTP_Macrophages	0.0	3	1.0	0.22557513974016724	quadratic down	4.9748110559151146e-33	0.0575010129951023	0.5458046824038179
COMMD10	NK_T	0.0	3	1.0	-0.40411291261106963	quadratic down	0.042278732523165	0.0154993530794765	0.5316453481207105
COMMD10	Endocardial_Endo	0.0	3	1.0	-0.12492412939051778	quadratic down	3.2035311089171177e-12	0.0182505372440204	0.525457151286362
COMMD10	prolif	0.005438357237397267	3	0.9998935092315897	-0.7247260738228773	linear down	1.8935684331386737e-39	-0.1122602164662982	0.5118346739243826
COMMD10	Venous_Endo	0.0	3	1.0	0.008132451624448311	linear down	1.336543287695967e-60	0.0557310970063217	0.5451054284184238
COMMD10	CD8	0.0	3	1.0	-0.5497157556836472	quadratic down	0.0001553453816087	0.0056351779890437	0.5397076637711853
COMMD10	Pericyte_2	3.3383209857087657	3	0.3423445910102137	-0.5767149596616283	linear down quadratic up	0.0230698509134598	-0.0576032632129597	0.5001395780164586
COMMD10	Monocytes	0.0	3	1.0	0.17027440817102232	quadratic down	1.2710388322975132e-17	0.0327883322582878	0.5301311681899847
COMMD10	vCM_3	0.023058139953749165	3	0.9990751890015529	0.6270995916796982	linear down	3.715101578646667e-13	0.0230407743455022	0.5128883010671517
COMMD10	intermediate_CM	0.12198670747553587	3	0.9890742912858858	0.6427241069086725	linear down	1.656567696208785e-83	0.0211966961945372	0.5109709224607424
COMMD10	Myofib	0.0	3	1.0	-0.34462907586548736	quadratic down	1.8835702688881315e-90	0.0180403054479635	0.5301640833743455
COQ8A	vCM_4	0.0	3	1.0	0.5239346384870579	quadratic up	0.0201614322432061	0.0009334350482906	0.5012172797099139
COQ8A	healthy_CM	0.0	3	1.0	0.2712685006026362	quadratic up	1.9932843582762902e-38	0.0097013835141953	0.5053930064858727
COQ8A	damaged_CM	0.0038845201967772284	3	0.9999356840289639	-0.7535199512522948	linear up	8.097882535888969e-07	-0.0117196651744029	0.4991962541983817
COQ8A	vCM_3	0.0	3	1.0	-0.2539140198711447	linear down quadratic up	0.0168927615391174	0.0038961411356192	0.505832312957157
COQ8A	intermediate_CM	0.0	3	1.0	0.012065612446299945	linear up quadratic down	9.280186303663639e-29	0.0112473712830843	0.5068001258192827
CORIN	vCM_4	0.05770382166025173	3	0.9963765694442456	-0.05030755660230181	linear down	2.0491594870403645e-38	0.1249780857785373	0.5666233468057444
CORIN	healthy_CM	0.03177261626915073	3	0.9985080219587414	0.6090880555433686	linear down	2.967091358038807e-120	0.0185713427093218	0.5145372488560374
CORIN	damaged_CM	52.38835448240306	3	2.475343216679927e-11	-2.069364270795013	linear down quadratic up	9.690588343522992e-94	-0.000935641951915	0.5242139999926252
CORIN	vCM_3	9.241232999911071	3	0.026249689802720643	0.6948194659074022	linear down	2.514518305393801e-12	0.0221837675161535	0.5193376659692558
CORIN	intermediate_CM	0.0	3	1.0	-0.13776780131110727	linear down quadratic up	1.3934426088476374e-133	0.0470742817660575	0.5264349068634003
COX7C	healthy_CM	0.01117246447938585	3	0.9996869691766879	0.0040279103656866155	linear up	1.0446090894825803e-54	-0.0958937032940325	0.4535978588753606
COX7C	intermediate_CM	0.0966990674439914	3	0.9922305847852381	-0.0040279038945079115	linear up quadratic down	3.2862091170541207e-12	-0.0096156932624447	0.5019400101833107
CPEB4	vCM_4	13.57661050769178	3	0.003541951164185225	1.197746698923914	linear down quadratic up	5.602204923575034e-13	0.0674253601190852	0.5426670301282535
CPEB4	healthy_CM	43.755051638900724	3	1.7012618258167364e-09	1.3803217141925765	linear down quadratic up	1.5989493173525694e-91	0.0437281079064371	0.5331991407103664
CPEB4	Neuronal	0.18818133797178108	3	0.9794742996817075	-1.5022520692822814	linear down	9.876002530453807e-11	0.0296389763521626	0.5355573462188372
CPEB4	CCL18_Macrophages	0.0	3	1.0	0.22381837175421132	quadratic down	1.3768497499514552e-15	0.0621626867936169	0.5471463153893645
CPEB4	SPP1_Macrophages	0.0	3	1.0	-0.27771071584595935	quadratic down	2.1888625144278792e-13	-0.0032985483659926	0.5350597562709983
CPEB4	Arterial_Endo	0.07638968533874531	3	0.9945116733743753	-0.9057898734247726	linear down	1.9474472545529356e-30	-0.0120243575460803	0.5372210328206326
CPEB4	Fib_0	0.0	3	1.0	-0.5813206386320122	linear down quadratic up	2.0830430312273423e-43	0.0029135996751408	0.5173378199701877
CPEB4	Mast	55.20365405737632	3	6.212501821817186e-12	0.5940843164457505	quadratic down	3.844781380611573e-15	0.1230543094405027	0.5827000541914111
CPEB4	perivascular_fibroblasts	0.015023569435212065	3	0.9995124468755171	-0.40672858762587194	quadratic down	0.0027116063127818	0.0116254686309917	0.5260648991967585
CPEB4	NK	-0.005366527237739775	3	1.0	-0.6777091033288777	linear down quadratic up	2.1851023332234106e-05	0.0514371068755569	0.564633701978111
CPEB4	LYVE_FOLR_Macrophages	0.01125379894543686	3	0.9996835524282576	0.333270271987139	linear down quadratic up	5.12096541165371e-38	0.0466821459820155	0.5330953720787858
CPEB4	Fib_SCARA5	0.18231722743067405	3	0.9803921208156038	-0.9117781832327805	linear down	4.681999258485946e-18	-0.0212819898002123	0.5140189939195811
CPEB4	Adipo	0.3512855817890655	3	0.9501112577525935	0.4899282155040372	linear up quadratic down	0.0020777755385042	0.0760754790742271	0.5533602322516205
CPEB4	vSMCs_2	0.0	3	1.0	-0.3248368441653719	linear down	0.0055240493919375	0.0096239788234293	0.520450503983235
CPEB4	Lymphatic_Endo	0.0	3	1.0	-0.3095112374663466	linear down	5.458582377464024e-09	0.0138385507147336	0.541452691448699
CPEB4	vSMCs_1	0.0	3	1.0	-0.07893706894904651	linear down quadratic up	7.208922745086116e-06	0.0188122012834915	0.5343806135646217
CPEB4	Capillary_Endo	0.0	3	1.0	-0.44679786760597906	linear down quadratic up	6.334500709335436e-34	0.0007324345843218	0.5319735304263749
CPEB4	LYVE_PLTP_Macrophages	0.0	3	1.0	0.2857959466049593	linear down	5.7602288461821515e-19	0.0310873234686284	0.5301208097611207
CPEB4	NK_T	0.15886192320094938	3	0.9839400260244444	-0.5594858723184588	linear down	0.0198263058817049	0.0160664212963036	0.5508962780422864
CPEB4	Endocardial_Endo	-0.008653282156779369	3	1.0	0.07165303159483336	quadratic down	8.843733600651385e-23	0.0458190235168903	0.5410661138148412
CPEB4	prolif	1.6744420819057273	3	0.6426307737712731	-0.8250407856710213	linear down quadratic up	1.826806218132763e-19	-0.2627637997015033	0.4750895250352904
CPEB4	Pericyte_1	0.0	3	1.0	-0.21781913815541162	linear down quadratic up	1.0051937547324605e-19	0.0188449743228741	0.5281941660682097
CPEB4	Venous_Endo	0.0497561112472937	3	0.9970918618534642	-0.6195072537359112	linear down	1.629858177901635e-35	0.0130366849926298	0.5361434864359236
CPEB4	CD8	0.0	3	1.0	-0.5065951050273779	linear down	0.0025019698937314	0.0053647802047904	0.5273589221446686
CPEB4	Pericyte_2	5.55996923731675	3	0.13509546766711863	0.3978526394553293	linear down quadratic up	3.365991772066866e-06	0.0354828402603606	0.5316878857755811
CPEB4	Monocytes	0.0	3	1.0	-0.2482585606672236	linear down	8.701755390781872e-10	0.0053547911943576	0.5260173916916341
CPEB4	vCM_3	20.481552557759468	3	0.0001348781287550699	1.118298790420201	linear down quadratic up	3.156244266103268e-18	0.0425605534578488	0.5370960457843811
CPEB4	Myofib	6.591932140614444	3	0.08610658792267964	-1.2443067665356111	linear down	1.4640688733735047e-34	-0.0840459558020254	0.5010234420389486
CPED1	vCM_4	1.9947699651167505	3	0.5734929271652556	0.2629116418038172	quadratic down	3.3090240794441496e-93	0.3100090728847555	0.6590434576083304
CPED1	healthy_CM	1.4706988082566719	3	0.689049352160956	0.9714582527274717	quadratic down	1.1648651090938665e-238	0.0497848117850634	0.5298381871843005
CPED1	damaged_CM	0.254252117449015	3	0.9683895184823494	0.06295355990398926	quadratic down	2.442773927705337e-276	0.1781378413649803	0.5959653202141622
CPED1	Fib_0	0.014988533873556007	3	0.9995141462684988	-0.712946411229178	quadratic down	1.0285927095214611e-126	0.0345248852314348	0.5315116054921717
CPED1	LYVE_FOLR_Macrophages	0.028553060982612927	3	0.9987277257975162	-0.5297977748311881	linear up quadratic down	2.3055849566536546e-33	0.048327317971417	0.5407301979266093
CPED1	Fib_SCARA5	0.04004486396508048	3	0.9978941490225237	-0.712774398377775	quadratic down	1.3017728305673502e-37	0.012134906299706	0.5213566857537284
CPED1	Adipo	0.0	3	1.0	-0.22919975205009047	quadratic down	0.0338769546958594	0.0136627241734798	0.5211213254680302
CPED1	vSMCs_2	0.3908105480575703	3	0.9421342100131485	-1.2079282604701524	quadratic down	0.0001738579082387	-0.0137399194208605	0.513977738821887
CPED1	vSMCs_1	0.0	3	1.0	-0.17840547084008174	linear down	1.2432668089032793e-07	0.0255571348808256	0.5348063394113568
CPED1	Monocytes	0.0	3	1.0	-0.38136872884007195	quadratic down	2.9868599306979176e-37	0.0733551751173786	0.5582459557704271
CPED1	vCM_3	0.12636037218316923	3	0.9884964624362871	0.28407466816465476	quadratic down	7.454370035264854e-38	0.1079132127756409	0.5626425676521598
CPED1	intermediate_CM	0.9604559143689886	3	0.8108191959660103	0.9591357211708986	quadratic down	7.102767075368165e-120	0.0441313130773629	0.5270946544756716
CPNE4	vCM_4	0.0	3	1.0	-1.1348982852852765	quadratic down	2.1480522563415718e-14	-0.0504702416409641	0.4809426223032772
CPNE4	healthy_CM	0.0	3	1.0	0.8279811123818221	quadratic down	1.4829698505683366e-106	0.0146874779547238	0.508448809105799
CPNE4	vCM_3	0.0	3	1.0	-0.1791216202484689	linear down	2.7064547273998e-10	-0.0334570272592498	0.4927870268672923
CPNE4	intermediate_CM	0.0	3	1.0	0.14278510265107425	linear up quadratic down	1.2521388043894227e-46	0.0048422425001538	0.5045146634866019
CPQ	vCM_4	0.004893091647694196	3	0.9999091015645132	-0.5634923843967616	linear up quadratic down	1.878847345874026e-08	0.0426430575835008	0.5223557844244693
CPQ	healthy_CM	0.21652281644894011	3	0.9748788812014081	-0.5317871909615275	linear up quadratic down	9.81383403209114e-05	0.0198767710858998	0.5104239062744991
CPQ	Fib_3	0.0	3	1.0	0.3452812353797955	linear up quadratic down	1.0190697873533074e-10	0.0174866087101022	0.5226865492808672
CPQ	CCL18_Macrophages	0.008683842606724767	3	0.9997853377886048	0.27636512349082065	quadratic down	0.0002817331798107	0.0087912325013319	0.5197717170247068
CPQ	damaged_CM	0.6391178404294177	3	0.8874216995335557	-1.205210071600435	quadratic down	8.506023054029641e-40	0.0027271257328984	0.5058341159158366
CPQ	Fib_0	0.0	3	1.0	0.5751623275419977	linear up quadratic down	1.8741715897802654e-53	0.0260469082193834	0.5182662985637012
CPQ	perivascular_fibroblasts	0.0	3	1.0	0.24892160202671293	quadratic down	0.0003541013776776	0.031832026855328	0.5291559868986497
CPQ	LYVE_FOLR_Macrophages	0.0070335873833056485	3	0.9998434446449135	0.29234305418678014	linear down	6.126860910780536e-13	0.0110933698009825	0.5177385329212629
CPQ	Fib_SCARA5	0.9055463829556359	3	0.8240891369860324	0.745407524382397	linear up quadratic down	2.6578245853628502e-14	0.0217272070019096	0.5165259989314788
CPQ	LYVE_PLTP_Macrophages	0.0	3	1.0	-0.10923995634564027	quadratic down	2.0835203732431915e-05	-0.0141450846037869	0.52101453086339
CPQ	Pericyte_1	0.0	3	1.0	-0.5250325099062851	quadratic down	2.090574563714446e-11	-0.0031750450341934	0.5196625995790645
CPQ	Monocytes	0.0014302512544281138	3	0.9999856202619308	0.2583589295333476	linear down	1.8397741376634637e-08	0.0090908350702979	0.5221576796929992
CPQ	vCM_3	0.041876006110359194	3	0.9977493017935263	-0.981093688567152	linear up quadratic down	0.002828215929187	0.0261476771577928	0.5187803754544082
CPQ	intermediate_CM	0.3605383445510922	3	0.948268099443777	-0.5775467567138364	linear up quadratic down	4.321816348265642e-23	0.0371041350580751	0.5192967418736489
CPQ	Myofib	0.0	3	1.0	0.3499721534385495	linear up quadratic down	2.8015538441118617e-111	0.0509558403451098	0.5404869376460137
CPT1B	vCM_4	0.011134093669552652	3	0.9996885768224394	0.008714144895638043	linear up	1.8783401656491485e-06	-0.0209518407750095	0.4899561729380047
CPT1B	healthy_CM	0.0	3	1.0	-0.23336545493179983	linear up quadratic down	4.567415725622159e-112	0.0125711191888641	0.5074401434514914
CPT1B	intermediate_CM	0.0	3	1.0	0.21306447467901934	linear up quadratic down	4.431106638748806e-72	0.0267270426483995	0.5152306785722869
CRADD	vCM_4	1.0759058112877058	3	0.7828934677962105	0.9353183108723231	quadratic down	1.1753080579871451e-32	0.1027794951833572	0.5555454083088283
CRADD	healthy_CM	10.625046851848534	3	0.013936188473940443	1.0807364331044593	quadratic down	9.472053500995419e-118	0.0189505336895409	0.515415832404267
CRADD	Neuronal	0.0	3	1.0	0.3156626926059941	quadratic down	0.0363471877275273	0.0070856163412424	0.5116338012270357
CRADD	damaged_CM	3.842397728870297	3	0.27899293030623884	0.667789330256849	linear up quadratic down	8.560668977770623e-127	0.1175735971580309	0.5653670689934409
CRADD	Fib_0	0.0	3	1.0	-0.45605920109221926	quadratic down	2.1404482919562968e-76	0.0214748790056925	0.525229355339913
CRADD	Mast	5.188527749813733	3	0.1585014145002072	-1.5469562602977995	linear down quadratic up	2.988577386778208e-08	-0.0675688733736517	0.5315386528825348
CRADD	perivascular_fibroblasts	0.0	3	1.0	-0.6677879388024399	quadratic down	1.2330177596070211e-06	0.0260828750086028	0.5326131612246894
CRADD	Fib_SCARA5	0.0	3	1.0	-0.2682856426414437	quadratic down	2.3864525896239638e-32	0.0188954505605619	0.5239252810650341
CRADD	vSMCs_2	0.04088642423882708	3	0.9978279655719496	-0.8567908747672428	quadratic down	0.0050167721047053	-0.0196523694774219	0.5221055380186744
CRADD	vSMCs_1	0.0	3	1.0	-0.6659758459279593	linear down	5.102121234396898e-05	-0.0152178341862554	0.5294840254634505
CRADD	Capillary_Endo	0.49228710411616644	3	0.9205826043650259	-1.097708412272269	linear down	4.708827263942398e-48	-0.0454822509463102	0.5270647051140155
CRADD	Pericyte_1	0.0	3	1.0	-0.728967306074755	quadratic down	4.581806511274899e-20	-0.0009293718205001	0.5265274754406588
CRADD	Venous_Endo	0.006487014153908496	3	0.9998613113089263	-0.9078441463262731	quadratic down	2.620656289422742e-54	0.0088790358188038	0.5379943952801538
CRADD	Pericyte_2	0.15131043996217972	3	0.9850378647532757	-1.1034129068743121	linear down	0.000158365168494	-0.026412346881236	0.5190941167869849
CRADD	vCM_3	4.351041509787293	3	0.2259681356206388	0.8266139729808163	quadratic down	5.607727877042065e-17	0.0332382648309658	0.5233451375977194
CRADD	intermediate_CM	3.199590106786236	3	0.36186409045750323	0.959186874995278	quadratic down	2.729541527546975e-97	0.0328269589048512	0.5216932660689203
CREB5	vCM_4	0.9463302498677202	3	0.8142352622559134	-1.003672653206769	linear down quadratic up	4.030727621188122e-38	0.1500276232165901	0.577307315396818
CREB5	healthy_CM	7.611090790483725	3	0.05477171956260786	-0.2194662463862686	linear down quadratic up	7.112034909303925e-63	0.0327330009538088	0.5199348020666772
CREB5	Fib_3	0.004950523267678024	3	0.9999074981195286	0.13022743166465445	linear up quadratic down	3.5039064182707536e-11	0.0281364165030343	0.5344362784312731
CREB5	damaged_CM	12.69905219952447	3	0.0053347559597290055	-0.27459909085616985	quadratic down	4.741525997510027e-162	0.1075102156509777	0.5583255326443464
CREB5	Fib_0	0.0	3	1.0	0.025118389525173923	linear up quadratic down	5.37392505122184e-13	0.0123048208462575	0.524548215557469
CREB5	Fib_SCARA5	144.20825333131725	3	4.677261465316178e-31	1.3347126561727332	linear up quadratic down	3.999033468629879e-07	0.0351651802151441	0.546715663246736
CREB5	Monocytes	0.0	3	1.0	0.007648513117252731	linear up quadratic down	3.6397282892490543e-09	0.0192352691519283	0.5334804818809327
CREB5	vCM_3	20.566653187853706	3	0.00012950469235584023	-2.082505806297505	linear down	1.2353518537486655e-06	-0.0973138929692103	0.4712064818326024
CREB5	intermediate_CM	4.577944885136572	3	0.2054422651980047	0.14137154366651278	linear down quadratic up	6.94933001670591e-46	0.0550362158984442	0.5303910985345928
CREB5	Myofib	0.0	3	1.0	0.18483200781815445	linear up quadratic down	3.170987593111024e-122	0.0540451214512343	0.5499572565366836
CRK	vCM_4	0.0	3	1.0	0.024329363230904955	quadratic up	5.008710389652288e-11	0.0216040859507736	0.5114387988170503
CRK	healthy_CM	0.0	3	1.0	-0.2572992627714956	linear up	6.872334409745496e-83	-0.0056466774199195	0.4987159415104593
CRK	damaged_CM	0.0	3	1.0	0.31390747026658206	linear up	1.353559671441149e-40	0.0104502347077753	0.5097557780747475
CRK	intermediate_CM	0.0	3	1.0	-0.11149148859199753	linear up	2.8158028882122934e-45	-0.0035796216573844	0.5008169337520683
CRYM	healthy_CM	0.0	3	1.0	0.13167398248706874	linear up quadratic down	2.5370154056385988e-116	0.0206299701075014	0.5118481203689091
CRYM	intermediate_CM	0.0	3	1.0	-0.13167399632036214	linear up quadratic down	3.0375616271635743e-05	0.021162292682672	0.5117788177894056
CSDC2	vCM_4	2.58424502620659	3	0.4602582943716039	-1.686016876504371	linear up quadratic down	0.002360119944118	0.0300774598594379	0.5211130876520675
CSDC2	healthy_CM	1.3095759999697325	3	0.7268604260482755	0.9521195102376837	linear up quadratic down	3.53029642566868e-209	0.0556704047855242	0.5290650224887146
CSDC2	damaged_CM	3.334795417161282	3	0.34282905800033003	-1.0509772128076935	linear up quadratic down	8.461878564850472e-05	0.0434523176435938	0.5361261365177472
CSDC2	intermediate_CM	0.2856887496702258	3	0.9626971789315852	0.8509701266140901	linear up quadratic down	9.73457727160532e-108	0.0675176822880868	0.5348110091851368
CTBP2	vCM_4	8.724942834655913	3	0.033180530592660885	0.6098749695512051	quadratic up	5.947108402450332e-26	0.0874874986017222	0.5440211641921827
CTBP2	healthy_CM	0.0	3	1.0	0.16313968589741812	quadratic up	6.627293196475224e-39	0.0076994748551247	0.5048051951290916
CTBP2	damaged_CM	3.2043617444582244	3	0.3611770436175647	0.6530672704196863	linear up	7.000046141925039e-85	0.0507327073654373	0.5270629104720974
CTBP2	Fib_0	0.004094017310029456	3	0.9999304159057923	-0.5736410801029567	linear up quadratic down	6.6095462627232164e-37	-0.0141046158898516	0.5107584314477457
CTBP2	perivascular_fibroblasts	0.0	3	1.0	-0.021481072017268732	linear up	7.65236079036767e-07	0.0543134742673369	0.5351611220741683
CTBP2	LYVE_FOLR_Macrophages	0.0	3	1.0	0.2711433730640409	linear up quadratic down	0.0010045140175627	-6.148002438655098e-05	0.5120147091303353
CTBP2	Fib_SCARA5	0.1868488178586136	3	0.9796838958062803	-0.895116132831251	linear up quadratic down	2.1621305497793347e-11	-0.0539745625187355	0.5007888407235637
CTBP2	Lymphatic_Endo	0.0	3	1.0	-0.15959436490790968	linear up	0.0094613080470909	-0.0080419044059403	0.524406273430206
CTBP2	vSMCs_1	0.029574530440354012	3	0.9986592567027621	-0.035044355499026514	linear down quadratic up	0.0117288799028296	-0.0135078797456087	0.5270144096345271
CTBP2	Endocardial_Endo	-0.000891658507976522	3	1.0	-0.7340285250802776	linear up quadratic down	0.0011137496140611	-0.0587761161393001	0.5122249876697098
CTBP2	prolif	0.05832162943009494	3	0.9963189024663236	0.052013067641521304	quadratic down	7.038989507633288e-06	-0.0295930739930081	0.5261156891021599
CTBP2	Pericyte_1	0.0	3	1.0	-0.06814013765617954	linear up	5.09471360784628e-11	-0.0054348040926168	0.520555672308955
CTBP2	Venous_Endo	0.0	3	1.0	-0.2124750343139611	linear up quadratic down	0.0003487897992676	-0.0156819946752417	0.5163694638664513
CTBP2	vCM_3	0.0	3	1.0	-0.1239281589114834	quadratic up	9.6309542730839e-06	0.0060190061544975	0.5068086505925714
CTBP2	intermediate_CM	0.0	3	1.0	0.2840763859695242	quadratic up	2.036751511523809e-32	0.0122018137074724	0.507562484945943
CTNNA1	vCM_4	23.69248792856248	3	2.8958549840114912e-05	0.6406202642313963	linear down quadratic up	2.030326569981477e-09	0.0302519997620275	0.5163639836556586
CTNNA1	healthy_CM	0.30066125238528596	3	0.9599040686344267	0.4002186072143593	linear up	4.128638044669272e-59	0.0054992223544345	0.5028681145073804
CTNNA1	damaged_CM	4.419880656574292	3	0.21954905327262597	0.5733078904488779	linear up	6.500396608309702e-32	0.0049237140230423	0.5042900110304185
CTNNA1	Arterial_Endo	0.3761334711461176	3	0.9451274107655252	-0.17216185541057646	quadratic down	0.0003576952942326	-0.0005120875920403	0.5162087027761995
CTNNA1	Fib_0	0.0	3	1.0	-0.28733306712330864	linear up quadratic down	4.339616990926597e-08	0.0007407103557585	0.5061068846713738
CTNNA1	perivascular_fibroblasts	7.012432888300541	3	0.07150254806105398	0.011051825050554272	linear down quadratic up	0.0073896254851079	0.0307144683131461	0.5187043315804616
CTNNA1	prolif	16.436840500292483	3	0.0009225354525525206	-1.5249762874882644	linear down quadratic up	3.642555058657559e-05	-0.3343408641909036	0.444227163981903
CTNNA1	Venous_Endo	0.0	3	1.0	-0.01746504114649501	quadratic down	0.0036871964325172	0.0004116438737186	0.5103853247190256
CTNNA1	Monocytes	2.9686588683925446	3	0.3964826469090392	-1.1414270994373121	quadratic down	0.0476340352676242	-0.0539883462834518	0.5061559740159303
CTNNA1	vCM_3	0.5276642109335123	3	0.9127730010760142	0.3407017644183395	linear up	1.8002573519424043e-06	0.0069868790331162	0.5042465471150834
CTNNA1	intermediate_CM	0.0	3	1.0	0.3507899071206739	linear up	4.3761594121527974e-08	-0.0054678854853169	0.4974401675660289
CTNNA1	Myofib	3.6308630426804216	3	0.3041820100405994	-0.461184121067734	linear up quadratic down	7.436830805655249e-16	-0.0003376562517796	0.5143938258962826
CTNNA3	vCM_4	29.957564730702142	3	1.408714758163355e-06	0.9230209287957274	linear down	2.8346129006904275e-63	0.2003998966461688	0.6087742076756357
CTNNA3	healthy_CM	6.8626246403307825	3	0.07640770722655513	0.9924761862655591	linear up quadratic down	0.0	0.1184932742674015	0.5787452025247583
CTNNA3	Fib_3	0.16442695320299308	3	0.9831167407275135	-0.4523541649262712	linear down quadratic up	1.813824543076977e-102	0.1232755191125646	0.5835558970713663
CTNNA3	Neuronal	1.2989681084740796e-05	3	0.9999999875486957	-0.19866831208489222	linear down	1.713877031394483e-22	0.107728815305308	0.5834107108217584
CTNNA3	CCL18_Macrophages	0.11360030286801763	3	0.9901568214168485	-0.5206644386151613	linear down	2.1870579532903936e-44	0.1577118324544851	0.6123262188410394
CTNNA3	SPP1_Macrophages	0.392493704182838	3	0.9417887176936615	-0.33892580868954325	linear down	1.16991610115817e-75	0.1720777716508785	0.6266361617669471
CTNNA3	damaged_CM	14.850310481335713	3	0.001949141660203136	0.825455296692816	linear down quadratic down	6.813144440339616e-191	0.1112888082413717	0.5965509902871624
CTNNA3	Arterial_Endo	0.0965242386734852	3	0.9922512413811717	-0.3887126793953908	linear down	8.520649950922549e-194	0.1858834248276574	0.6255656109607943
CTNNA3	CD4	9.309192557870581e-05	3	0.9999997611228008	-0.14956486749374664	linear down	1.7775149664207428e-23	0.1078185790945432	0.5970200315446657
CTNNA3	Fib_0	0.003599448191751214	3	0.9999426274993805	-0.40163047012857545	linear down	0.0	0.1464425969409282	0.589328546097204
CTNNA3	Mast	0.06418032944663814	3	0.9957579564872827	-0.25143887034801327	linear down	5.524481894492583e-36	0.2809888553979428	0.6723893662718294
CTNNA3	perivascular_fibroblasts	0.1513885381704836	3	0.9850266270776911	-0.25535129651111665	quadratic down	9.537777925498356e-25	0.2400924378184361	0.6428834006076056
CTNNA3	NK	0.0	3	1.0	-0.008343367594490059	linear down	4.429504979988546e-18	0.1759191587914236	0.6393672530578509
CTNNA3	LYVE_FOLR_Macrophages	3.0148459263865126	3	0.38934188535291653	-0.4399518597501174	linear down quadratic up	4.7815516910287713e-60	0.078676958117217	0.5526316832033054
CTNNA3	Fib_SCARA5	1.3158542990182382	3	0.7253718033287272	-0.527583535290286	linear down quadratic up	1.9525442118311824e-157	0.1113430535125866	0.5706551573070943
CTNNA3	Purkinje_fibers	1.6912854460333835	3	0.6388729754798306	-0.5898566200959454	linear down	0.013994582828886	0.1796037454244486	0.6032438592690295
CTNNA3	Adipo	5.236112472956666	3	0.15530209099074277	-0.8328243402663658	linear down	3.247810084212577e-06	0.0645216426833099	0.5723465806982547
CTNNA3	vSMCs_2	5.820066840920426	3	0.12070017492907334	0.5749135624710123	quadratic down	1.2699118842338604e-22	0.1712132574299957	0.6466608442230996
CTNNA3	Lymphatic_Endo	0.0008057125609561509	3	0.999993918873529	-0.2817066763516465	linear down	2.3851504980372635e-36	0.1679126819850085	0.6095317082761129
CTNNA3	vSMCs_1	0.28218090138360036	3	0.9633441777813998	0.2696914169072371	quadratic down	8.511234007885151e-36	0.148216245498126	0.6262480075311753
CTNNA3	Capillary_Endo	0.0007569255857512656	3	0.9999944626755791	-0.28444104232664413	linear down quadratic up	7.734207092197776e-248	0.11687283254786	0.5893516812055175
CTNNA3	LYVE_PLTP_Macrophages	0.027158079887735633	3	0.998819321202129	-0.37676072197074756	linear down	1.3482688781885282e-69	0.1198206349969775	0.580220461472218
CTNNA3	NK_T	-0.00017537918579045824	3	1.0	-0.11026093110825086	linear down	4.280138112019666e-10	0.2798688637112931	0.6721046230259906
CTNNA3	Endocardial_Endo	1.0715217287153251	3	0.7839529140249702	-0.4921077899252523	linear down quadratic up	1.6796116905669982e-123	0.2373779809179458	0.6427252112907732
CTNNA3	prolif	1.6015764613381778	3	0.6590324205114588	-0.6057351086255414	quadratic down	8.75060523724977e-48	0.059462610204482	0.5594701229647456
CTNNA3	Pericyte_1	0.0	3	1.0	0.008982271272524156	linear down	2.6938539958867866e-89	0.0735709937747834	0.5790539657789979
CTNNA3	Venous_Endo	0.03255480196800656	3	0.9984529518550308	-0.4133388812532016	linear down	6.401908654329534e-218	0.1964271983664548	0.6269405941689421
CTNNA3	CD8	0.44064173115777955	3	0.9317246286704471	-0.13799996372393974	quadratic down	2.4186460411812767e-27	0.2409249619389031	0.6709269887878858
CTNNA3	Pericyte_2	37.65403354833825	3	3.345663450239361e-08	0.3696984404487952	linear down quadratic up	5.32442577558415e-15	0.0312997775939642	0.5563076864047161
CTNNA3	Monocytes	0.02815377723777996	3	0.9987541703730578	-0.3804797402033945	linear down	1.1431533090146934e-77	0.1432495261419346	0.5939538422890807
CTNNA3	vCM_3	71.92955369093208	3	1.6481860913633905e-15	0.9565126096556255	linear down	4.408521225177767e-27	0.0384308447099428	0.5990495161106688
CTNNA3	intermediate_CM	55.80045209533454	3	4.633706415457618e-12	0.9475514417328387	quadratic down	4.89628364358214e-290	0.1125132693169891	0.5860177908282899
CTNNA3	Myofib	0.21170973766048087	3	0.9756771698607856	-0.55992346669779	linear down quadratic up	2.3877194926891056e-305	0.1115661803096618	0.5745598888056362
CTNNAL1	vCM_4	0.0	3	1.0	0.017011217818297508	quadratic down	3.380559436087623e-09	0.0143406231341107	0.5100285760588849
CTNNAL1	healthy_CM	0.0	3	1.0	0.24396792206510187	quadratic down	6.7288473219708834e-49	0.0037389312195339	0.5029875182020507
CTNNAL1	damaged_CM	0.0	2	1.0	-0.3052491351130888	quadratic down	6.419036909732324e-11	-0.0237019236563971	0.4960051268073817
CTNNAL1	vCM_3	0.0	3	1.0	-0.4792911838634424	quadratic down	0.0248984285162523	-0.041710458643914	0.4857516845923537
CTNNAL1	intermediate_CM	0.0	3	1.0	0.40990765843884436	quadratic down	2.024404369731349e-09	-0.0055433311568022	0.498250469159969
CTNND2	vCM_4	0.6191984276840129	3	0.8920236093673822	-1.1910969451130495	linear down	2.2670525359379176e-79	0.2512677540573671	0.6281236848085276
CTNND2	healthy_CM	0.0027436722634514954	3	0.9999618091156007	0.38632224452996616	linear down quadratic up	0.0	0.0942986017252257	0.5481805581059411
CTNND2	Neuronal	0.03116663878467049	3	0.9985502379538582	0.6350529232461768	linear down	3.820238854244445e-06	0.0279752199587519	0.5370726810466944
CTNND2	damaged_CM	0.0	3	1.0	-0.26584476403723306	linear down quadratic up	3.0876263403222946e-287	0.18340481420566	0.5983859157404599
CTNND2	vCM_3	0.0	3	1.0	-0.029718071425666126	linear down	7.617655821032088e-37	0.0952054308140156	0.5555873001636638
CTNND2	intermediate_CM	0.0	3	1.0	0.021938269746186567	linear down quadratic up	2.0399819027153444e-273	0.1006580142942469	0.5516054308482107
CTTN	vCM_4	0.0	3	1.0	0.28725787108814504	linear up	6.359814054249586e-11	0.0326436020915865	0.5173641075854862
CTTN	healthy_CM	0.0	3	1.0	-0.04162177076633111	linear up	2.95992702425024e-57	0.0062180852421085	0.5041418496482231
CTTN	damaged_CM	0.0	3	1.0	0.16506469029209547	linear up	1.2968390350139025e-61	0.0372580295193419	0.5203200966590383
CTTN	vCM_3	0.0	3	1.0	-0.611431312684533	quadratic up	4.865168525871514e-06	-0.012925095013119	0.5003730593202033
CTTN	intermediate_CM	0.0	3	1.0	0.09940054913205665	linear up	4.74681110789545e-55	0.016004010973499	0.5091066191427416
CUX1	vCM_4	2.6020422368335137	3	0.45713162886839087	0.40350854836635575	linear down quadratic up	0.0003169928753668	0.0084257787036754	0.5145933649353502
CUX1	healthy_CM	9.594855539799694	3	0.022343376028571754	0.4405286896059446	linear down quadratic up	1.2500416203138798e-63	0.0296741949655708	0.5237534974078085
CUX1	Fib_3	0.0	3	1.0	0.12487953022592779	linear up	3.2270461294274625e-06	0.0050785132051808	0.5174469994867601
CUX1	CCL18_Macrophages	0.0	3	1.0	0.18783941935266024	quadratic up	1.0391441216328377e-05	-0.0045994244095597	0.5255455005943733
CUX1	SPP1_Macrophages	0.0	3	1.0	0.07988785935038234	quadratic up	2.4368200111099472e-05	0.0084637394300455	0.5263087726521145
CUX1	Arterial_Endo	0.0442721789164133	3	0.9975551382601222	-0.6516359057991497	linear down quadratic up	1.7069876390773232e-15	0.0176448025742514	0.5296399350098735
CUX1	Fib_0	0.30190060710113326	3	0.959670631968085	0.3762675993075011	linear up quadratic down	9.708835637025792e-34	-0.0200431643736778	0.5238389872659583
CUX1	Mast	0.0	3	1.0	0.028995855723220054	linear down quadratic up	0.005691247435422	0.0267062853973695	0.5326066653540824
CUX1	perivascular_fibroblasts	0.1122988280623787	3	0.9903217366215559	0.3554557146579045	linear down quadratic up	5.087623152278781e-12	0.1241852746431044	0.5887277521247627
CUX1	NK	0.28532722468652033	3	0.9627639918172873	-0.697397490484954	quadratic up	0.0175599866440765	0.0114026710854145	0.5337924068739173
CUX1	LYVE_FOLR_Macrophages	0.0	3	1.0	-0.17726222933037517	linear down quadratic up	1.4534419424856315e-09	0.0170233364556735	0.5159802866750993
CUX1	Fib_SCARA5	0.0	3	1.0	0.1611103328199398	linear up	4.6304269877277366e-07	-0.0184432065573594	0.505886551440138
CUX1	Adipo	0.15227558398153587	3	0.9848988162203623	0.3030289024291998	linear up	0.0077781069576229	0.0009938422714917	0.5425302470411749
CUX1	vSMCs_2	0.12857164865317722	3	0.9882009541060005	-0.10161389072555033	linear down quadratic up	7.291269511595296e-06	0.0629135443823811	0.5400967611037142
CUX1	Lymphatic_Endo	0.14622919649187754	3	0.9857636795205563	-0.45281305791845605	quadratic up	1.621872775883057e-09	0.04761472459457	0.5377240694548016
CUX1	vSMCs_1	0.044503863000286505	3	0.9975360924133221	-0.01296119176033983	linear down quadratic up	4.724291017868837e-09	0.0701365225423186	0.5500587077647714
CUX1	Capillary_Endo	1.4112856316642834	3	0.7028914617829081	-0.7446542434838093	linear down quadratic up	9.347928793790948e-23	0.0101214656399152	0.5265410070006576
CUX1	LYVE_PLTP_Macrophages	0.0	3	1.0	-0.04110653019151522	linear down quadratic up	2.2030938231278155e-15	0.0346497601210088	0.5319708355937923
CUX1	NK_T	0.3590206942928801	3	0.9485714709072576	-0.42643853346028193	quadratic up	0.0280712948520112	0.0439277251088311	0.5468755374636005
CUX1	Endocardial_Endo	0.02844564129357392	3	0.9987348579861248	-0.40679522005985874	linear down quadratic up	3.329596194887348e-10	0.0285315289785215	0.5285515623100647
CUX1	Pericyte_1	0.07757529810832103	3	0.9943853943701993	-0.5159353014527568	linear down quadratic up	9.545225756153308e-14	0.0145723446359607	0.5197276885607507
CUX1	Venous_Endo	0.0	3	1.0	-0.3667414056252737	linear down quadratic up	1.9567778147243763e-28	0.0345874173126371	0.529186406342421
CUX1	Pericyte_2	0.537480182851955	3	0.9105833077375842	-0.5107023083595846	linear down quadratic up	0.0038794341998203	0.0081289588763081	0.5179437881800272
CUX1	Monocytes	0.38328714176209505	3	0.9436729247197229	0.34624566717544203	quadratic up	4.576861545180409e-05	-0.0311390093570518	0.5191199060160474
CUX1	vCM_3	0.05921074436459967	3	0.9962354056997004	0.40083873586644003	linear down quadratic up	0.0001724829482163	0.0043099454794403	0.519691462242593
CUX1	intermediate_CM	2.582117965107356	3	0.4606331264562543	0.4247266477218079	linear down quadratic up	3.0461542970102812e-24	0.0124084977254462	0.5186274097528648
CUX1	Myofib	0.0	3	1.0	0.23720341581601023	quadratic up	1.1529832515423716e-36	-0.0099210337190067	0.5211867802231402
CYREN	healthy_CM	1.0	1	0.0	0.0	quadratic down	5.5226211241437945e-71	-0.1268325592903969	0.438304976348672
CYTH1	vCM_4	6.167598906895802e-05	3	0.9999998711795075	-0.9970739839421585	quadratic up	1.28001595548962e-06	-0.0022822667637056	0.5004120410796802
CYTH1	healthy_CM	0.39078289981618874	3	0.9421398814435251	-1.2523524682495202	quadratic up	1.441151081847408e-40	-0.0190349839867456	0.4922033452198774
CYTH1	damaged_CM	12.755567279246025	3	0.005196158710197328	-1.2685635310593535	quadratic up	2.6193841035562666e-42	-0.0180093420684586	0.4980981958881467
CYTH1	Mast	1.5118636124944367	3	0.6795349340995419	0.3477679470116321	linear up	1.1865683259616865e-05	0.0346007687342166	0.5415974592251311
CYTH1	Capillary_Endo	0.0	3	1.0	-0.2559422832110806	linear up quadratic down	2.195325638186926e-05	-0.0282886108852749	0.519682244325653
CYTH1	LYVE_PLTP_Macrophages	186.8135064441518	3	2.977920264218714e-40	1.1403961944068068	linear down	0.0020413379628151	0.0031611080428838	0.5128419670491977
CYTH1	prolif	1.2957512469220789	3	0.7301422313087427	-0.30136643012523556	linear down	2.374009213375277e-09	-0.1340790565511576	0.5066281900821135
CYTH1	Venous_Endo	0.0	3	1.0	0.42716677647953294	linear down quadratic up	1.6739667514754217e-07	0.0055608760801674	0.519044078130549
CYTH1	CD8	5.673106557730667	3	0.1286438289090672	1.0933244980902563	quadratic up	4.5002014956436514e-05	0.0416520772339095	0.5374879758127027
CYTH1	intermediate_CM	0.0	3	1.0	-1.123078607478758	quadratic up	1.0253778915966498e-31	-0.012039480256667	0.4955691161329364
DCN	vCM_4	16.502208212219834	3	0.0008944605009933483	-1.9340035413343406	linear up	7.335220640091268e-09	-0.0386934810496966	0.4868443585801373
DCN	healthy_CM	24.851049395762693	3	1.658827583045287e-05	-2.20542602886929	linear up quadratic down	4.235055964830431e-78	-0.0265026470100993	0.4925422000855928
DCN	Fib_3	117.50617184894223	3	2.657536606214137e-25	1.28384623265925	linear up quadratic down	3.9503394162547872e-87	0.1190114447206029	0.6090923574091485
DCN	Neuronal	0.19425211992135188	3	0.9785118249869346	0.2101797507501332	linear up	0.0006790159448873	0.0131132379447219	0.5185609065774373
DCN	damaged_CM	31.961712340852515	3	5.33161083181511e-07	-1.8159035135413066	linear up	0.0003625801512986	-0.0686198296926259	0.4854703079297162
DCN	Arterial_Endo	0.048285506068660465	3	0.9972186116287519	-0.6563680253345523	linear up quadratic down	2.0303108420906582e-14	0.0491043093633798	0.5500546810305644
DCN	CD4	0.0	3	1.0	-0.5789547572773779	linear up quadratic down	2.736459260640815e-06	0.0461886773970915	0.550313762646839
DCN	Fib_0	109.23561903547622	3	1.6026233382695312e-23	1.3875630359909945	quadratic down	0.0	0.1559443345656662	0.612842494171804
DCN	perivascular_fibroblasts	30.169487833332216	3	1.27128336136682e-06	0.6808714039554253	quadratic down	6.594587914723515e-22	0.2278874421932571	0.6332724986067304
DCN	Fib_SCARA5	31.504475470017887	3	6.655765169065215e-07	1.4872279213461503	linear up quadratic down	1.1542929068411596e-151	0.1174234989786868	0.6075886835488835
DCN	vSMCs_2	0.0030119118239231445	3	0.9999560772216618	-0.22442654678294344	linear up quadratic down	0.0012020822749768	0.0527981610724149	0.5347993535042792
DCN	Capillary_Endo	0.031141086036916114	3	0.9985520094436087	-0.6006030514538951	linear up quadratic down	9.507227537702756e-07	0.0314821281390682	0.5392104053716668
DCN	Endocardial_Endo	0.0	3	1.0	-0.26920532017536386	linear up quadratic down	0.000150584036836	0.0509023381671747	0.5386666077251077
DCN	Pericyte_1	0.03321167230806793	3	0.9984062069185221	-0.2829218622205819	linear up quadratic down	7.42629671665562e-05	0.0309110639217721	0.5273086097655852
DCN	Venous_Endo	4.917656245085232	3	0.17792701720606116	-1.1412150158620953	linear up quadratic down	5.97568166122356e-18	0.0163037416908448	0.5371612308440603
DCN	Monocytes	0.01425726023478828	3	0.9995491665578237	-0.5057328594582575	linear up quadratic down	7.47090725644867e-05	0.0469776217343378	0.5437445780440867
DCN	vCM_3	5.738095063324898	3	0.125071481756114	-1.1973466348976534	linear up	0.0004275648755213	-0.032860727114248	0.4993442395825317
DCN	intermediate_CM	53.10249012332412	3	1.7434010070521625e-11	-2.634157596294545	linear up quadratic down	0.0002048379756406	-0.0397967354796533	0.4910443387134207
DCN	Myofib	19.656306993599156	3	0.00019998176010794654	1.0336974652043387	linear up quadratic down	1.8661520282992175e-284	0.118391167653464	0.5886021951919029
DDX39B	vCM_4	0.0	3	1.0	0.06972627687398769	quadratic up	0.0019988409770835	-0.0069225768215175	0.4966636253655012
DDX39B	healthy_CM	0.0	3	1.0	0.1874645681536513	quadratic up	1.3181470708798202e-51	-0.0010842974943507	0.5003436765720726
DDX39B	damaged_CM	0.0	3	1.0	-0.3782635550647033	linear up	4.7935169020689414e-17	-0.0238912391054821	0.4922815380586063
DDX39B	intermediate_CM	0.0	3	1.0	0.08772903287224776	linear up	4.9898577511528447e-20	-0.0073878760427579	0.4986223065098626
DES	vCM_4	10.648457959763832	3	0.013786910025830173	0.4980601376059377	linear up quadratic down	0.0226529547869166	0.0186449993582191	0.5149524357336475
DES	healthy_CM	34.22281186446584	3	1.777806039165442e-07	0.5231327674208577	linear up quadratic down	1.0987744343595372e-265	0.0605593363078549	0.5325769501269004
DES	damaged_CM	66.070018172605	3	2.961080712816788e-14	0.6484451036918452	linear up quadratic down	2.730770070763928e-13	0.0251615856479937	0.5232399122711151
DES	Fib_0	328.6764710445068	3	6.172354789209022e-71	-4.309477561899668	quadratic down	5.083186019585549e-12	-0.2996263708485458	0.4011119115130893
DES	vSMCs_1	3.6595569587040657	3	0.30065005414538376	-1.241612696720912	quadratic down	0.0281597272903933	-0.0224504905479783	0.52703282414759
DES	Capillary_Endo	4.7966476473896975	3	0.1873077367453128	-1.5072431381301226	linear up quadratic down	2.0385164273938668e-12	-0.0236204248144842	0.5280835368617768
DES	vCM_3	2.0717759343476256	3	0.5576437530930709	0.38445302277202653	linear up quadratic down	2.838831118760184e-08	0.0138532945931448	0.5093790427805194
DES	intermediate_CM	11.153348846206834	3	0.010924912886078993	0.8931219528890046	linear up	4.392286778173005e-229	0.0848374855448329	0.5512991666864235
DIP2C	vCM_4	2.129623760088712	3	0.5459429619695775	0.8384355826993459	linear down quadratic up	7.563112932335421e-22	0.1539864302459334	0.5875460535036274
DIP2C	healthy_CM	3.984383574859243	3	0.26315536681656837	0.5668340848858232	linear down quadratic up	3.1721552043048647e-22	0.0250869442282093	0.5164456069996388
DIP2C	damaged_CM	21.615932817529245	3	7.840427234747562e-05	0.8714746134360004	linear down quadratic up	2.460507601177317e-201	0.172236804564286	0.6122554343381079
DIP2C	Fib_0	0.1954276673395061	3	0.9783240317309856	-0.6169860285590091	linear down quadratic up	1.5120176074561556e-41	0.0196269205354685	0.5172823823484203
DIP2C	Mast	60.737028221990506	3	4.090443265197884e-13	-1.8746551963795066	quadratic down	2.0762763340448155e-06	-0.1076584469528481	0.5359577018263524
DIP2C	perivascular_fibroblasts	1.8285254648683291	3	0.6087472358564419	-0.7030717646296669	linear up	0.0001597653875741	0.0298832953009972	0.5237670193077741
DIP2C	LYVE_FOLR_Macrophages	77.75902680437483	3	9.281934925545758e-17	-1.3378635995824903	linear down	5.058063168825914e-19	-0.0136164158948972	0.5197054173165706
DIP2C	Fib_SCARA5	0.974053702916989	3	0.8075298443666385	-0.7278701910386222	quadratic up	3.383776336871391e-09	0.0001788015673509	0.5109160997658462
DIP2C	Purkinje_fibers	4.702511650219116	3	0.19492250506293982	0.44514596621893304	quadratic up	0.0319597352759833	0.1367093869134602	0.5864697586618779
DIP2C	vCM_3	4.337108666341592	3	0.22728819963555538	0.45170192907467965	linear down quadratic up	5.124467463773927e-09	0.0395705204473049	0.5258508322347613
DIP2C	intermediate_CM	0.062674936741142	3	0.9959044853331157	0.4760656922123908	linear down quadratic up	5.112857782938528e-08	0.0219010763619144	0.5134714327737206
DIP2C	Myofib	22.640001335302866	3	4.799683272871669e-05	-0.9106221615712229	quadratic up	4.660952067228622e-52	0.0073910619052535	0.5220762122328662
DLC1	vCM_4	38.44003316468032	3	2.2807183229468593e-08	-0.7381722571699183	linear down quadratic up	5.411277590398736e-43	0.1804767389971076	0.5934008061938014
DLC1	healthy_CM	0.18728924206484535	3	0.9796146871151578	-0.005319580422633918	linear down quadratic up	0.0	0.1371690511176013	0.5792204038977473
DLC1	damaged_CM	2.3622853389137832	3	0.5006938037194877	-0.7069200707412844	linear down quadratic up	9.275002344112699e-205	0.1665736453854761	0.5908672267789514
DLC1	Arterial_Endo	33.35056996898998	3	2.7163687938318857e-07	-1.3713650098596462	linear down quadratic up	1.6334583103454053e-08	0.0073278485949567	0.5313802165633301
DLC1	Fib_0	0.0018021070483708011	3	0.9999796644977469	0.20938538574945031	linear up quadratic down	1.8163516055494912e-10	-0.0203068146510221	0.5475060172197905
DLC1	Mast	56.35583379652066	3	3.5270093155131443e-12	-1.5921921566648873	linear down	9.524798714745616e-07	0.028115503038341	0.5596380954602903
DLC1	perivascular_fibroblasts	154.42579029747333	3	2.923823690014542e-33	0.6895744728130528	linear up quadratic down	3.664972188030352e-18	0.2014752060405322	0.6746974837472588
DLC1	vSMCs_2	227.08593397118088	3	5.8999882984065936e-49	1.0384434504085993	linear up quadratic down	8.344956859764787e-15	0.1627577910199285	0.6496264173419508
DLC1	vSMCs_1	14.964335549962009	3	0.0018473817212942842	0.5534305725390367	linear up quadratic down	8.783949957560285e-12	0.0310920044884964	0.6221747832687902
DLC1	Capillary_Endo	133.25160341462848	3	1.0771632716407759e-28	-0.8804696433591035	linear down quadratic up	1.3200569025631815e-14	0.0069330744766121	0.5181492182958063
DLC1	prolif	74.25248098393594	3	5.239733958077045e-16	-1.0859690466086738	linear up quadratic down	1.830290489546393e-07	0.0101731769408507	0.5278048159525823
DLC1	Pericyte_1	397.3692210153828	3	8.222351142410815e-86	1.1906042717206409	linear up quadratic down	8.602600906945003e-74	0.1663398360795992	0.6486906530351805
DLC1	vCM_3	0.012584584924501914	3	0.9996259427166044	-0.13704127155908263	linear down quadratic up	4.464868870034518e-27	0.0752088373701954	0.5537390993943452
DLC1	intermediate_CM	0.913708052920303	3	0.8221185434572708	-0.28292149542619704	linear down quadratic up	5.4439707610439614e-244	0.1163317731477606	0.5660223321530053
DLC1	Myofib	7.837843003754422e-05	3	0.9999998154545104	0.11118208645076144	linear up quadratic down	9.359882802209926e-71	0.0248325321565351	0.5605502903995524
DLG1	vCM_4	6.288724862827303	3	0.0983776113659413	0.5182311558262105	linear down quadratic up	0.0065512711047946	0.0130598738726852	0.5070981007670663
DLG1	healthy_CM	0.0	3	1.0	0.4122963978602008	linear down	2.2123176210759162e-59	0.0086737107765553	0.504888915924744
DLG1	Fib_3	0.0	3	1.0	-0.10126228282689859	quadratic down	4.203670423724918e-09	0.0036415004344519	0.5206710667638004
DLG1	Neuronal	0.0	3	1.0	0.08363770564104517	quadratic down	0.0087650566191445	0.0126787862775139	0.5144687752774004
DLG1	CCL18_Macrophages	0.0	3	1.0	-0.36548849576738945	quadratic down	0.0415990136150665	-0.0248284500936835	0.5120275918384798
DLG1	damaged_CM	25.52715961950712	3	1.1978410712690912e-05	0.6562657745606822	linear up quadratic down	8.781142093075934e-29	0.0893804229173759	0.5518059908128627
DLG1	CD4	0.0	3	1.0	-0.41756821461272287	quadratic down	0.0174228040231358	-0.0178400815276409	0.5252045316146194
DLG1	Fib_0	0.0	3	1.0	0.21456989619021039	quadratic down	6.472676492582777e-27	0.0094205755026395	0.5097341567517402
DLG1	LYVE_FOLR_Macrophages	0.0	3	1.0	-0.22472813794201912	linear down	5.128061465089258e-11	0.0021285800781246	0.5161996791566901
DLG1	Fib_SCARA5	0.0	3	1.0	0.266712576404861	quadratic down	7.368509297728459e-17	0.0124493972941095	0.5124969402681676
DLG1	LYVE_PLTP_Macrophages	0.05385564527603042	3	0.9967291569884732	-1.0301964495419726	linear down	1.1435658432309051e-05	-0.1025505865050206	0.4992090413731375
DLG1	NK_T	0.0	3	1.0	-0.14977862948105458	linear down	0.0201397078099321	0.0308377772911965	0.5371259951474028
DLG1	Endocardial_Endo	0.0	3	1.0	-0.31072055793954634	linear down	7.967090891168396e-05	-0.0101928425008892	0.5198881044060106
DLG1	prolif	0.0	3	1.0	-0.270173622013403	quadratic down	1.5876838372399893e-11	-0.0607862737216176	0.5175891516425152
DLG1	Pericyte_1	0.0	3	1.0	-0.22383853782954732	linear down quadratic up	1.081860302369466e-08	6.865239801934209e-05	0.5166782064737423
DLG1	Venous_Endo	0.0	3	1.0	-0.4370113589665177	linear down quadratic up	3.907050899880989e-13	-0.0073830866894768	0.5203975658021796
DLG1	Pericyte_2	0.0069224186022240446	3	0.9998471364780799	-0.32681937032975983	linear down quadratic up	0.0002907787297728	-0.0025001255351995	0.512975357427969
DLG1	Monocytes	0.0	3	1.0	-0.23735265481784118	quadratic down	1.5145220500751236e-10	0.0059608652384461	0.5240921637536061
DLG1	vCM_3	0.0	3	1.0	0.016811015183146483	linear down	0.0199609258566345	0.0009480113346745	0.5029753011212598
DLG1	intermediate_CM	0.026660457432329154	3	0.9988514515982873	0.46231986818230175	linear down	8.782361317546754e-10	0.0016921648478785	0.5039359848152669
DLG1	Myofib	2.7271014710112937	3	0.4356413131602437	0.426218086121403	linear down	1.1842659591103174e-148	0.0542728581559862	0.5383086039814368
DLG2	vCM_4	37.17795879173391	3	4.2192438737065153e-08	0.9453156610480871	linear down quadratic up	1.2413356557234303e-60	0.203085980070073	0.616479704470646
DLG2	healthy_CM	1055.3130295569342	3	1.801892804851419e-228	1.1554955040958093	linear down quadratic up	1.3236098809863591e-256	0.0601196736697393	0.5563061711553515
DLG2	Fib_3	0.0	3	1.0	-0.020536597618647123	linear down quadratic up	6.13468190789423e-45	0.056122530052981	0.5493800004406089
DLG2	Neuronal	0.9711861949736171	3	0.8082235647651271	0.13831150232485745	linear down quadratic up	5.580065537269617e-09	0.0613001205276479	0.5467436025642306
DLG2	CCL18_Macrophages	1.2937708829892427	3	0.7306127707976222	-1.015426781455371	linear down quadratic up	8.554699192850243e-05	0.0075644146015033	0.5354096794202399
DLG2	SPP1_Macrophages	4.19729813194931	3	0.24093253266301493	-1.1422629506465687	linear down	1.0070512528516012e-11	-0.044912490117039	0.5274898871378126
DLG2	damaged_CM	36.87222434524341	3	4.8968942271383336e-08	0.9156076175189207	linear down quadratic up	4.086469699844662e-60	0.0350925698522009	0.5513593597276762
DLG2	Arterial_Endo	2.5729356268693513	3	0.4622540485518051	-0.46379367858990755	linear down quadratic up	2.4219218425168685e-62	0.0694467070692881	0.5619045422863291
DLG2	CD4	4.058563703447527	3	0.2552093527586896	-0.7031592038878705	linear down	7.604455331562505e-05	0.0130089151203796	0.535942365740692
DLG2	Fib_0	3.2967287130675658	3	0.34809820654657897	0.501759641721567	linear down quadratic up	1.0803068983505848e-89	0.0226319718198078	0.5340733750020041
DLG2	Mast	0.16701821601117892	3	0.9827293718436592	-0.49283231705718766	linear down quadratic up	1.4478871853972105e-08	0.0679096114430642	0.5554664144326804
DLG2	perivascular_fibroblasts	0.017477464278127845	3	0.9993886914514801	-0.08243991274915802	linear down	0.0091763876965829	0.0139803132394122	0.5174102251934651
DLG2	NK	-0.0006217778155427166	3	1.0	-0.24171583204735675	linear down quadratic up	0.0004141746506886	0.071263165991172	0.556531731262399
DLG2	LYVE_FOLR_Macrophages	9.887947263293816	3	0.01954303719370492	-0.6918932970057072	linear down quadratic up	6.700120776771378e-11	0.0272972193044358	0.5332076538469093
DLG2	Fib_SCARA5	0.054846830079385615	3	0.9966394418906812	0.21774622465711757	linear down quadratic up	3.8162575837227265e-77	0.0587118637723342	0.5449340054490718
DLG2	vSMCs_2	0.4725325677601704	3	0.9248830937327438	-0.4568731014047109	linear down	0.030145815878555	0.0063609200950477	0.5172859686915432
DLG2	Lymphatic_Endo	0.0	3	1.0	-0.0685157339307994	linear down quadratic up	1.322327815512015e-09	0.0491101477011274	0.5433679971814688
DLG2	vSMCs_1	0.02408198930115451	3	0.9990132164466223	0.06619275372094746	linear down quadratic up	3.16262708213488e-06	0.0592722054102128	0.5516859725378116
DLG2	Capillary_Endo	0.0	3	1.0	-0.2850303015902494	linear down quadratic up	3.633743379572709e-96	0.054160344788531	0.5490559604065018
DLG2	LYVE_PLTP_Macrophages	0.7690974997428858	3	0.8568433125180986	-0.7660384276818527	linear down quadratic up	4.2586833425533695e-06	0.0187518510894786	0.5334673041927531
DLG2	NK_T	1.1564242513182552	3	0.7634734026389799	-0.6864949567853742	linear down quadratic up	0.0026439765982189	0.1059892569187649	0.5934942340997685
DLG2	Endocardial_Endo	0.0	3	1.0	-0.08614948749477092	linear down quadratic up	3.2540189442967744e-23	0.0511503572095438	0.5423763748806003
DLG2	prolif	21.435770883503256	3	8.546593238794023e-05	-1.081143288295578	quadratic down	0.0118325091270871	-0.0531724941005302	0.5228523049949623
DLG2	Pericyte_1	0.0	3	1.0	-0.3820255952408777	linear down quadratic up	3.76901080718806e-41	0.0476990492818972	0.5432664480768841
DLG2	Venous_Endo	0.052418310580759395	3	0.996857870518013	-0.22802945345186415	linear down quadratic up	1.0304151094656884e-84	0.0855094487787088	0.5636292032538714
DLG2	CD8	0.3736768625167555	3	0.9456249150401284	-0.5158213313517124	linear down	0.0003587537139679	0.0281641842684379	0.5312080607057759
DLG2	Pericyte_2	0.10335320210211608	3	0.9914320126258753	-0.013484295065364027	linear down quadratic up	1.1212618659861116e-09	0.0399175651321973	0.5365653188564445
DLG2	Monocytes	0.19256823670660725	3	0.9787800274407837	-0.8861219595086625	linear down quadratic up	2.440692631209836e-07	0.0181543771683436	0.5376257635758221
DLG2	vCM_3	116.42243384856411	3	4.548115897230797e-25	1.012474031163451	linear down quadratic up	3.2441290290471054e-18	0.0393529130086843	0.5647471372505708
DLG2	intermediate_CM	20.939326012322372	3	0.00010837516262170968	1.1097613025246886	linear down quadratic up	9.315522863921884e-127	0.0611766370855165	0.5602338634378106
DLG2	Myofib	0.0008705017998141494	3	0.9999931709561178	-0.09734115748572314	linear down quadratic up	4.822729454499906e-114	0.0465382165638279	0.5381670909804133
DLGAP4	vCM_4	0.037680629147965036	3	0.9980765009924606	-0.06457982474573098	quadratic up	1.2479575104015276e-24	0.0687359352739594	0.5358899606382543
DLGAP4	healthy_CM	0.0	3	1.0	-0.8544060309066754	quadratic up	2.669458088007173e-85	-0.0253579950566673	0.4894834765982826
DLGAP4	damaged_CM	0.0	3	1.0	0.05257845950458795	linear up quadratic down	1.5604304388282623e-48	0.0267873696159834	0.5170119318304891
DLGAP4	Fib_SCARA5	0.0	3	1.0	0.4515569113388538	linear up	1.3667030758347066e-16	-0.0031462022786208	0.5137116573932123
DLGAP4	Adipo	0.8113894051555578	3	0.8467409432850912	0.4212192502093499	linear up quadratic down	0.0368957829426442	0.0816536269099604	0.5548132889612534
DLGAP4	intermediate_CM	0.0	3	1.0	-0.2724085079969436	quadratic up	3.247933208811546e-79	0.0050736566259449	0.506040991708472
DNAJB6	vCM_4	0.0	3	1.0	0.2055977515481433	quadratic up	2.893355763393416e-06	0.0138649684790513	0.5074428310214318
DNAJB6	healthy_CM	0.0	3	1.0	0.09798154155972005	linear up	1.465162683034711e-58	0.0078399316343478	0.5046170489450345
DNAJB6	damaged_CM	0.0	3	1.0	0.009919787954222214	linear up quadratic down	2.2149362802157428e-27	0.0133238135628458	0.5082937416575617
DNAJB6	vCM_3	0.0	3	1.0	-0.605631283463022	linear up quadratic down	0.0096205184948951	-0.0196380734832339	0.4959203169459122
DNAJB6	intermediate_CM	0.0	3	1.0	0.1984607187061168	linear up quadratic down	1.4980923665096403e-40	0.0124281342871986	0.5070694509369245
DNAJC15	vCM_4	0.0	3	1.0	0.39713870391637496	linear down	8.270774393942401e-07	0.0045671568025398	0.5027338378446192
DNAJC15	healthy_CM	0.0	3	1.0	0.22818166103882853	quadratic down	8.014418731829748e-45	-0.0008661910854697	0.5002468638243089
DNAJC15	damaged_CM	0.0	3	1.0	-1.1077229645170863	quadratic down	2.7603341019584367e-11	-0.0866777205918747	0.4639314969934699
DNAJC15	intermediate_CM	0.0	3	1.0	0.22367191260069963	quadratic down	1.3387162409575954e-12	-0.0092967768283063	0.497747117932824
DNAJC5	vCM_4	-0.014435115656468314	3	1.0	-0.28388584897533053	linear down quadratic up	2.1374847343390915e-30	0.1144563979891279	0.5596091530267133
DNAJC5	healthy_CM	17.18017713576491	3	0.0006489267325323166	-1.7736443454736404	quadratic up	3.0234479422437784e-60	-0.0681533106455123	0.4702997442933547
DNAJC5	SPP1_Macrophages	0.0	3	1.0	0.5616837144057925	quadratic up	0.0079434233281566	-0.0008148854319305	0.5267341475050701
DNAJC5	damaged_CM	0.0	3	1.0	-0.9192529257228148	quadratic up	8.320715940004983e-77	0.0147012895086421	0.5159811603683471
DNAJC5	LYVE_FOLR_Macrophages	0.6285792128731622	3	0.8898597689834179	0.8684321830196181	linear down quadratic up	6.823570785701491e-16	0.028717244564962	0.5243699079309465
DNAJC5	LYVE_PLTP_Macrophages	2.740829799394533	3	0.4333332309651533	0.9215257154395231	linear up	2.172787483106724e-05	0.0054819592792858	0.5189606758735619
DNAJC5	Monocytes	0.0	3	1.0	0.19798483052076277	linear down quadratic up	6.135348957520986e-07	-0.0005604629674769	0.5287238945718679
DNAJC5	intermediate_CM	8.702687085336079	3	0.03351648262575778	-1.4440946768774934	quadratic up	2.3179485893202923e-36	-0.0377147663775756	0.4843793643539614
DNMT3A	vCM_4	0.0	3	1.0	0.43011800622474206	quadratic up	4.5198185878371305e-13	0.0302573302349397	0.5162751153134294
DNMT3A	healthy_CM	0.0	3	1.0	-0.1116237864485412	quadratic up	9.78294859979224e-43	-0.0130468511799077	0.4955791526707784
DNMT3A	damaged_CM	0.0	3	1.0	-0.22221005925041393	linear up	2.981807411705044e-12	-0.0248997635277445	0.493072952336239
DNMT3A	intermediate_CM	0.0	3	1.0	-0.14155404588716802	linear up	1.3169353636738634e-21	-0.0132327530431062	0.4949097184052446
DOCK3	vCM_4	1.9430890577754885	3	0.5843023961754037	-0.414033789308242	quadratic down	2.5315559183754568e-21	0.0745052995452321	0.5380714429242675
DOCK3	healthy_CM	269.65364332580674	3	3.667754397019272e-58	0.5348356625142863	linear down quadratic up	2.6789137979549904e-202	0.0528315526164353	0.5279790239303395
DOCK3	damaged_CM	3.143597990373862	3	0.370010695812495	-0.3782985083705917	linear down	1.4138947895987347e-114	0.0620394771666493	0.5347707560747632
DOCK3	vCM_3	0.0	3	1.0	-0.164644470451363	linear down quadratic up	1.684053592809875e-07	0.0218024185579595	0.5133472952489824
DOCK3	intermediate_CM	0.1044713782400756	3	0.9912954949613314	0.2766499759728661	linear down quadratic up	4.11354335297122e-51	0.0137220580219685	0.5071796142828353
DPF3	vCM_4	0.7463992615625767	3	0.8622398335289274	-0.035716660694990465	linear up quadratic down	2.3189691523386507e-07	0.0394933950407601	0.5329504267328273
DPF3	healthy_CM	1.6519746872252625	3	0.6476631570821547	0.2456744124273732	linear up quadratic down	6.346740948210005e-235	0.0655183833305037	0.5458299275171994
DPF3	damaged_CM	0.514204582261721	3	0.9157598265554425	-0.36662647816838806	linear up quadratic down	9.54671488175986e-24	0.0247974677688235	0.517474546864547
DPF3	vCM_3	0.0	3	1.0	0.09368513121852962	linear up quadratic down	0.0001418620492842	0.0074292285722079	0.5236374988462927
DPF3	intermediate_CM	0.0	3	1.0	0.020570291426039278	linear up quadratic down	1.674717076031195e-07	0.0274739137628458	0.5260401946196416
DSTN	healthy_CM	0.28807234658144665	3	0.9622559157972528	-0.16750144570944703	quadratic down	1.8133657853835557e-188	0.0422055634454862	0.5219033491406448
DSTN	vCM_3	0.0	3	1.0	-0.16476637932330096	linear down	1.2274067418514054e-08	0.0153371144388825	0.5117113537227244
DSTN	intermediate_CM	9.42175899179682e-05	3	0.9999997567770691	0.31509649919653615	quadratic down	4.339239250723691e-05	0.0028052137011521	0.5032075534990944
DTNA	vCM_4	45.515416154546614	3	7.18981521700538e-10	1.2428305777227788	linear up quadratic down	2.0491594870403645e-38	0.1516337120414582	0.6031654785095966
DTNA	healthy_CM	9.258151962599127	3	0.026048408588568914	1.0398684540450032	linear up quadratic down	6.7002471405559725e-223	0.0682798276294146	0.5516619700619696
DTNA	Neuronal	0.0	3	1.0	0.038303666503203965	quadratic down	0.0017914513372654	0.0132771801015225	0.5148759292480346
DTNA	CCL18_Macrophages	0.0	3	1.0	-0.12942560750224397	quadratic down	3.36456063644826e-29	0.1230888970993	0.5771189884399909
DTNA	SPP1_Macrophages	0.0	3	1.0	-0.2433639155342276	quadratic down	2.925928770723942e-38	0.0899852442271172	0.5754854744323267
DTNA	damaged_CM	70.18280359304575	3	3.900445073062214e-15	1.0233177793901438	quadratic down	1.997010075073535e-102	0.0688981972757949	0.5593185548125115
DTNA	Arterial_Endo	0.5344281623542056	3	0.911265144021407	-1.1536511372085951	linear down	2.4945625000827557e-64	0.0428268126039104	0.5570644635490535
DTNA	CD4	3.874347919849139	3	0.2753558531014719	-1.501850124110649	linear down	4.5731554592823645e-11	-0.0092809838847207	0.5398519742310339
DTNA	Fib_0	3.737323259895067	3	0.29126114142700077	-1.1868614032578289	linear down	1.051139478793639e-87	0.0141714522748688	0.5240462974139617
DTNA	Mast	0.015816605955203265	3	0.999473462919148	-0.5503976970727835	quadratic down	5.875175038662575e-11	0.0921896948091794	0.5644200292837562
DTNA	NK	0.030235121358793214	3	0.9986143597137952	-0.7041851447736002	linear down	1.952995224749715e-07	0.0695813393999862	0.5571635936407824
DTNA	LYVE_FOLR_Macrophages	9.190252708671354	3	0.02686545265522848	0.5090223023216531	quadratic down	3.952300036470885e-58	0.0733812975256001	0.5607019192414825
DTNA	Adipo	2.970338749417018	3	0.39622100235638	-1.0136180641103028	quadratic down	0.0013853758701201	0.0155561954752959	0.5399497854351608
DTNA	vSMCs_2	0.0	3	1.0	0.05559510288288122	linear down	3.702164282822871e-07	0.0530404673539873	0.5362220399133233
DTNA	Lymphatic_Endo	5.115074687310824	3	0.16356215553371253	-1.084407939033329	linear down	7.072025471236408e-20	0.0283982606837129	0.5681112122972247
DTNA	vSMCs_1	0.4531875835236344	3	0.9290487266153283	0.36246543402817877	linear down quadratic up	3.4106620589138433e-11	0.0538936442781462	0.5445138414269344
DTNA	Capillary_Endo	0.0	3	1.0	-0.3372101390036605	quadratic down	9.804893045969028e-74	0.0365887606236152	0.5355109583570896
DTNA	LYVE_PLTP_Macrophages	0.0	3	1.0	-0.03258941884501276	quadratic down	2.4694558932748316e-60	0.1120064424357276	0.572388373813574
DTNA	NK_T	0.050522093465440274	3	0.9970251307503536	-0.38879185708172714	quadratic down	2.084150083376192e-06	0.1805410132111049	0.6106928324320072
DTNA	prolif	1.1286626676847689	3	0.770159692790241	-0.7959182789912487	linear down	1.3568554326919617e-88	0.0242986310615775	0.5677697242788464
DTNA	Pericyte_1	6.374164497380253	3	0.09475945875715346	-1.541089421612426	linear down	1.6149894148061627e-40	0.0123394906147976	0.5324843386095962
DTNA	Venous_Endo	0.0008369854356832557	3	0.9999935614716645	-0.526995856525851	quadratic down	8.813635746172643e-89	0.0926686021484173	0.5618443146753651
DTNA	Pericyte_2	4.791085317824359	3	0.18774985143515782	-1.7659234781421977	linear down	1.9980112114923586e-10	0.0034300491166106	0.5256949404850342
DTNA	Monocytes	1.8070487980959524	3	0.6134022409014539	0.41036786532452807	quadratic down	1.5327151004547866e-53	0.1075974083312366	0.5787375220958486
DTNA	vCM_3	27.469695783079782	3	4.692707127904807e-06	1.0356571982223366	quadratic down	5.3384092442150846e-17	0.0540680287542721	0.559410000131253
DTNA	intermediate_CM	20.902263921425725	3	0.00011031266290405904	1.038855374860898	quadratic down	1.0619150912248e-141	0.0604066320733884	0.5535067968976256
DYNC1H1	healthy_CM	0.0	3	1.0	-0.034232754301562474	linear down quadratic up	3.388931256883011e-25	0.0118827342051516	0.5077481117764289
DYNC1H1	CCL18_Macrophages	0.0	3	1.0	0.191812591195825	linear down quadratic up	3.8723719145727954e-10	0.0456938107738661	0.5355471435311838
DYNC1H1	SPP1_Macrophages	0.0	3	1.0	0.40791179724731763	quadratic up	7.932109407067594e-17	0.0514371549749351	0.5388906465857912
DYNC1H1	damaged_CM	0.0	3	1.0	-0.22106755742972828	linear down quadratic up	1.9690856922359212e-19	0.0167116219390955	0.5148325179096668
DYNC1H1	Fib_0	0.0	3	1.0	-0.3416074316652151	linear down quadratic up	1.91883089317774e-65	0.0116585382772111	0.5172490817852767
DYNC1H1	perivascular_fibroblasts	0.0	3	1.0	-0.06116764994333734	quadratic up	0.0006313401636788	0.0246055192818954	0.5235261405436138
DYNC1H1	LYVE_FOLR_Macrophages	0.0	3	1.0	0.04361010248399522	linear down quadratic up	8.646102517280379e-06	0.0043947747936536	0.5145046955225892
DYNC1H1	Lymphatic_Endo	0.0	3	1.0	-0.3038087247472183	quadratic up	5.4049352200002376e-11	0.0415215234540017	0.5463231109904219
DYNC1H1	LYVE_PLTP_Macrophages	0.0	3	1.0	0.0015185696864036258	linear down quadratic up	4.5469320377775215e-11	0.0196858271241111	0.5298128007881295
DYNC1H1	prolif	0.0007021262034359532	3	0.9999950529066933	0.38365297878482646	linear down quadratic up	6.076788901157706e-07	0.0095015379324497	0.5227740339572762
DYNC1H1	Monocytes	0.0	3	1.0	-0.1345550892592393	linear down quadratic up	5.511668505073144e-06	-0.0071784946551327	0.5235648000535236
DYNC1H1	vCM_3	0.0	3	1.0	-0.020693547277573443	linear down quadratic up	9.276318683643863e-05	0.0299870250140649	0.5209001422881634
DYNC1H1	intermediate_CM	0.0	3	1.0	0.1736912234364696	linear down quadratic up	6.870322425018885e-24	0.0297419513247988	0.5165753001433264
DYNC1H1	Myofib	0.0	3	1.0	-0.3126176458065374	linear down quadratic up	1.3251738182455175e-87	0.0168280825235872	0.5319199996852854
EBF1	Fib_3	0.3624900429243843	3	0.9478773634468369	0.206831066125731	linear up quadratic down	6.8405394272394e-20	0.0039122106934598	0.5598348770574856
EBF1	Arterial_Endo	77.71475222291559	3	9.487067990981787e-17	-1.0819976189802887	quadratic down	3.259399803794567e-09	0.0054208966748446	0.5282695695824586
EBF1	Fib_0	8.633228383217133	3	0.03458649429654885	0.41919157975636834	quadratic down	5.7595314350481504e-130	0.0316507914020647	0.5740238314033391
EBF1	perivascular_fibroblasts	9.54453313216173	3	0.022862291626562135	0.3535489575810482	linear down	2.045781109020429e-08	0.043252619406494	0.574168056913847
EBF1	Fib_SCARA5	32.73289230884916	3	3.666757597312446e-07	0.5600655800693942	linear up quadratic down	1.2184573329361336e-42	0.0244596110068966	0.5857121451247311
EBF1	Capillary_Endo	48.319666926826336	3	1.8207230423573087e-10	-0.7687666128043987	linear up quadratic down	3.695045142813557e-11	0.0076552864579255	0.5177504842755252
EBF1	Endocardial_Endo	0.7433676576838546	3	0.862959079026887	-0.35112430149427665	linear up quadratic down	0.0119355499443555	0.0141286813076361	0.5196933569700143
EBF1	prolif	72.44589335671802	3	1.2776043178319372e-15	-1.7520961021561228	linear up	1.7469296541990546e-09	-0.0034798475852197	0.5347303094922001
EBF1	Pericyte_1	23.570261019028724	3	3.070999023799506e-05	0.6276306678873338	linear up quadratic down	0.001826485858825	-0.0412088016610412	0.5782684350700287
EBF1	Venous_Endo	28.72569756473656	3	2.557217147013308e-06	-0.5648861538495985	linear down	2.346445076243744e-20	0.0194264003342837	0.5204927113055896
EBF1	Pericyte_2	41.37246714419524	3	5.451541346086848e-09	0.5864139252036957	quadratic up	0.008634154210424	-0.0418574922604626	0.5633773203153245
EBF1	Myofib	0.28057434293509836	3	0.9636395371701988	0.09672831399584969	linear up quadratic down	1.9471787152962865e-170	0.0797802535557894	0.580888500275172
EBF2	Fib_3	0.0	3	1.0	-0.21035003284446624	linear up quadratic down	5.537237616018078e-10	0.0219913528472129	0.525876427959297
EBF2	Fib_0	0.0	3	1.0	0.1901520692052283	linear up quadratic down	5.0496952413828796e-30	0.0159184049508456	0.5386990457231405
EBF2	perivascular_fibroblasts	0.08696978502124895	3	0.9933538759293322	-0.25565736206537265	quadratic down	4.796376311880582e-13	0.13511580458383	0.5817255495264821
EBF2	Fib_SCARA5	0.0	3	1.0	0.044910588137922924	linear up quadratic down	1.6581768261807098e-26	0.0116410624516442	0.5340445409795951
EBF2	vSMCs_2	0.08277090287020031	3	0.9938215889894593	0.22121435227414887	quadratic down	0.011565629944032	-0.01836044273236	0.5214817395127112
EBF2	vSMCs_1	4.494823991212963	3	0.21275244045188405	-0.6617491971278069	quadratic down	0.0030920349042611	0.0105816139680045	0.520612631518519
EBF2	Pericyte_1	20.567713864715863	3	0.000129439081844816	0.5170663375947605	linear up quadratic down	4.143967006512772e-05	-0.0434994793473277	0.5397725450627214
EBF2	Myofib	0.0	3	1.0	-0.07638402465280791	quadratic down	1.875002437917877e-157	0.0646112423808438	0.5497763067711199
ECHDC2	vCM_4	0.0	3	1.0	0.21814057890037977	linear up quadratic down	3.4600389784347226e-12	0.0523816709637819	0.5262057530747755
ECHDC2	healthy_CM	0.9312368602603951	3	0.8178838348523026	0.700962405645172	linear up	8.334757162147965e-07	-0.0094015937833344	0.4953969358976454
ECHDC2	Fib_3	0.0	3	1.0	-0.03571360085728986	linear up quadratic down	1.0505544637817454e-14	0.0298344170145873	0.5310709498610715
ECHDC2	damaged_CM	0.0	3	1.0	-0.07026145930273275	quadratic down	1.599794658069512e-15	0.0095471612362414	0.5067641139712924
ECHDC2	Fib_0	0.0	3	1.0	0.14460678621519574	linear up quadratic down	2.4918048478325134e-51	0.052778924782007	0.5331908754110763
ECHDC2	perivascular_fibroblasts	6.731973943379493e-08	3	0.9999999999953545	-0.7657744631515903	quadratic down	0.0014080571248216	0.0049100484429936	0.5255062255566507
ECHDC2	Fib_SCARA5	0.0	3	1.0	-0.08203395185089946	linear up quadratic down	1.231187890638388e-15	0.0246522729678849	0.5217795860944947
ECHDC2	Myofib	0.0	3	1.0	-0.4588225925713466	linear up quadratic down	5.717099176939658e-121	0.046141396341172	0.5444944249750892
EEF1D	vCM_4	0.3369155563965583	3	0.9529425025509599	0.6723544462370763	linear down quadratic up	9.912786142699948e-23	0.0786712130300909	0.5398075410558346
EEF1D	healthy_CM	0.00428711729787563	3	0.9999254395770225	-0.9459599368504787	linear up	3.2028825942469573e-87	-0.0473757093504527	0.479585925430752
EEF1D	damaged_CM	0.0	3	1.0	0.39276353023848753	linear up	6.263584046257018e-68	0.0276313714896823	0.5166710076894793
EEF1D	intermediate_CM	0.0	3	1.0	-0.40465791265731554	linear up	4.9574035227228136e-39	-0.0169245626409788	0.4940932692264381
EFNA5	vCM_4	91.56097037302158	3	1.0121643069473431e-19	1.2517877377603848	linear down	0.0030172203417762	-0.0048553012801402	0.5229175476507071
EFNA5	healthy_CM	236.2639573602956	3	6.115035266978409e-51	1.0898470768538502	linear down	1.1275154855816699e-164	0.0332756846241604	0.5320776273831103
EFNA5	Neuronal	2.898554382591038	3	0.4075319966348465	0.2572174502475265	linear down quadratic up	0.0001248652719177	0.0310340109142102	0.5273236719310723
EFNA5	damaged_CM	125.76331697703881	3	4.425606056374113e-27	1.1551387431655722	linear up quadratic down	1.72760232883436e-28	0.0210005349671037	0.5444578864628209
EFNA5	Arterial_Endo	6.119718423926991	3	0.10592873456133019	-1.4167876168846525	linear down	1.7271160195588047e-58	0.0086271941809238	0.5476148390803621
EFNA5	Fib_0	0.8065975931896469	3	0.8478883340009638	-0.92308727079368	linear down quadratic up	3.5670701927337467e-78	0.0160203600302808	0.5256210349123496
EFNA5	Mast	2.746958469772894	3	0.43230608778184365	-0.7039156007905187	linear down	1.8303288344140342e-14	0.1099499270444923	0.5770952243736602
EFNA5	NK	0.14831541742709775	3	0.9854669573622107	-0.47777207002099387	linear down	6.266251269997894e-07	0.0656928740489813	0.55166094797402
EFNA5	LYVE_FOLR_Macrophages	9.54286236145843	3	0.02287972163635572	-1.7013491269260252	linear down quadratic up	1.2835735213102555e-14	-0.0818531228495367	0.5029815012043386
EFNA5	Fib_SCARA5	2.0579639325103365	3	0.5604636423908609	-1.1880654899793084	linear down quadratic up	5.3229587937785964e-30	-0.017909807340541	0.5184700589571893
EFNA5	Adipo	9.306560278881964	3	0.02548082565390905	0.8324388343705322	linear up quadratic down	0.0012702187381384	0.0903928497624295	0.5748366742504585
EFNA5	vSMCs_2	14.671102539643964	3	0.002120418690329094	-1.8091486911211905	linear down quadratic up	0.0003402875136845	-0.0856822450721039	0.4979362767667077
EFNA5	Lymphatic_Endo	9.573471206234403	3	0.02256245962989891	0.7893505489299885	quadratic down	0.0001150355937778	0.0224140380624903	0.5391538867678267
EFNA5	vSMCs_1	0.8250025613448653	3	0.8434778754588524	-1.2551420557521713	linear down	5.062777412985817e-09	0.0043291569171045	0.5454540155812155
EFNA5	Capillary_Endo	11.086281002473141	3	0.01126835423612792	-1.4476827567646466	linear down	7.763579367429609e-81	-0.0005824760895227	0.5381817107565772
EFNA5	NK_T	0.018070870267575864	3	0.9993574096474453	-0.3893488972465056	quadratic down	0.0049052675170111	0.0653830300396455	0.5513171031035584
EFNA5	Pericyte_1	2.0937218650068385	3	0.5531839166453676	-1.7085266706152837	linear down	1.3573578309319872e-56	0.0220332697632336	0.5399602484585566
EFNA5	Venous_Endo	2.394172590968387	3	0.49472031493334223	-1.3854644375671876	linear down	7.872880943626396e-77	0.0392402463643447	0.5481712757959486
EFNA5	CD8	0.46125187448457833	3	0.9273179049099486	-0.7256547139909747	linear down	3.8440938164430615e-08	0.0631661933899965	0.5525061309017913
EFNA5	Pericyte_2	4.0795525204257554	3	0.2530010372462203	-0.3558683404095433	linear down quadratic up	8.308942662494142e-10	0.0131892766920245	0.5323276146365996
EFNA5	vCM_3	39.142061934841	3	1.6194574080502544e-08	1.071532958735714	quadratic down	5.964166397671097e-09	0.0154859346532337	0.5364428206424909
EFNA5	intermediate_CM	517.9007395299463	3	6.297712100902881e-112	1.0804207499069745	linear down	2.20639813205957e-99	0.0306417311601412	0.535840923267374
EGFR	Fib_3	0.0	3	1.0	0.20657803615730633	linear up quadratic down	7.855457262195228e-10	0.0387110857057383	0.5356658677457182
EGFR	Fib_0	0.14859143398990576	3	0.9854275657233802	0.3753785877742427	linear up quadratic down	3.587981555727157e-59	0.0387261476536002	0.5330799711030332
EGFR	perivascular_fibroblasts	0.05789466853573931	3	0.9963587864371559	-0.4753443245699325	quadratic down	0.0151984922135484	0.0138677818520993	0.5220721359120701
EGFR	Fib_SCARA5	0.0	3	1.0	-0.06595403571114278	linear up quadratic down	0.0001014984955888	0.0069293528737128	0.5169141493682461
EGFR	Myofib	0.0	3	1.0	-0.1295221958221191	linear up quadratic down	3.572862676056733e-115	0.0643080932425226	0.5512441442289913
EHMT1	vCM_4	0.0	3	1.0	0.17844599342521106	quadratic up	7.672793000891999e-08	0.0246561789051659	0.5129026228303615
EHMT1	healthy_CM	0.0	3	1.0	0.060041561208333594	quadratic up	6.786494006240514e-11	-0.0006142082474003	0.5001426397003341
EHMT1	CCL18_Macrophages	0.0	3	1.0	0.12815137879466804	quadratic up	0.024257128116681	0.0034698162917106	0.5157525039545827
EHMT1	damaged_CM	0.0	3	1.0	-0.18392784026105388	linear up	0.0001747910345052	-0.0011786125276258	0.5013513060943671
EHMT1	Fib_0	0.0	3	1.0	-0.19309331841615038	quadratic up	1.1996265011889084e-27	0.0078830317046786	0.5104000942189992
EHMT1	Mast	0.0	3	1.0	0.06756236297932425	quadratic up	6.403972435999403e-05	0.0293592871900016	0.5419962558430648
EHMT1	perivascular_fibroblasts	0.0	3	1.0	-0.149273816440406	quadratic up	5.9554781083380015e-05	0.0358805950354591	0.5256786824889144
EHMT1	Fib_SCARA5	0.0	3	1.0	-0.3074492923351357	quadratic up	1.3746223857607606e-09	-0.0005958226560527	0.5103138315580154
EHMT1	Lymphatic_Endo	0.0	3	1.0	-0.3651827375306811	linear up	0.0001465106923938	0.0049211202537881	0.5256315155857011
EHMT1	NK_T	0.1690222897316443	3	0.9824280583368992	0.5328854767786833	linear up	0.0417217998078244	0.0305960335547064	0.5217059184469686
EHMT1	prolif	0.14268693425691747	3	0.9862633567424823	0.2872080965919096	quadratic down	0.0007448509004195	-0.0007713017097414	0.519615341300385
EHMT1	Venous_Endo	0.0	3	1.0	-0.08588195202710763	linear down quadratic up	4.855284469503985e-09	0.0068940398407242	0.5177717681992329
EHMT1	intermediate_CM	0.0	3	1.0	0.09442155532669966	linear down quadratic up	3.516596813878503e-06	0.0008098496499207	0.5012154022657953
EHMT1	Myofib	0.0	3	1.0	-0.323912462075966	quadratic up	7.355853304365186e-14	-0.0055121307116405	0.5143133419362493
EIF1	healthy_CM	0.0	3	1.0	-0.20285501129147598	linear up	1.0262399966038935e-163	0.015541453815279	0.5090832912832856
EIF1	damaged_CM	25.070695146491257	3	1.492379575585365e-05	-0.8221907864746023	linear up quadratic down	7.085611005410913e-28	0.0295918864363997	0.5193585574009485
EIF1	intermediate_CM	5.00899213632454	3	0.17113987882829312	0.8654348151056547	linear up	7.277752443385033e-102	0.0260544739699517	0.5193020654681886
EIF1B	healthy_CM	78.38869143843026	3	6.801687149916973e-17	-0.6742476868124456	linear up quadratic down	0.0	0.1266770727963679	0.5641300724212084
EIF1B	damaged_CM	0.03923924523374501	3	0.9979568836787531	-1.086000534824041	linear up	8.856993247926105e-15	-0.0490772094725258	0.4797242269828341
EIF1B	intermediate_CM	89.9629580834595	3	2.231070232410942e-19	1.4112824982504713	linear up	3.806642622672279e-104	0.0354206691601308	0.5214376280265001
EIF3A	vCM_4	0.0	3	1.0	0.04662300707500955	linear up	4.296790746836718e-09	0.0140705015735114	0.5088492797376286
EIF3A	healthy_CM	0.0	3	1.0	-0.21512043460327357	quadratic up	1.85236238587993e-37	-0.0082574906370158	0.4975200696209846
EIF3A	damaged_CM	0.0	3	1.0	0.1681512084328911	quadratic up	1.407383118030463e-50	0.0180949188043072	0.5152608334826656
EIF3A	prolif	0.0	3	1.0	-0.08124640859420418	quadratic up	3.96012422433736e-08	-0.0852070751451501	0.5175149514135398
EIF3A	intermediate_CM	0.0	3	1.0	0.06346756611551863	quadratic up	7.380864446824706e-40	0.0017091771593611	0.503515650515068
EIF4G2	healthy_CM	0.0	3	1.0	-0.07178164230148898	linear up	1.035714957585856e-60	-0.0250494627565689	0.4895455636789622
EIF4G2	damaged_CM	0.0	3	1.0	-0.6525666120884182	linear up	6.28866180916484e-23	-0.0755494970791519	0.4702044105281568
EIF4G2	intermediate_CM	0.0	3	1.0	0.6304696153595817	quadratic up	8.324124111629826e-74	-0.0032872333291833	0.5018523851308601
ELL2	healthy_CM	1.4983707158094006	3	0.6826464193107119	0.5878566825751991	linear down quadratic up	2.5713146236746467e-141	0.0663816131054532	0.5377575133056343
ELL2	CCL18_Macrophages	0.0	3	1.0	0.21486322828902044	linear down quadratic up	1.2423017073676934e-15	0.0944543137438946	0.5799826055235988
ELL2	SPP1_Macrophages	0.0	3	1.0	0.12102275782964661	linear down quadratic up	1.3268120470158814e-15	0.0552694220187627	0.5525424648891359
ELL2	damaged_CM	5.4228586479653	3	0.14332602067919678	0.8472547743274086	linear down quadratic up	3.4379741178382234e-34	0.0337224818664584	0.5375639941098331
ELL2	Fib_0	0.0	3	1.0	-0.21210620982696093	linear down quadratic up	1.2880351101002426e-27	0.0733381748334073	0.5613791604529585
ELL2	perivascular_fibroblasts	0.06418338255316074	3	0.9957576576593119	-0.12701182109901382	linear down quadratic up	7.082912908460619e-11	0.2045853896013577	0.6238333449105563
ELL2	LYVE_FOLR_Macrophages	0.18292332589095772	3	0.9802978076788714	-0.5026022886107724	linear down quadratic up	0.0081245802558965	0.0552135759398758	0.5469167891058666
ELL2	Purkinje_fibers	5.2092196184059745	3	0.15710265047597766	-1.1192319434057685	linear down	0.0412005406031924	0.1023869801504067	0.5691872335906065
ELL2	vSMCs_2	0.23637656642119523	3	0.9715136353521968	0.19065453516231948	linear down quadratic up	4.139067335833481e-07	0.1310677038780181	0.6002835982656081
ELL2	LYVE_PLTP_Macrophages	0.0024579603510996874	3	0.9999676137327529	-0.3328042125661359	linear down quadratic up	7.022584340983259e-18	0.0770570998105627	0.5628248536465705
ELL2	CD8	7.974570242452913	3	0.0465401960852565	-0.7002227798947818	linear down quadratic up	4.0040885636909453e-10	0.1289784947927498	0.6127695544718028
ELL2	vCM_3	1.1006813571804035e-05	3	0.999999990287975	0.21701723195853173	linear down quadratic up	4.1919802597641325e-10	0.0644422529543552	0.5382600864778448
ELL2	intermediate_CM	0.052190860909829245	3	0.9968780870832386	0.5837509101383991	linear down quadratic up	6.870189288461427e-08	0.0540225262781418	0.5332073022059773
ELL2	Myofib	1.6346930048533401	3	0.6515492464200214	-1.1745285769973082	linear down quadratic up	6.606577499367941e-50	0.0046035272752773	0.5426917432993137
ELN	perivascular_fibroblasts	2.6716194111380704	3	0.44507184327791194	0.25599582934620707	linear down quadratic up	1.001531864040901e-12	0.158336592671502	0.6460354205790232
ELN	Fib_SCARA5	12.049820462633011	3	0.007214430644895462	0.20447980105555374	linear up quadratic down	6.3551675513127655e-06	0.0289412954347532	0.5421100654655844
ELN	Myofib	0.6707760523929206	3	0.8800552248126314	-0.5044728784215453	linear up quadratic down	2.4220812466721054e-168	0.0448661321276206	0.5752257963713903
EPB41L4A	vCM_4	0.42884231966717196	3	0.9342219682093261	0.029779924080548636	linear down quadratic up	0.0027014438267594	0.0125178671104297	0.5065921191008044
EPB41L4A	healthy_CM	0.0	3	1.0	-0.7366990855521978	quadratic down	2.6790740180681814e-09	-0.0058379579003144	0.4990413356302303
EPB41L4A	damaged_CM	0.03750408792323026	3	0.99808990216516	-0.6936637435383148	linear up quadratic down	8.669374835556368e-11	0.0009709202031443	0.5058072388218875
EPB41L4A	Arterial_Endo	0.0	3	1.0	-0.23328226748899422	quadratic down	6.334754156264956e-12	-0.0043177844846156	0.5289008191385141
EPB41L4A	Fib_0	0.0	3	1.0	-0.15928424605234037	quadratic down	1.0219966014920453e-18	0.0014149618277062	0.5111142203879431
EPB41L4A	perivascular_fibroblasts	0.0	3	1.0	-0.5702290583172851	quadratic down	0.0013753476325878	0.0016989684044939	0.5189595698429825
EPB41L4A	Fib_SCARA5	0.0	3	1.0	-0.027210290212347	linear up quadratic down	5.5425067045864465e-08	0.003614067699117	0.5116785238256021
EPB41L4A	Lymphatic_Endo	0.0	3	1.0	0.00754474394419824	linear down	0.0006016125617889	0.0004438548490751	0.5284767305496212
EPB41L4A	Capillary_Endo	0.044117407486026335	3	0.997567834922683	0.5052395191348541	linear up quadratic down	2.8406812029962404e-18	0.0115667166147614	0.5185194259181254
EPB41L4A	Endocardial_Endo	16.206822720137012	3	0.0010284667572266091	1.0937366176874157	linear up quadratic down	9.857217484721556e-08	0.0254700915419223	0.5290007991966423
EPB41L4A	Pericyte_1	0.0	3	1.0	-0.32604105067361405	quadratic down	5.3609328287944095e-15	0.0071535506713965	0.5208757929661787
EPB41L4A	Venous_Endo	12.10751933354323	3	0.0070237750485644445	0.8069881671516139	linear down	3.221865404603972e-13	0.0114892974317185	0.5156637892587442
EPB41L4A	intermediate_CM	0.0	3	1.0	-0.5974569702790486	linear down	3.019060722393849e-05	-0.006520330103505	0.4983035735943575
[truncated: 5,563 more rows]
