# Supplementary material for: Detection of PatIent-Level distances from single cell genomics and pathomics data with Optimal Transport (PILOT)
Source: Mol Syst Biol. 2023 Dec 19;20(2):57–74. doi: 10.1038/s44320-023-00003-8 (PMC10883279; doi:10.1038/s44320-023-00003-8)
Supplement: Supplementary file 5 — Source Data Fig. 4 [file 44320_2023_3_MOESM5_ESM.zip]

Archive with 2 entries (2 files):
- Source data_Figure4/Morph_Fea_vs_Pseudotime.csv
- Source data_Figure4/Trajectory_pilot.csv
