# Supplementary material for: Detection of PatIent-Level distances from single cell genomics and pathomics data with Optimal Transport (PILOT)
Source: Mol Syst Biol. 2023 Dec 19;20(2):57–74. doi: 10.1038/s44320-023-00003-8 (PMC10883279; doi:10.1038/s44320-023-00003-8)
Supplement: Supplementary file 5 — Source Data Fig. 4 [file 44320_2023_3_MOESM5_ESM.zip › Source data_Figure4/Morph_Fea_vs_Pseudotime.csv]

glom_sizes	glom_diameters	glom_distance_to_closest_glom	glom_shape_circularity	glom_shape_eccentricity	glom_shape_elongation	glom_shape_solidity	glom_tuft_sizes	glom_tuft_shape_circularity	glom_tuft_shape_eccentricity	glom_tuft_shape_elongation	glom_tuft_shape_solidity	glom_bowman_sizes	glom_tufttocapsule_ratio	sampleID	Time_score
29839.25	170.45	109.1	0.66	0.59	0.19	0.97	18380.07	0.46	0.53	0.15	0.93	11459.18	0.6159696	VALIGA_mhnhhiaij6	556
7313.41	73.94	16.46	0.67	0.76	0.36	0.96	875.69	0.12	0.58	0.18	0.74	6437.72	0.11973758	VALIGA_mhnhhiaij6	556
40900.79	209.18	16.46	0.58	0.38	0.08	0.97	31857.95	0.53	0.55	0.16	0.96	9042.83	0.77890795	VALIGA_mhnhhiaij6	556
12261.07	96.18	71.31	0.48	0.77	0.36	0.9	5737.04	0.22	0.84	0.46	0.83	6524.03	0.46790695	VALIGA_mhnhhiaij6	556
40017.94	202.08	71.31	0.59	0.35	0.06	0.97	30567.68	0.36	0.33	0.06	0.92	9450.26	0.76384944	VALIGA_mhnhhiaij6	556
26131.49	162.82	103.91	0.47	0.5	0.14	0.95	7581.2	0.56	0.43	0.1	0.92	18550.29	0.2901174	VALIGA_mhnhhiaij6	556
36756.15	182.09	116.2	0.45	0.47	0.12	0.93	27110.54	0.44	0.54	0.16	0.92	9645.61	0.73757833	VALIGA_mhnhhiaij6	556
35469.86	183.32	6.0	0.76	0.65	0.24	0.98	24851.45	0.34	0.55	0.16	0.93	10618.41	0.7006357	VALIGA_mhnhhiaij6	556
20460.17	140.41	66.02	0.53	0.38	0.07	0.94	9320.06	0.25	0.3	0.04	0.85	11140.11	0.45552212	VALIGA_mhnhhiaij6	556
41235.44	204.66	194.4	0.75	0.6	0.2	0.98	26918.25	0.54	0.37	0.07	0.94	14317.19	0.65279406	VALIGA_mhnhhiaij6	556
31554.23	190.42	543.48	0.83	0.41	0.09	0.99	20489.85	0.4	0.54	0.16	0.93	11064.38	0.6493535	VALIGA_mhnhhiaij6	556
12730.24	118.86	543.48	0.67	0.28	0.04	0.98	3622.14	0.37	0.69	0.27	0.91	9108.1	0.28453037	VALIGA_mhnhhiaij6	556
12042.18	96.18	383.06	0.53	0.65	0.24	0.92	2000.51	0.29	0.95	0.68	0.7	10041.67	0.16612524	VALIGA_mhnhhiaij6	556
13045.79	101.98	383.06	0.6	0.69	0.28	0.96	3713.67	0.56	0.66	0.25	0.94	9332.11	0.28466424	VALIGA_mhnhhiaij6	556
20079.58	132.88	327.4	0.62	0.57	0.18	0.97	13849.72	0.49	0.67	0.25	0.92	6229.86	0.6897415	VALIGA_qtsqcpp0kw	266
4817.35	65.0	237.77	0.45	0.7	0.29	0.92	575.83	0.56	0.58	0.19	0.89	4241.52	0.119532526	VALIGA_qtsqcpp0kw	266
24969.59	152.7	141.48	0.64	0.56	0.17	0.93	17349.39	0.38	0.69	0.27	0.87	7620.2	0.69482076	VALIGA_qtsqcpp0kw	266
16645.3	116.24	314.12	0.66	0.68	0.27	0.96	8518.74	0.43	0.79	0.38	0.89	8126.55	0.5117805	VALIGA_qtsqcpp0kw	266
15148.64	113.52	77.22	0.64	0.66	0.25	0.93	7420.53	0.48	0.71	0.29	0.86	7728.11	0.48984793	VALIGA_qtsqcpp0kw	266
19605.3	136.72	77.22	0.7	0.49	0.13	0.96	15609.05	0.34	0.59	0.19	0.92	3996.24	0.7961648	VALIGA_qtsqcpp0kw	266
4225.83	52.71	251.65	0.23	0.42	0.09	0.88	1447.08	0.28	0.63	0.23	0.73	2778.75	0.34243688	VALIGA_qtsqcpp0kw	266
7725.27	76.9	251.65	0.64	0.74	0.33	0.94	3770.3	0.32	0.68	0.27	0.8	3954.97	0.48804766	VALIGA_qtsqcpp0kw	266
5969.12	65.34	88.27	0.44	0.81	0.41	0.88	4088.12	0.57	0.82	0.43	0.95	1881.0	0.6848782	VALIGA_qtsqcpp0kw	266
27337.16	154.87	88.27	0.52	0.55	0.16	0.94	19360.71	0.29	0.67	0.26	0.88	7976.46	0.7082195	VALIGA_qtsqcpp0kw	266
20956.41	140.72	21.98	0.73	0.49	0.13	0.96	16277.67	0.55	0.48	0.12	0.94	4678.74	0.7767394	VALIGA_qtsqcpp0kw	266
12652.8	106.0	21.98	0.67	0.6	0.2	0.94	6648.43	0.57	0.65	0.24	0.9	6004.37	0.5254513	VALIGA_qtsqcpp0kw	266
38622.03	156.43	21.13	0.26	0.88	0.52	0.83	27664.76	0.21	0.91	0.59	0.73	10957.27	0.7162948	VALIGA_qtsqcpp0kw	266
13558.28	111.24	134.7	0.71	0.6	0.2	0.95	10194.49	0.53	0.41	0.09	0.94	3363.79	0.75190145	VALIGA_qtsqcpp0kw	266
24362.04	150.26	313.05	0.76	0.35	0.06	0.96	18741.44	0.38	0.41	0.09	0.92	5620.6	0.7692886	VALIGA_qtsqcpp0kw	266
24428.9	140.55	304.43	0.69	0.61	0.21	0.94	18571.21	0.37	0.64	0.23	0.91	5857.69	0.76021475	VALIGA_qtsqcpp0kw	266
6453.08	71.76	304.43	0.57	0.4	0.09	0.91	556.84	0.49	0.81	0.42	0.84	5896.23	0.086290576	VALIGA_qtsqcpp0kw	266
19227.1	138.24	387.79	0.65	0.5	0.13	0.97	11437.69	0.29	0.54	0.16	0.88	7789.4	0.59487337	VALIGA_kxn47jtsj7	476
24553.53	144.06	490.6	0.71	0.62	0.21	0.95	20007.15	0.32	0.63	0.22	0.89	4546.38	0.81483805	VALIGA_kxn47jtsj7	476
9414.67	97.2	32.1	0.69	0.39	0.08	0.97	380.25	0.22	0.73	0.32	0.73	9034.42	0.040389095	VALIGA_kxn47jtsj7	476
3724.14	50.58	339.78	0.26	0.79	0.39	0.86	1667.68	0.14	0.89	0.55	0.64	2056.46	0.44780272	VALIGA_kxn47jtsj7	476
15544.58	109.19	512.77	0.44	0.71	0.3	0.94	690.79	0.04	0.47	0.12	0.51	14853.79	0.044439282	VALIGA_kxn47jtsj7	476
10440.0	93.74	250.16	0.69	0.74	0.33	0.97	4607.89	0.17	0.82	0.43	0.77	5832.1	0.4413688	VALIGA_kxn47jtsj7	476
17606.38	106.56	67.48	0.3	0.78	0.38	0.89	9704.52	0.3	0.85	0.48	0.78	7901.86	0.55119336	VALIGA_kxn47jtsj7	476
19325.11	134.76	250.16	0.72	0.53	0.15	0.98	13583.98	0.31	0.66	0.25	0.89	5741.13	0.70291865	VALIGA_kxn47jtsj7	476
24677.93	152.43	67.48	0.36	0.55	0.17	0.94	16762.65	0.33	0.64	0.23	0.87	7915.28	0.67925674	VALIGA_kxn47jtsj7	476
14676.74	98.47	376.06	0.37	0.74	0.33	0.89	8010.91	0.18	0.77	0.36	0.7	6665.83	0.5458235	VALIGA_kxn47jtsj7	476
9384.99	93.11	132.61	0.53	0.46	0.11	0.9	6317.53	0.43	0.58	0.19	0.92	3067.46	0.67315257	VALIGA_kxn47jtsj7	476
10471.72	96.12	437.38	0.46	0.65	0.24	0.91	2717.8	0.27	0.8	0.4	0.78	7753.92	0.2595371	VALIGA_kxn47jtsj7	476
24683.95	108.66	443.27	0.3	0.64	0.23	0.88	8118.59	0.33	0.61	0.21	0.89	16565.36	0.32890156	VALIGA_kxn47jtsj7	476
26562.57	144.22	92.81	0.64	0.63	0.22	0.96	10465.92	0.12	0.79	0.38	0.61	16096.64	0.39401007	VALIGA_kxn47jtsj7	476
11977.59	114.41	156.64	0.65	0.36	0.07	0.96	8700.34	0.61	0.42	0.09	0.94	3277.25	0.7263849	VALIGA_kxn47jtsj7	476
40781.85	168.96	95.83	0.33	0.85	0.47	0.88	26373.92	0.21	0.84	0.45	0.76	14407.93	0.6467073	VALIGA_kxn47jtsj7	476
11801.91	107.0	400.19	0.52	0.43	0.1	0.93	8640.87	0.4	0.43	0.1	0.87	3161.04	0.7321586	VALIGA_kxn47jtsj7	476
4188.76	51.26	95.83	0.26	0.85	0.48	0.83	1565.79	0.23	0.67	0.26	0.73	2622.96	0.37380752	VALIGA_kxn47jtsj7	476
17266.95	122.23	832.57	0.37	0.18	0.02	0.9	7576.65	0.19	0.82	0.43	0.74	9690.3	0.4387949	VALIGA_kxn47jtsj7	476
19949.27	139.37	144.52	0.6	0.4	0.08	0.94	13112.19	0.33	0.38	0.07	0.86	6837.08	0.6572767	VALIGA_kxn47jtsj7	476
5486.42	62.47	144.52	0.33	0.65	0.24	0.81	1215.79	0.4	0.7	0.29	0.87	4270.63	0.22159988	VALIGA_kxn47jtsj7	476
16665.54	133.32	85.22	0.63	0.41	0.09	0.97	10310.02	0.36	0.56	0.17	0.86	6355.51	0.61864305	VALIGA_kxn47jtsj7	476
4483.04	59.49	120.72	0.39	0.75	0.34	0.87	638.6	0.43	0.85	0.47	0.79	3844.44	0.14244798	VALIGA_kxn47jtsj7	476
19092.01	136.28	85.22	0.39	0.38	0.08	0.91	10142.3	0.24	0.76	0.35	0.72	8949.71	0.5312327	VALIGA_kxn47jtsj7	476
15261.78	95.18	203.82	0.2	0.71	0.29	0.81	3730.28	0.09	0.88	0.52	0.54	11531.5	0.24441972	VALIGA_v7wihwogxd	86
36265.03	199.28	203.82	0.81	0.49	0.13	0.98	31921.06	0.59	0.51	0.14	0.97	4343.97	0.880216	VALIGA_v7wihwogxd	86
17806.4	128.0	435.91	0.8	0.65	0.24	0.98	15438.6	0.54	0.64	0.23	0.95	2367.8	0.8670253	VALIGA_v7wihwogxd	86
19798.95	135.76	87.14	0.7	0.57	0.18	0.95	16977.45	0.64	0.62	0.21	0.95	2821.5	0.85749245	VALIGA_v7wihwogxd	86
17994.93	128.49	87.14	0.66	0.6	0.2	0.95	15428.25	0.55	0.61	0.2	0.95	2566.68	0.8573665	VALIGA_v7wihwogxd	86
24665.87	162.99	146.34	0.78	0.41	0.09	0.98	15899.24	0.38	0.52	0.14	0.9	8766.63	0.6445846	VALIGA_v7wihwogxd	86
15079.27	119.18	33.73	0.71	0.52	0.15	0.97	12063.21	0.59	0.59	0.2	0.95	3016.06	0.79998636	VALIGA_v7wihwogxd	86
18442.49	129.56	200.62	0.7	0.55	0.17	0.95	16143.72	0.61	0.56	0.17	0.96	2298.77	0.8753547	VALIGA_v7wihwogxd	86
5217.04	68.01	222.06	0.35	0.52	0.14	0.89	2462.74	0.38	0.74	0.33	0.82	2754.3	0.47205696	VALIGA_v7wihwogxd	86
29253.53	169.71	54.56	0.76	0.6	0.2	0.97	23451.1	0.57	0.66	0.25	0.94	5802.42	0.8016503	VALIGA_v7wihwogxd	86
4351.48	31.7	210.76	0.17	0.98	0.82	0.84	2833.1	0.16	0.99	0.88	0.78	1518.38	0.6510658	VALIGA_v7wihwogxd	86
9312.21	85.5	54.56	0.54	0.69	0.28	0.94	7269.52	0.28	0.66	0.25	0.85	2042.7	0.7806439	VALIGA_v7wihwogxd	86
37332.21	182.95	45.07	0.4	0.58	0.18	0.94	23763.12	0.4	0.69	0.28	0.92	13569.08	0.6365313	VALIGA_v7wihwogxd	86
10731.21	98.83	45.07	0.43	0.64	0.23	0.91	6155.27	0.38	0.53	0.15	0.85	4575.94	0.5735858	VALIGA_v7wihwogxd	86
21884.28	144.33	322.65	0.79	0.67	0.26	0.98	16224.11	0.51	0.74	0.33	0.94	5660.17	0.7413591	VALIGA_v7wihwogxd	86
7398.69	80.54	322.65	0.52	0.64	0.23	0.95	2715.41	0.45	0.72	0.3	0.88	4683.28	0.36701226	VALIGA_v7wihwogxd	86
13064.66	114.65	349.31	0.81	0.51	0.14	0.98	10611.47	0.63	0.5	0.13	0.95	2453.19	0.812227	VALIGA_v7wihwogxd	86
5721.92	49.91	519.17	0.25	0.88	0.53	0.81	3604.06	0.44	0.9	0.55	0.91	2117.86	0.629869	VALIGA_v7wihwogxd	86
22673.09	140.43	375.28	0.58	0.68	0.26	0.95	16671.79	0.24	0.7	0.29	0.89	6001.3	0.73531175	VALIGA_v7wihwogxd	86
25441.04	151.92	183.54	0.77	0.65	0.24	0.97	20475.86	0.32	0.68	0.27	0.92	4965.17	0.8048358	VALIGA_v7wihwogxd	86
23456.45	152.59	367.86	0.67	0.45	0.11	0.96	19476.46	0.42	0.49	0.13	0.93	3979.98	0.8303243	VALIGA_v7wihwogxd	86
18082.03	128.96	324.56	0.67	0.63	0.23	0.95	12508.16	0.27	0.71	0.29	0.9	5573.87	0.69174534	VALIGA_v7wihwogxd	86
18474.79	137.52	42.22	0.76	0.55	0.16	0.96	13898.5	0.36	0.44	0.1	0.91	4576.28	0.75229543	VALIGA_v7wihwogxd	86
43602.32	153.8	121.99	0.2	0.94	0.67	0.78	27146.36	0.19	0.96	0.72	0.69	16455.97	0.6225898	VALIGA_v7wihwogxd	86
1859.17	25.63	928.02	0.31	0.95	0.7	0.93	1027.03	0.69	0.89	0.54	0.98	832.13	0.55241317	VALIGA_v7wihwogxd	86
2135.94	25.77	591.21	0.09	0.81	0.41	0.64	701.37	0.33	0.66	0.24	0.85	1434.57	0.32836595	VALIGA_v7wihwogxd	86
4279.95	51.42	152.66	0.13	0.8	0.41	0.63	2642.75	0.15	0.79	0.38	0.69	1637.2	0.6174722	VALIGA_v7wihwogxd	86
2732.47	42.83	42.22	0.37	0.82	0.43	0.81	848.85	0.26	0.95	0.69	0.69	1883.62	0.310653	VALIGA_v7wihwogxd	86
23275.99	114.87	97.05	0.28	0.8	0.4	0.86	13133.35	0.22	0.86	0.48	0.74	10142.64	0.5642445	VALIGA_v7wihwogxd	86
5450.15	66.77	592.22	0.4	0.7	0.28	0.9	1223.87	0.43	0.86	0.49	0.83	4226.28	0.22455712	VALIGA_6rfptyt3la	423
39164.54	185.67	308.16	0.62	0.45	0.11	0.95	31228.34	0.36	0.34	0.06	0.92	7936.2	0.7973626	VALIGA_6rfptyt3la	423
12258.23	106.74	162.0	0.55	0.45	0.11	0.93	3208.46	0.37	0.82	0.43	0.83	9049.77	0.26173925	VALIGA_6rfptyt3la	423
8774.14	93.82	307.91	0.58	0.47	0.12	0.95	5324.16	0.39	0.54	0.16	0.88	3449.98	0.60680133	VALIGA_6rfptyt3la	423
4051.85	58.86	162.0	0.59	0.69	0.28	0.97	2011.77	0.44	0.61	0.21	0.89	2040.08	0.49650654	VALIGA_6rfptyt3la	423
18251.46	138.93	74.65	0.67	0.27	0.04	0.96	8886.71	0.29	0.7	0.28	0.82	9364.75	0.48690405	VALIGA_6rfptyt3la	423
23014.23	138.41	229.31	0.69	0.74	0.32	0.95	12432.09	0.57	0.64	0.23	0.91	10582.13	0.5401914	VALIGA_6rfptyt3la	423
5546.01	75.14	61.79	0.57	0.37	0.07	0.96	1971.63	0.26	0.5	0.13	0.8	3574.38	0.3555042	VALIGA_6rfptyt3la	423
6015.86	72.54	61.79	0.58	0.65	0.24	0.92	2451.71	0.34	0.69	0.27	0.8	3564.14	0.40754107	VALIGA_6rfptyt3la	423
21839.25	146.08	405.63	0.74	0.66	0.25	0.98	14736.55	0.69	0.44	0.1	0.97	7102.7	0.67477363	VALIGA_6rfptyt3la	423
23874.9	142.92	70.06	0.62	0.7	0.29	0.97	16096.3	0.39	0.54	0.16	0.9	7778.6	0.6741934	VALIGA_6rfptyt3la	423
27780.75	152.9	158.42	0.62	0.73	0.32	0.95	19436.66	0.39	0.73	0.32	0.9	8344.08	0.6996449	VALIGA_6rfptyt3la	423
29467.98	150.21	70.06	0.55	0.82	0.43	0.95	21057.15	0.4	0.7	0.29	0.92	8410.83	0.7145773	VALIGA_6rfptyt3la	423
26738.48	147.15	636.33	0.62	0.59	0.19	0.94	20341.35	0.35	0.61	0.21	0.89	6397.13	0.7607519	VALIGA_6rfptyt3la	423
27267.8	144.56	889.52	0.53	0.72	0.31	0.94	19872.63	0.31	0.56	0.17	0.88	7395.17	0.72879475	VALIGA_6rfptyt3la	423
36970.27	175.48	270.9	0.55	0.58	0.19	0.96	9609.0	0.46	0.77	0.37	0.89	27361.27	0.25991154	VALIGA_6rfptyt3la	423
15630.43	125.64	277.18	0.6	0.52	0.15	0.95	6697.21	0.24	0.44	0.1	0.84	8933.22	0.42847255	VALIGA_6rfptyt3la	423
4138.38	62.11	215.84	0.76	0.64	0.23	0.96	2108.65	0.59	0.71	0.29	0.89	2029.73	0.50953513	VALIGA_ptx0nq0je1	418
14342.77	120.05	133.15	0.83	0.59	0.19	0.98	10036.55	0.65	0.65	0.24	0.95	4306.22	0.6997637	VALIGA_ptx0nq0je1	418
13111.74	100.52	215.84	0.67	0.8	0.4	0.96	6996.38	0.5	0.87	0.51	0.87	6115.36	0.53359663	VALIGA_ptx0nq0je1	418
4882.73	65.09	133.15	0.62	0.71	0.3	0.96	1069.33	0.4	0.21	0.02	0.85	3813.4	0.21900249	VALIGA_ptx0nq0je1	418
15744.03	125.53	98.02	0.75	0.61	0.2	0.97	10051.56	0.44	0.65	0.24	0.9	5692.47	0.63843626	VALIGA_ptx0nq0je1	418
7986.12	91.88	98.02	0.76	0.35	0.06	0.96	4755.72	0.41	0.29	0.04	0.9	3230.4	0.5954982	VALIGA_ptx0nq0je1	418
13073.19	113.84	21.98	0.81	0.62	0.21	0.99	9150.18	0.51	0.7	0.29	0.94	3923.02	0.69991946	VALIGA_ptx0nq0je1	418
16463.81	137.15	280.57	0.83	0.22	0.02	0.98	11551.06	0.68	0.24	0.03	0.95	4912.75	0.7016031	VALIGA_ptx0nq0je1	418
16863.17	135.69	21.98	0.85	0.45	0.11	0.99	12904.67	0.73	0.57	0.18	0.96	3958.49	0.76525766	VALIGA_ptx0nq0je1	418
10279.21	99.33	138.21	0.74	0.56	0.17	0.97	6020.52	0.35	0.74	0.33	0.89	4258.69	0.5856987	VALIGA_ptx0nq0je1	418
16726.83	133.97	203.8	0.84	0.51	0.14	0.99	12599.02	0.63	0.45	0.1	0.95	4127.81	0.7532222	VALIGA_ptx0nq0je1	418
5623.22	68.48	207.21	0.5	0.7	0.29	0.87	2903.71	0.45	0.65	0.24	0.89	2719.5	0.5163785	VALIGA_5wsdox7vv8	422
22769.98	134.15	142.52	0.65	0.75	0.34	0.95	18551.88	0.49	0.64	0.23	0.92	4218.09	0.8147517	VALIGA_5wsdox7vv8	422
10343.23	100.19	142.52	0.71	0.16	0.01	0.94	8293.25	0.61	0.32	0.05	0.95	2049.97	0.80180466	VALIGA_5wsdox7vv8	422
1993.92	38.4	472.65	0.38	0.28	0.04	0.89	1046.93	0.43	0.78	0.37	0.8	946.98	0.5250612	VALIGA_5wsdox7vv8	422
17899.87	129.7	85.32	0.54	0.56	0.17	0.95	2892.91	0.2	0.88	0.52	0.78	15006.95	0.16161625	VALIGA_gsn7dsolq3	469
7919.26	85.65	85.32	0.71	0.51	0.14	0.95	4106.89	0.33	0.38	0.07	0.83	3812.37	0.51859516	VALIGA_gsn7dsolq3	469
20332.48	122.38	207.36	0.24	0.35	0.07	0.88	12389.79	0.18	0.58	0.19	0.74	7942.68	0.6093595	VALIGA_gsn7dsolq3	469
24285.4	153.09	207.36	0.42	0.55	0.17	0.91	18507.76	0.45	0.48	0.12	0.93	5777.63	0.7620941	VALIGA_gsn7dsolq3	469
19196.73	129.05	129.69	0.47	0.57	0.18	0.91	14087.26	0.38	0.52	0.15	0.9	5109.47	0.7338364	VALIGA_gsn7dsolq3	469
11391.41	74.52	129.69	0.24	0.86	0.48	0.82	5749.09	0.3	0.75	0.34	0.74	5642.32	0.5046864	VALIGA_gsn7dsolq3	469
26431.34	160.65	68.79	0.69	0.44	0.1	0.97	15929.26	0.46	0.4	0.08	0.91	10502.08	0.6026656	VALIGA_go0idujzww	468
22159.35	149.29	10.89	0.64	0.42	0.09	0.96	11228.58	0.27	0.72	0.3	0.84	10930.77	0.5067197	VALIGA_go0idujzww	468
18391.44	132.86	130.31	0.48	0.36	0.07	0.92	10301.84	0.43	0.63	0.23	0.91	8089.6	0.5601432	VALIGA_go0idujzww	468
17785.7	119.86	271.19	0.49	0.71	0.3	0.91	10094.77	0.19	0.79	0.39	0.76	7690.93	0.5675779	VALIGA_go0idujzww	468
12546.71	114.17	37.41	0.83	0.52	0.14	0.99	6587.94	0.61	0.64	0.23	0.95	5958.78	0.5250731	VALIGA_go0idujzww	468
25671.76	165.45	174.13	0.58	0.36	0.07	0.96	14664.8	0.34	0.4	0.08	0.92	11006.96	0.5712425	VALIGA_go0idujzww	468
16821.89	116.1	161.49	0.52	0.76	0.35	0.93	8881.93	0.22	0.61	0.2	0.78	7939.96	0.5279983	VALIGA_go0idujzww	468
9946.61	85.04	151.74	0.64	0.7	0.28	0.94	5379.88	0.32	0.63	0.23	0.86	4566.73	0.54087573	VALIGA_go0idujzww	468
21740.33	139.6	194.84	0.58	0.59	0.19	0.94	12399.91	0.37	0.74	0.33	0.86	9340.41	0.5703644	VALIGA_go0idujzww	468
12959.37	115.88	109.5	0.83	0.54	0.16	0.99	8748.66	0.7	0.6	0.2	0.96	4210.7	0.67508376	VALIGA_go0idujzww	468
8977.0	49.61	596.2	0.11	0.96	0.71	0.77	1990.5	0.18	0.76	0.35	0.8	6986.49	0.22173332	VALIGA_go0idujzww	468
3915.97	37.92	213.16	0.08	0.81	0.41	0.62	903.66	0.07	0.93	0.64	0.61	3012.31	0.23076275	VALIGA_go0idujzww	468
8159.08	90.61	276.38	0.66	0.53	0.15	0.96	2339.14	0.47	0.87	0.51	0.94	5819.94	0.28669164	VALIGA_go0idujzww	468
15648.28	128.28	114.34	0.81	0.48	0.12	0.98	11653.29	0.46	0.48	0.12	0.93	3994.99	0.744701	VALIGA_go0idujzww	468
11383.79	107.37	114.34	0.78	0.5	0.13	0.98	3829.2	0.6	0.74	0.33	0.91	7554.59	0.33637303	VALIGA_go0idujzww	468
10492.42	103.09	11.46	0.67	0.43	0.1	0.96	5309.83	0.48	0.67	0.25	0.93	5182.59	0.5060634	VALIGA_go0idujzww	468
6846.4	73.89	11.46	0.49	0.58	0.19	0.91	2610.34	0.36	0.73	0.31	0.86	4236.06	0.3812719	VALIGA_go0idujzww	468
25099.22	160.43	214.02	0.51	0.52	0.15	0.95	11897.77	0.22	0.64	0.24	0.79	13201.46	0.47402948	VALIGA_t3zeiu1pyk	533
27969.16	168.18	214.02	0.79	0.62	0.22	0.99	17601.6	0.55	0.56	0.17	0.93	10367.56	0.62932175	VALIGA_t3zeiu1pyk	533
21641.74	148.56	253.41	0.77	0.43	0.1	0.97	12928.89	0.62	0.39	0.08	0.93	8712.85	0.5974053	VALIGA_t3zeiu1pyk	533
37768.74	93.22	95.69	0.11	0.76	0.35	0.77	3879.81	0.2	0.84	0.46	0.69	33888.94	0.10272543	VALIGA_t3zeiu1pyk	533
10409.41	87.0	14.98	0.38	0.72	0.3	0.88	842.25	0.35	0.85	0.48	0.76	9567.15	0.08091237	VALIGA_t3zeiu1pyk	533
35392.65	192.76	14.98	0.38	0.41	0.09	0.92	23369.0	0.35	0.54	0.16	0.9	12023.64	0.6602783	VALIGA_t3zeiu1pyk	533
23075.29	152.07	253.41	0.74	0.53	0.15	0.98	16347.37	0.41	0.44	0.1	0.91	6727.91	0.7084362	VALIGA_t3zeiu1pyk	533
24390.12	160.13	367.46	0.66	0.31	0.05	0.94	17825.38	0.39	0.44	0.1	0.92	6564.74	0.7308443	VALIGA_t3zeiu1pyk	533
11127.04	95.36	556.17	0.46	0.74	0.33	0.94	5004.52	0.65	0.55	0.16	0.94	6122.52	0.44976202	VALIGA_t3zeiu1pyk	533
6266.14	59.51	589.79	0.24	0.57	0.18	0.75	807.69	0.27	0.91	0.58	0.72	5458.45	0.12889753	VALIGA_t3zeiu1pyk	533
12989.73	107.8	190.69	0.49	0.64	0.23	0.95	5417.06	0.27	0.52	0.15	0.86	7572.67	0.41702637	VALIGA_t3zeiu1pyk	533
1811.41	34.76	214.66	0.47	0.66	0.25	0.9	1618.44	0.58	0.6	0.2	0.96	192.97	0.89346975	VALIGA_t3zeiu1pyk	533
9874.63	67.19	214.66	0.24	0.91	0.59	0.63	4211.04	0.14	0.84	0.46	0.47	5663.58	0.4264504	VALIGA_t3zeiu1pyk	533
10525.73	87.92	271.34	0.32	0.71	0.3	0.86	4959.37	0.37	0.81	0.41	0.87	5566.36	0.47116637	VALIGA_t3zeiu1pyk	533
8684.08	68.12	111.95	0.24	0.91	0.59	0.83	528.07	0.18	0.61	0.21	0.65	8156.01	0.060808975	VALIGA_t3zeiu1pyk	533
2756.12	49.12	12.88	0.49	0.66	0.25	0.95	2392.58	0.59	0.68	0.27	0.96	363.53	0.8680972	VALIGA_t3zeiu1pyk	533
2617.28	20.63	657.09	0.02	0.94	0.66	0.57	2128.21	0.03	0.96	0.72	0.57	489.07	0.81313807	VALIGA_t3zeiu1pyk	533
4456.09	52.48	781.03	0.2	0.75	0.33	0.82	3540.27	0.45	0.85	0.47	0.94	915.83	0.794479	VALIGA_t3zeiu1pyk	533
3381.18	27.65	456.73	0.1	0.88	0.53	0.6	2840.38	0.13	0.9	0.56	0.65	540.81	0.8400558	VALIGA_t3zeiu1pyk	533
1821.87	23.6	456.73	0.1	0.94	0.66	0.75	1000.08	0.2	0.94	0.65	0.72	821.79	0.54893047	VALIGA_t3zeiu1pyk	533
12219.23	61.38	222.56	0.09	0.87	0.5	0.69	552.41	0.18	0.36	0.07	0.82	11666.82	0.04520825	VALIGA_t3zeiu1pyk	533
3181.62	32.37	87.27	0.06	0.87	0.5	0.59	2790.91	0.13	0.87	0.51	0.6	390.71	0.8771978	VALIGA_t3zeiu1pyk	533
7713.9	49.01	87.27	0.07	0.97	0.76	0.68	6036.89	0.08	0.98	0.79	0.63	1677.0	0.782599	VALIGA_t3zeiu1pyk	533
9717.71	88.68	185.55	0.65	0.62	0.21	0.95	5694.74	0.35	0.66	0.24	0.86	4022.97	0.58601665	VALIGA_yslqk2ar7l	310
17532.81	130.72	40.89	0.26	0.5	0.13	0.86	10154.01	0.3	0.52	0.15	0.83	7378.79	0.57914335	VALIGA_yslqk2ar7l	310
9484.26	94.91	338.62	0.72	0.64	0.23	0.97	5528.38	0.5	0.63	0.22	0.93	3955.88	0.5829005	VALIGA_yslqk2ar7l	310
20120.86	136.91	14.64	0.72	0.63	0.23	0.97	14433.97	0.53	0.6	0.2	0.94	5686.89	0.7173635	VALIGA_yslqk2ar7l	310
22445.79	125.51	134.21	0.43	0.84	0.46	0.91	15048.34	0.37	0.78	0.38	0.9	7397.44	0.6704304	VALIGA_yslqk2ar7l	310
1715.21	29.0	184.18	0.28	0.92	0.61	0.92	1100.95	0.27	0.81	0.41	0.82	614.26	0.64187473	VALIGA_yslqk2ar7l	310
7724.93	66.63	242.93	0.21	0.71	0.3	0.74	4388.09	0.15	0.77	0.36	0.65	3336.84	0.5680427	VALIGA_yslqk2ar7l	310
22817.51	144.54	87.82	0.73	0.68	0.27	0.97	16151.11	0.38	0.64	0.24	0.91	6666.4	0.7078384	VALIGA_yslqk2ar7l	310
12537.84	79.07	182.45	0.29	0.82	0.43	0.86	6581.91	0.09	0.79	0.39	0.57	5955.93	0.5249636	VALIGA_yslqk2ar7l	310
5091.73	34.4	532.1	0.06	0.92	0.6	0.45	4168.29	0.07	0.93	0.63	0.47	923.44	0.8186392	VALIGA_6zlfjh7qh9	619
1921.25	32.17	532.1	0.31	0.81	0.41	0.73	1692.13	0.37	0.74	0.33	0.8	229.13	0.8807443	VALIGA_6zlfjh7qh9	619
1956.16	29.2	5839.39	0.17	0.95	0.68	0.72	1086.96	0.28	0.93	0.64	0.8	869.2	0.55566007	VALIGA_6zlfjh7qh9	619
4984.73	51.3	296.19	0.39	0.81	0.42	0.87	3576.88	0.38	0.86	0.49	0.82	1407.85	0.71756744	VALIGA_j4oqgewzug	584
4058.79	40.47	296.19	0.05	0.79	0.39	0.58	2090.46	0.1	0.78	0.38	0.55	1968.33	0.5150451	VALIGA_j4oqgewzug	584
3409.95	44.18	62.52	0.23	0.78	0.38	0.81	2561.33	0.39	0.75	0.34	0.9	848.62	0.75113416	VALIGA_j4oqgewzug	584
9995.73	69.85	62.52	0.23	0.87	0.51	0.86	8006.13	0.16	0.91	0.58	0.77	1989.59	0.800955	VALIGA_j4oqgewzug	584
4781.3	50.67	129.16	0.22	0.83	0.44	0.76	2462.4	0.17	0.85	0.47	0.71	2318.9	0.51500636	VALIGA_j4oqgewzug	584
1831.31	29.95	226.81	0.17	0.77	0.36	0.75	1121.3	0.19	0.74	0.32	0.69	710.01	0.61229396	VALIGA_j4oqgewzug	584
20793.34	126.38	245.57	0.3	0.86	0.49	0.82	11854.78	0.54	0.43	0.1	0.95	8938.56	0.5701239	VALIGA_j4oqgewzug	584
18645.12	135.1	82.78	0.73	0.5	0.13	0.98	12036.83	0.52	0.53	0.15	0.91	6608.29	0.64557534	VALIGA_j4oqgewzug	584
9910.22	60.02	111.61	0.28	0.95	0.68	0.78	5390.79	0.25	0.97	0.74	0.72	4519.43	0.5439627	VALIGA_j4oqgewzug	584
2306.73	35.85	245.57	0.41	0.91	0.6	0.96	586.52	0.66	0.81	0.41	0.95	1720.21	0.25426468	VALIGA_j4oqgewzug	584
12342.26	70.18	104.03	0.14	0.87	0.5	0.72	8948.8	0.16	0.95	0.68	0.78	3393.46	0.7250536	VALIGA_j4oqgewzug	584
1943.31	31.61	294.07	0.19	0.85	0.48	0.64	906.16	0.18	0.91	0.58	0.63	1037.15	0.46629718	VALIGA_j4oqgewzug	584
1746.71	37.19	294.07	0.66	0.73	0.32	0.97	669.98	0.4	0.92	0.61	0.87	1076.73	0.38356683	VALIGA_j4oqgewzug	584
6218.72	74.36	208.05	0.4	0.64	0.23	0.91	5121.75	0.37	0.64	0.23	0.87	1096.97	0.82360196	VALIGA_j4oqgewzug	584
3780.42	36.42	147.43	0.1	0.88	0.53	0.67	2421.47	0.12	0.89	0.54	0.62	1358.96	0.64052933	VALIGA_j4oqgewzug	584
2236.69	35.75	208.05	0.16	0.84	0.45	0.84	1683.37	0.25	0.78	0.38	0.76	553.32	0.7526166	VALIGA_j4oqgewzug	584
21817.99	135.76	297.36	0.66	0.72	0.3	0.98	15813.16	0.36	0.66	0.25	0.93	6004.83	0.7247762	VALIGA_nck6piqxlt	191
23881.38	154.22	114.79	0.76	0.58	0.19	0.96	18922.35	0.61	0.63	0.22	0.95	4959.03	0.79234743	VALIGA_nck6piqxlt	191
16247.31	101.04	31.8	0.5	0.83	0.44	0.9	2782.95	0.43	0.79	0.39	0.85	13464.36	0.17128682	VALIGA_nck6piqxlt	191
19688.42	135.44	680.96	0.63	0.64	0.23	0.97	15709.46	0.57	0.69	0.27	0.95	3978.96	0.79790354	VALIGA_nck6piqxlt	191
23629.17	156.71	73.92	0.52	0.51	0.14	0.96	12863.51	0.32	0.66	0.25	0.89	10765.66	0.5443911	VALIGA_nck6piqxlt	191
33125.49	170.84	175.81	0.5	0.43	0.1	0.95	25947.5	0.42	0.46	0.11	0.91	7177.98	0.78330916	VALIGA_nck6piqxlt	191
32961.86	191.71	272.42	0.77	0.38	0.07	0.98	23368.21	0.41	0.17	0.01	0.93	9593.65	0.70894694	VALIGA_nck6piqxlt	191
17302.77	131.14	136.34	0.76	0.58	0.19	0.98	11699.11	0.46	0.64	0.23	0.93	5603.66	0.67614084	VALIGA_nck6piqxlt	191
8873.52	80.07	131.05	0.69	0.72	0.31	0.93	2998.43	0.29	0.78	0.38	0.81	5875.08	0.3379076	VALIGA_nck6piqxlt	191
30254.18	176.76	131.05	0.69	0.47	0.12	0.97	24071.28	0.5	0.38	0.07	0.94	6182.9	0.79563487	VALIGA_nck6piqxlt	191
3025.38	36.32	222.32	0.16	0.91	0.57	0.8	1990.84	0.16	0.95	0.7	0.76	1034.54	0.65804625	VALIGA_nck6piqxlt	191
32780.15	179.45	93.45	0.64	0.55	0.16	0.97	23085.18	0.42	0.58	0.19	0.93	9694.96	0.70424265	VALIGA_nck6piqxlt	191
4989.96	42.35	783.55	0.1	0.97	0.75	0.56	347.16	0.37	0.8	0.4	0.81	4642.8	0.0695717	VALIGA_nck6piqxlt	191
27357.06	166.47	42.91	0.79	0.61	0.2	0.98	19738.11	0.53	0.69	0.27	0.94	7618.95	0.7214997	VALIGA_nck6piqxlt	191
21509.38	114.02	864.48	0.35	0.86	0.49	0.9	10296.72	0.18	0.9	0.56	0.69	11212.66	0.47870836	VALIGA_nck6piqxlt	191
28594.35	158.7	42.91	0.69	0.65	0.24	0.97	22487.75	0.47	0.68	0.27	0.93	6106.6	0.7864403	VALIGA_nck6piqxlt	191
3814.42	51.93	798.75	0.33	0.77	0.36	0.92	1183.95	0.15	0.93	0.62	0.7	2630.47	0.31038794	VALIGA_r0h10hh4t0	398
10602.15	93.27	48.64	0.69	0.71	0.29	0.95	5632.77	0.48	0.88	0.52	0.9	4969.38	0.53128564	VALIGA_r0h10hh4t0	398
5236.71	48.97	108.79	0.21	0.77	0.36	0.75	1165.87	0.16	0.93	0.63	0.53	4070.84	0.22263406	VALIGA_r0h10hh4t0	398
19996.69	136.97	48.64	0.7	0.6	0.2	0.97	12197.73	0.31	0.63	0.22	0.83	7798.95	0.60998744	VALIGA_r0h10hh4t0	398
7800.32	68.17	16.12	0.38	0.81	0.41	0.84	1926.14	0.51	0.63	0.22	0.86	5874.18	0.2469309	VALIGA_r0h10hh4t0	398
18127.4	132.43	16.12	0.7	0.62	0.22	0.97	11673.98	0.66	0.61	0.21	0.96	6453.42	0.64399636	VALIGA_r0h10hh4t0	398
13555.89	112.72	477.08	0.73	0.69	0.28	0.96	10079.08	0.34	0.63	0.22	0.92	3476.81	0.7435203	VALIGA_r0h10hh4t0	398
23576.87	140.65	12.82	0.47	0.62	0.22	0.92	17995.95	0.35	0.72	0.31	0.89	5580.92	0.7632883	VALIGA_r0h10hh4t0	398
23455.88	149.75	298.06	0.76	0.45	0.1	0.98	14913.94	0.54	0.53	0.15	0.93	8541.94	0.6358295	VALIGA_r0h10hh4t0	398
20647.11	123.14	378.49	0.32	0.74	0.33	0.83	9257.06	0.58	0.61	0.21	0.93	11390.05	0.44834653	VALIGA_r0h10hh4t0	398
21047.26	133.86	49.88	0.33	0.46	0.11	0.9	14395.76	0.23	0.53	0.15	0.83	6651.5	0.68397313	VALIGA_r0h10hh4t0	398
7410.97	61.11	49.88	0.48	0.84	0.45	0.88	2816.84	0.29	0.9	0.57	0.67	4594.14	0.3800906	VALIGA_r0h10hh4t0	398
3191.74	49.79	350.27	0.22	0.5	0.13	0.88	1179.41	0.36	0.74	0.33	0.84	2012.34	0.36951944	VALIGA_r0h10hh4t0	398
6987.17	79.1	532.07	0.67	0.55	0.17	0.95	1395.91	0.28	0.72	0.3	0.72	5591.26	0.19978188	VALIGA_m0wo5quktl	421
3196.4	53.99	532.07	0.66	0.62	0.21	0.95	522.16	0.68	0.63	0.22	0.91	2674.25	0.16335878	VALIGA_m0wo5quktl	421
20907.4	148.4	210.81	0.77	0.38	0.08	0.97	16875.45	0.53	0.48	0.12	0.92	4031.95	0.80715203	VALIGA_m0wo5quktl	421
16720.69	119.37	519.83	0.66	0.65	0.24	0.95	10995.59	0.36	0.72	0.3	0.86	5725.1	0.65760386	VALIGA_m0wo5quktl	421
12942.88	106.82	118.53	0.72	0.64	0.23	0.96	6614.66	0.52	0.75	0.34	0.88	6328.22	0.51106554	VALIGA_m0wo5quktl	421
10493.55	101.14	210.81	0.26	0.58	0.19	0.87	6175.05	0.47	0.67	0.26	0.89	4318.5	0.58846146	VALIGA_m0wo5quktl	421
3236.32	49.23	118.53	0.41	0.68	0.27	0.94	1327.57	0.31	0.83	0.44	0.81	1908.75	0.41020975	VALIGA_m0wo5quktl	421
23009.68	142.33	419.58	0.74	0.73	0.31	0.98	16165.44	0.57	0.76	0.35	0.94	6844.24	0.7025495	VALIGA_m0wo5quktl	421
30087.71	175.88	189.31	0.61	0.46	0.11	0.96	19224.37	0.4	0.34	0.06	0.92	10863.34	0.63894427	VALIGA_m0wo5quktl	421
11930.86	98.35	141.63	0.57	0.71	0.29	0.96	5414.1	0.27	0.78	0.37	0.81	6516.75	0.4537896	VALIGA_m0wo5quktl	421
13697.8	117.36	189.31	0.75	0.49	0.13	0.96	8375.35	0.67	0.34	0.06	0.93	5322.45	0.6114376	VALIGA_m0wo5quktl	421
8946.98	76.61	318.05	0.48	0.79	0.39	0.89	5571.36	0.39	0.84	0.45	0.87	3375.61	0.62270844	VALIGA_m0wo5quktl	421
27568.56	157.05	50.24	0.69	0.74	0.32	0.97	14641.94	0.33	0.71	0.29	0.84	12926.62	0.53111005	VALIGA_m0wo5quktl	421
2727.23	35.33	78.39	0.21	0.88	0.52	0.81	860.9	0.34	0.77	0.37	0.91	1866.33	0.31566828	VALIGA_8xpkukgxc6	437
6443.87	81.14	78.39	0.79	0.54	0.16	0.98	2443.3	0.58	0.79	0.39	0.92	4000.57	0.37916654	VALIGA_8xpkukgxc6	437
21387.26	136.29	382.41	0.52	0.54	0.16	0.94	14061.56	0.46	0.72	0.3	0.9	7325.69	0.6574737	VALIGA_8xpkukgxc6	437
13831.41	117.33	197.03	0.66	0.41	0.09	0.93	4443.01	0.45	0.81	0.41	0.84	9388.4	0.32122612	VALIGA_8xpkukgxc6	437
22729.15	141.46	201.18	0.73	0.56	0.17	0.96	14819.9	0.3	0.64	0.23	0.86	7909.25	0.65202177	VALIGA_8xpkukgxc6	437
22685.03	150.06	197.03	0.62	0.38	0.08	0.96	16018.64	0.36	0.35	0.06	0.9	6666.4	0.70613265	VALIGA_8xpkukgxc6	437
10851.17	102.12	70.65	0.69	0.59	0.19	0.97	6372.91	0.47	0.52	0.14	0.91	4478.26	0.5873017	VALIGA_8xpkukgxc6	437
4715.46	37.86	97.22	0.14	0.98	0.79	0.73	2823.32	0.27	0.99	0.85	0.56	1892.14	0.59873694	VALIGA_8xpkukgxc6	437
15030.49	118.1	240.21	0.78	0.64	0.23	0.98	8781.87	0.57	0.7	0.29	0.92	6248.62	0.58427036	VALIGA_8xpkukgxc6	437
3054.38	41.81	97.22	0.35	0.89	0.55	0.92	2062.37	0.36	0.9	0.57	0.92	992.01	0.6752172	VALIGA_8xpkukgxc6	437
1939.45	37.31	27.9	0.2	0.86	0.49	0.8	442.33	0.31	0.86	0.49	0.78	1497.11	0.22806981	VALIGA_8xpkukgxc6	437
10380.07	85.41	240.21	0.4	0.62	0.22	0.91	5928.3	0.36	0.74	0.33	0.87	4451.77	0.5711233	VALIGA_8xpkukgxc6	437
19836.47	145.03	380.46	0.59	0.48	0.12	0.96	13032.6	0.4	0.52	0.15	0.88	6803.87	0.657002	VALIGA_obcuhrk7eh	135
8211.15	86.7	226.22	0.72	0.65	0.24	0.97	5541.0	0.54	0.65	0.24	0.92	2670.15	0.6748141	VALIGA_obcuhrk7eh	135
11064.27	67.93	464.48	0.1	0.87	0.5	0.61	4120.3	0.21	0.68	0.27	0.82	6943.96	0.37239692	VALIGA_obcuhrk7eh	135
23352.29	133.97	464.48	0.35	0.81	0.41	0.93	15788.94	0.23	0.78	0.37	0.85	7563.35	0.67611957	VALIGA_obcuhrk7eh	135
23357.63	144.8	50.99	0.76	0.59	0.19	0.97	18274.77	0.63	0.62	0.21	0.95	5082.86	0.78238976	VALIGA_obcuhrk7eh	135
10954.76	104.67	9.8	0.77	0.31	0.05	0.96	3801.12	0.54	0.7	0.28	0.9	7153.65	0.3469834	VALIGA_obcuhrk7eh	135
16476.78	128.41	9.8	0.78	0.45	0.1	0.96	10939.07	0.38	0.55	0.17	0.87	5537.71	0.66390824	VALIGA_obcuhrk7eh	135
12405.14	105.78	44.54	0.77	0.62	0.21	0.97	7326.26	0.3	0.63	0.22	0.86	5078.88	0.5905826	VALIGA_obcuhrk7eh	135
18863.34	132.0	135.98	0.67	0.45	0.11	0.95	9114.02	0.18	0.8	0.4	0.73	9749.32	0.48316047	VALIGA_obcuhrk7eh	135
7941.55	75.32	30.54	0.64	0.76	0.35	0.94	4868.29	0.64	0.68	0.27	0.94	3073.26	0.6130151	VALIGA_obcuhrk7eh	135
24799.82	154.79	259.12	0.76	0.41	0.09	0.96	21084.44	0.61	0.41	0.09	0.95	3715.38	0.8501852	VALIGA_obcuhrk7eh	135
28883.17	165.37	30.54	0.71	0.45	0.11	0.97	20735.58	0.5	0.56	0.17	0.92	8147.59	0.7179122	VALIGA_obcuhrk7eh	135
13439.8	114.52	34.19	0.75	0.51	0.14	0.95	8400.71	0.58	0.59	0.2	0.92	5039.08	0.6250621	VALIGA_obcuhrk7eh	135
21925.45	149.86	44.54	0.72	0.46	0.11	0.97	15520.93	0.52	0.58	0.19	0.93	6404.52	0.70789564	VALIGA_obcuhrk7eh	135
21697.23	142.88	335.21	0.76	0.61	0.21	0.97	17451.62	0.43	0.6	0.2	0.93	4245.61	0.8043248	VALIGA_obcuhrk7eh	135
17713.04	127.51	127.34	0.64	0.58	0.18	0.95	10511.63	0.56	0.54	0.16	0.91	7201.41	0.5934402	VALIGA_obcuhrk7eh	135
26990.34	166.57	127.34	0.8	0.54	0.16	0.98	20926.61	0.64	0.59	0.19	0.96	6063.73	0.77533704	VALIGA_obcuhrk7eh	135
21465.26	136.96	143.69	0.3	0.48	0.12	0.9	14663.89	0.51	0.61	0.21	0.93	6801.37	0.6831452	VALIGA_obcuhrk7eh	135
1979.47	28.05	329.51	0.24	0.95	0.68	0.84	1481.19	0.45	0.9	0.57	0.9	498.28	0.74827605	VALIGA_obcuhrk7eh	135
8652.24	96.71	417.25	0.78	0.25	0.03	0.97	6770.67	0.63	0.39	0.08	0.95	1881.57	0.78253376	VALIGA_bpaj9xc91p	379
7181.16	67.86	48.18	0.4	0.55	0.16	0.78	4508.97	0.45	0.84	0.46	0.86	2672.2	0.6278888	VALIGA_bpaj9xc91p	379
7326.94	76.88	184.95	0.38	0.62	0.21	0.87	3835.12	0.41	0.71	0.29	0.87	3491.82	0.52342725	VALIGA_bpaj9xc91p	379
7374.47	73.54	48.18	0.55	0.69	0.28	0.88	5175.65	0.37	0.62	0.22	0.84	2198.82	0.7018335	VALIGA_bpaj9xc91p	379
11450.2	96.75	43.84	0.64	0.68	0.26	0.93	6703.69	0.22	0.71	0.29	0.85	4746.51	0.5854649	VALIGA_bpaj9xc91p	379
3062.23	35.07	408.47	0.16	0.74	0.33	0.72	2875.29	0.21	0.79	0.38	0.76	186.94	0.938953	VALIGA_bpaj9xc91p	379
13003.03	107.93	43.84	0.7	0.64	0.23	0.95	6195.29	0.21	0.87	0.5	0.71	6807.74	0.47644973	VALIGA_bpaj9xc91p	379
15158.53	117.24	394.96	0.44	0.56	0.17	0.86	10998.66	0.31	0.67	0.26	0.87	4159.87	0.7255756	VALIGA_bpaj9xc91p	379
5986.07	70.58	260.09	0.65	0.76	0.35	0.94	1917.73	0.34	0.5	0.13	0.84	4068.34	0.32036546	VALIGA_bpaj9xc91p	379
5694.51	39.79	265.73	0.11	0.62	0.22	0.5	3177.19	0.14	0.67	0.26	0.37	2517.32	0.5579391	VALIGA_bpaj9xc91p	379
5995.05	78.23	394.96	0.75	0.49	0.13	0.96	3499.9	0.27	0.53	0.15	0.87	2495.15	0.5837983	VALIGA_bpaj9xc91p	379
3268.27	44.35	231.69	0.46	0.7	0.29	0.85	2886.43	0.44	0.74	0.33	0.84	381.84	0.88316756	VALIGA_bpaj9xc91p	379
8289.27	88.92	260.09	0.76	0.61	0.21	0.97	5768.54	0.69	0.74	0.32	0.96	2520.74	0.6959045	VALIGA_bpaj9xc91p	379
3652.61	41.34	173.19	0.35	0.9	0.56	0.85	1695.65	0.29	0.94	0.66	0.76	1956.96	0.46422967	VALIGA_bpaj9xc91p	379
8810.07	90.46	151.86	0.79	0.66	0.25	0.97	6518.91	0.67	0.68	0.27	0.95	2291.15	0.7399385	VALIGA_vui72niplv	130
44115.61	130.34	121.87	0.21	0.93	0.63	0.74	19390.72	0.12	0.96	0.72	0.56	24724.89	0.43954328	VALIGA_vui72niplv	130
13229.43	99.02	121.87	0.6	0.76	0.36	0.94	9073.08	0.46	0.8	0.39	0.91	4156.35	0.68582547	VALIGA_vui72niplv	130
7740.28	84.24	26.85	0.43	0.25	0.03	0.88	4658.38	0.37	0.43	0.1	0.86	3081.9	0.6018361	VALIGA_vui72niplv	130
3312.96	56.66	166.5	0.77	0.52	0.15	0.97	1552.15	0.58	0.22	0.03	0.91	1760.81	0.4685085	VALIGA_vui72niplv	130
26994.1	154.37	144.55	0.59	0.49	0.13	0.96	19043.45	0.33	0.53	0.15	0.9	7950.64	0.7054671	VALIGA_vui72niplv	130
27107.81	160.71	947.45	0.68	0.55	0.16	0.97	18488.55	0.29	0.58	0.18	0.81	8619.26	0.6820378	VALIGA_vui72niplv	130
9163.94	77.77	46.11	0.63	0.82	0.42	0.95	5686.21	0.39	0.86	0.48	0.86	3477.72	0.62049836	VALIGA_vui72niplv	130
21654.02	145.04	144.55	0.78	0.61	0.21	0.98	15577.78	0.53	0.5	0.14	0.95	6076.24	0.7193944	VALIGA_vui72niplv	130
13800.71	112.01	46.11	0.76	0.66	0.25	0.98	6276.26	0.35	0.26	0.04	0.9	7524.46	0.45477805	VALIGA_vui72niplv	130
19522.29	126.66	130.33	0.78	0.73	0.32	0.99	13858.93	0.44	0.73	0.31	0.92	5663.36	0.7099029	VALIGA_vui72niplv	130
13365.54	108.56	68.67	0.53	0.64	0.23	0.94	8489.52	0.35	0.53	0.15	0.87	4876.02	0.6351797	VALIGA_vui72niplv	130
18305.36	134.43	17.99	0.79	0.59	0.19	0.98	13175.99	0.55	0.42	0.09	0.93	5129.37	0.7197886	VALIGA_vui72niplv	130
19511.71	148.4	17.99	0.83	0.35	0.06	0.98	13500.29	0.58	0.61	0.2	0.95	6011.42	0.69190705	VALIGA_vui72niplv	130
21410.45	150.28	240.19	0.81	0.43	0.1	0.98	14992.85	0.57	0.42	0.09	0.94	6417.6	0.7002585	VALIGA_13b73uwmx5	489
18116.83	135.85	182.41	0.83	0.55	0.16	0.98	11719.01	0.44	0.48	0.12	0.9	6397.81	0.6468576	VALIGA_13b73uwmx5	489
8818.82	87.02	69.64	0.66	0.5	0.13	0.95	1935.47	0.5	0.73	0.32	0.89	6883.36	0.21947041	VALIGA_13b73uwmx5	489
10491.85	90.5	33.37	0.63	0.75	0.34	0.93	7389.25	0.45	0.81	0.41	0.9	3102.59	0.7042847	VALIGA_13b73uwmx5	489
16221.27	123.99	182.41	0.68	0.17	0.01	0.93	9884.63	0.45	0.5	0.14	0.87	6336.64	0.6093623	VALIGA_13b73uwmx5	489
25626.27	164.82	33.37	0.83	0.49	0.13	0.98	16450.06	0.52	0.57	0.18	0.92	9176.22	0.64192176	VALIGA_13b73uwmx5	489
27600.52	157.42	85.36	0.68	0.63	0.23	0.96	16487.58	0.34	0.66	0.25	0.87	11112.94	0.59736484	VALIGA_13b73uwmx5	489
12051.96	104.54	407.03	0.77	0.64	0.23	0.97	3410.29	0.45	0.8	0.4	0.85	8641.66	0.2829656	VALIGA_13b73uwmx5	489
10713.92	98.33	85.36	0.4	0.45	0.11	0.91	2640.13	0.07	0.67	0.26	0.42	8073.79	0.24642055	VALIGA_13b73uwmx5	489
28864.41	165.77	50.07	0.71	0.42	0.09	0.96	12319.97	0.13	0.87	0.51	0.65	16544.44	0.42682216	VALIGA_13b73uwmx5	489
18131.95	126.38	116.27	0.8	0.61	0.21	0.98	10324.13	0.55	0.73	0.31	0.9	7807.82	0.56938887	VALIGA_13b73uwmx5	489
6486.51	80.5	300.54	0.64	0.33	0.06	0.96	1227.16	0.45	0.69	0.28	0.89	5259.34	0.18918648	VALIGA_13b73uwmx5	489
23531.15	152.54	303.04	0.67	0.56	0.17	0.98	18781.92	0.41	0.62	0.22	0.93	4749.24	0.79817265	VALIGA_13b73uwmx5	489
14183.8	99.33	854.39	0.3	0.78	0.37	0.92	8549.9	0.27	0.79	0.39	0.79	5633.9	0.60279334	VALIGA_13b73uwmx5	489
2841.74	39.58	45.21	0.36	0.85	0.47	0.8	1469.94	0.26	0.87	0.51	0.76	1371.8	0.5172676	VALIGA_b0i4acgxiz	71
7579.04	70.59	45.21	0.33	0.45	0.11	0.8	6264.54	0.24	0.47	0.12	0.78	1314.49	0.82656115	VALIGA_b0i4acgxiz	71
5993.91	43.97	209.26	0.13	0.95	0.7	0.56	3568.35	0.15	0.95	0.69	0.47	2425.56	0.5953293	VALIGA_b0i4acgxiz	71
25167.45	158.35	14.31	0.78	0.46	0.11	0.98	16855.77	0.66	0.41	0.09	0.94	8311.68	0.66974485	VALIGA_b0i4acgxiz	71
19769.72	144.42	14.31	0.74	0.3	0.05	0.97	15235.06	0.58	0.32	0.05	0.95	4534.66	0.770626	VALIGA_b0i4acgxiz	71
13422.4	70.82	175.69	0.31	0.79	0.39	0.73	8765.72	0.2	0.77	0.36	0.64	4656.68	0.6530665	VALIGA_b0i4acgxiz	71
26471.14	163.66	115.6	0.61	0.57	0.18	0.97	18396.1	0.4	0.6	0.2	0.92	8075.04	0.69494927	VALIGA_b0i4acgxiz	71
33794.44	130.58	79.32	0.41	0.93	0.63	0.86	21138.0	0.3	0.94	0.66	0.72	12656.44	0.6254875	VALIGA_b0i4acgxiz	71
10263.74	106.0	134.32	0.67	0.24	0.03	0.97	5734.65	0.48	0.49	0.13	0.91	4529.09	0.55872905	VALIGA_b0i4acgxiz	71
16639.16	133.01	77.28	0.79	0.49	0.13	0.98	11780.87	0.51	0.61	0.21	0.92	4858.28	0.70802075	VALIGA_b0i4acgxiz	71
20306.44	143.68	471.27	0.68	0.36	0.07	0.98	15782.23	0.48	0.4	0.08	0.94	4524.2	0.7772032	VALIGA_b0i4acgxiz	71
16659.85	79.63	77.28	0.22	0.93	0.63	0.69	9443.89	0.15	0.95	0.7	0.71	7215.96	0.56686527	VALIGA_b0i4acgxiz	71
13511.66	113.04	141.61	0.77	0.63	0.22	0.97	10509.7	0.52	0.63	0.22	0.92	3001.96	0.77782446	VALIGA_b0i4acgxiz	71
17495.85	141.06	67.91	0.8	0.4	0.08	0.99	13443.77	0.68	0.29	0.04	0.96	4052.08	0.7683976	VALIGA_b0i4acgxiz	71
15374.58	108.9	67.91	0.53	0.72	0.31	0.94	10793.64	0.46	0.76	0.35	0.9	4580.94	0.70204455	VALIGA_b0i4acgxiz	71
23762.78	156.06	78.55	0.83	0.48	0.12	0.98	19110.88	0.72	0.42	0.09	0.97	4651.9	0.8042359	VALIGA_b0i4acgxiz	71
9869.85	88.17	115.74	0.55	0.7	0.28	0.91	5646.87	0.53	0.76	0.35	0.89	4222.98	0.5721333	VALIGA_b0i4acgxiz	71
14078.73	120.84	48.83	0.73	0.47	0.12	0.94	10716.88	0.5	0.37	0.07	0.92	3361.85	0.7612107	VALIGA_b0i4acgxiz	71
7434.28	84.42	142.52	0.8	0.61	0.21	0.98	1408.53	0.57	0.75	0.34	0.87	6025.75	0.18946421	VALIGA_b0i4acgxiz	71
21015.65	148.06	175.22	0.79	0.41	0.09	0.97	16355.45	0.51	0.41	0.09	0.91	4660.2	0.778251	VALIGA_b0i4acgxiz	71
13343.48	116.0	48.83	0.79	0.25	0.03	0.96	9776.72	0.65	0.33	0.05	0.93	3566.76	0.7326964	VALIGA_b0i4acgxiz	71
4925.15	68.78	170.49	0.69	0.58	0.19	0.97	1369.08	0.34	0.8	0.4	0.81	3556.07	0.27797732	VALIGA_b0i4acgxiz	71
45670.04	157.15	409.72	0.29	0.84	0.46	0.87	28391.83	0.18	0.9	0.57	0.72	17278.21	0.621673	VALIGA_egl9fq09ax	129
20627.67	149.78	114.37	0.8	0.48	0.13	0.98	14074.07	0.47	0.54	0.16	0.93	6553.6	0.68229085	VALIGA_egl9fq09ax	129
24657.0	149.6	55.86	0.8	0.7	0.29	0.98	17332.56	0.45	0.71	0.3	0.94	7324.44	0.70294684	VALIGA_egl9fq09ax	129
27029.23	151.64	359.59	0.76	0.7	0.29	0.98	19654.42	0.45	0.7	0.29	0.94	7374.81	0.72715425	VALIGA_egl9fq09ax	129
16721.26	129.11	55.86	0.76	0.48	0.12	0.97	8937.2	0.59	0.53	0.15	0.92	7784.06	0.5344812	VALIGA_egl9fq09ax	129
13067.39	96.56	78.37	0.4	0.85	0.48	0.85	3981.69	0.52	0.93	0.63	0.9	9085.7	0.3047043	VALIGA_egl9fq09ax	129
10634.1	107.93	78.37	0.75	0.41	0.09	0.98	4479.4	0.48	0.61	0.21	0.84	6154.7	0.4212298	VALIGA_egl9fq09ax	129
22282.5	153.83	22.42	0.73	0.45	0.11	0.98	16469.84	0.44	0.51	0.14	0.91	5812.66	0.7391379	VALIGA_egl9fq09ax	129
16489.17	120.71	483.29	0.72	0.66	0.25	0.97	9619.8	0.49	0.76	0.34	0.89	6869.37	0.5834011	VALIGA_egl9fq09ax	129
14438.86	120.38	39.63	0.53	0.59	0.19	0.91	9205.21	0.45	0.64	0.23	0.87	5233.64	0.63753027	VALIGA_egl9fq09ax	129
25247.05	163.79	408.38	0.74	0.38	0.08	0.97	20382.17	0.52	0.37	0.07	0.96	4864.88	0.807309	VALIGA_egl9fq09ax	129
6341.98	77.25	475.73	0.43	0.58	0.19	0.92	4120.64	0.6	0.55	0.17	0.94	2221.34	0.6497403	VALIGA_9qzhd7wfc2	406
12268.23	99.82	55.3	0.64	0.74	0.33	0.94	8740.82	0.48	0.69	0.27	0.94	3527.42	0.7124761	VALIGA_9qzhd7wfc2	406
6262.5	62.52	55.3	0.42	0.87	0.51	0.94	1621.51	0.39	0.79	0.38	0.8	4640.98	0.25892374	VALIGA_9qzhd7wfc2	406
21331.31	122.29	16.74	0.48	0.8	0.39	0.9	13214.19	0.45	0.74	0.33	0.89	8117.12	0.61947393	VALIGA_9qzhd7wfc2	406
14606.24	93.53	16.74	0.44	0.87	0.51	0.93	5857.46	0.19	0.94	0.67	0.68	8748.78	0.4010245	VALIGA_9qzhd7wfc2	406
9562.49	87.02	658.16	0.7	0.7	0.29	0.96	5488.81	0.39	0.73	0.31	0.85	4073.68	0.5739938	VALIGA_9qzhd7wfc2	406
4600.73	63.76	400.82	0.77	0.59	0.19	0.97	1921.25	0.68	0.75	0.34	0.92	2679.48	0.4175968	VALIGA_9qzhd7wfc2	406
14777.71	118.75	283.23	0.81	0.58	0.19	0.98	10880.4	0.41	0.55	0.17	0.91	3897.32	0.736271	VALIGA_9qzhd7wfc2	406
5455.83	70.69	382.4	0.72	0.22	0.02	0.95	2730.87	0.53	0.6	0.2	0.88	2724.96	0.5005416	VALIGA_9qzhd7wfc2	406
5758.19	46.69	283.23	0.13	0.79	0.39	0.59	1666.43	0.3	0.76	0.35	0.72	4091.76	0.2894017	VALIGA_9qzhd7wfc2	406
1920.8	27.15	1928.95	0.23	0.94	0.66	0.8	1599.91	0.31	0.9	0.57	0.86	320.89	0.8329394	VALIGA_9qzhd7wfc2	406
2666.29	45.87	372.85	0.18	0.61	0.21	0.83	1596.27	0.17	0.6	0.2	0.74	1070.02	0.5986858	VALIGA_9qzhd7wfc2	406
7742.1	42.53	23.94	0.06	0.93	0.64	0.53	5297.55	0.09	0.86	0.49	0.51	2444.55	0.6842523	VALIGA_9qzhd7wfc2	406
41750.32	136.05	212.36	0.32	0.94	0.66	0.81	30556.99	0.21	0.95	0.68	0.71	11193.33	0.73189837	VALIGA_6iamk7j9tw	39
16374.44	130.84	75.2	0.8	0.49	0.13	0.97	11299.08	0.6	0.41	0.09	0.95	5075.36	0.69004375	VALIGA_6iamk7j9tw	39
12871.24	115.81	75.2	0.74	0.39	0.08	0.96	9372.37	0.36	0.5	0.14	0.9	3498.87	0.7281637	VALIGA_6iamk7j9tw	39
18550.97	131.51	212.36	0.79	0.55	0.16	0.97	11087.46	0.35	0.8	0.4	0.86	7463.51	0.5976755	VALIGA_6iamk7j9tw	39
2933.96	45.61	114.81	0.55	0.8	0.4	0.93	836.23	0.49	0.8	0.4	0.88	2097.73	0.28501752	VALIGA_6iamk7j9tw	39
15640.44	127.52	100.59	0.67	0.22	0.03	0.95	11481.24	0.43	0.51	0.14	0.92	4159.19	0.734074	VALIGA_6iamk7j9tw	39
16070.38	125.34	8.83	0.78	0.56	0.17	0.97	12087.78	0.47	0.57	0.18	0.94	3982.6	0.7521776	VALIGA_6iamk7j9tw	39
10932.25	104.59	8.83	0.8	0.35	0.06	0.97	7809.19	0.65	0.28	0.04	0.93	3123.06	0.71432596	VALIGA_6iamk7j9tw	39
9495.97	78.75	72.97	0.61	0.86	0.5	0.93	4653.95	0.51	0.78	0.37	0.91	4842.02	0.49009737	VALIGA_6iamk7j9tw	39
13388.97	113.6	23.94	0.73	0.55	0.16	0.96	10035.98	0.38	0.6	0.2	0.91	3352.98	0.7495707	VALIGA_6iamk7j9tw	39
20286.42	124.86	42.54	0.56	0.69	0.28	0.9	15302.83	0.4	0.78	0.38	0.88	4983.59	0.7543386	VALIGA_6iamk7j9tw	39
16529.77	77.07	76.21	0.14	0.96	0.72	0.78	8223.66	0.16	0.92	0.61	0.61	8306.1	0.49750602	VALIGA_07yu41m3om	470
12151.0	106.82	76.21	0.6	0.54	0.16	0.95	2065.89	0.36	0.85	0.47	0.78	10085.11	0.1700181	VALIGA_07yu41m3om	470
10635.81	105.83	300.43	0.6	0.37	0.07	0.94	7051.31	0.68	0.5	0.13	0.95	3584.5	0.6629782	VALIGA_07yu41m3om	470
3276.0	52.6	325.37	0.33	0.64	0.23	0.91	2621.94	0.36	0.76	0.35	0.88	654.06	0.800348	VALIGA_07yu41m3om	470
2417.03	36.26	274.41	0.25	0.78	0.37	0.85	1485.06	0.12	0.92	0.6	0.64	931.97	0.6144152	VALIGA_07yu41m3om	470
2110.01	32.58	274.41	0.27	0.68	0.27	0.67	1071.04	0.24	0.71	0.3	0.72	1038.97	0.5075995	VALIGA_07yu41m3om	470
22072.7	150.72	67.16	0.8	0.57	0.18	0.98	16191.14	0.6	0.68	0.26	0.97	5881.57	0.7335369	VALIGA_07yu41m3om	470
10081.69	101.03	14.16	0.77	0.13	0.01	0.97	5745.11	0.56	0.59	0.19	0.91	4336.58	0.56985587	VALIGA_07yu41m3om	470
20667.47	125.78	14.16	0.38	0.72	0.31	0.88	13427.29	0.24	0.76	0.35	0.77	7240.18	0.64968234	VALIGA_07yu41m3om	470
6407.82	48.57	48.62	0.1	0.9	0.56	0.69	2305.03	0.18	0.78	0.37	0.81	4102.79	0.3597214	VALIGA_07yu41m3om	470
6364.04	63.83	48.62	0.15	0.68	0.26	0.82	4837.82	0.2	0.69	0.27	0.84	1526.22	0.76018065	VALIGA_07yu41m3om	470
2845.38	35.08	278.24	0.2	0.87	0.5	0.78	1264.35	0.21	0.87	0.51	0.64	1581.03	0.4443519	VALIGA_07yu41m3om	470
8787.33	39.67	278.24	0.03	0.93	0.64	0.49	2636.15	0.04	0.96	0.72	0.34	6151.17	0.2999944	VALIGA_07yu41m3om	470
12194.78	115.52	94.82	0.66	0.37	0.07	0.96	4353.18	0.47	0.64	0.23	0.88	7841.6	0.35697076	VALIGA_t2fffm5z6h	546
18222.35	138.39	94.82	0.81	0.5	0.13	0.98	12123.48	0.47	0.64	0.23	0.93	6098.87	0.66530824	VALIGA_t2fffm5z6h	546
6432.84	76.17	148.7	0.74	0.63	0.23	0.97	763.57	0.54	0.52	0.14	0.86	5669.27	0.11869874	VALIGA_t2fffm5z6h	546
15067.45	125.99	10.98	0.68	0.39	0.08	0.97	7579.83	0.47	0.59	0.19	0.9	7487.61	0.5030599	VALIGA_t2fffm5z6h	546
12254.25	110.0	10.98	0.78	0.55	0.16	0.98	1324.61	0.62	0.6	0.2	0.89	10929.63	0.108093925	VALIGA_t2fffm5z6h	546
17902.94	118.85	188.11	0.58	0.59	0.19	0.94	7483.75	0.35	0.56	0.17	0.83	10419.19	0.41801792	VALIGA_t2fffm5z6h	546
21232.27	140.38	5.49	0.7	0.74	0.32	0.95	14283.19	0.38	0.75	0.33	0.9	6949.08	0.6727114	VALIGA_t2fffm5z6h	546
20867.6	147.4	5.49	0.79	0.51	0.14	0.99	14268.75	0.58	0.61	0.21	0.94	6598.85	0.6837753	VALIGA_t2fffm5z6h	546
19748.0	144.55	120.97	0.75	0.52	0.14	0.98	13990.84	0.42	0.57	0.18	0.93	5757.17	0.70846874	VALIGA_t2fffm5z6h	546
8222.07	81.94	186.34	0.53	0.7	0.29	0.9	5116.98	0.45	0.6	0.2	0.9	3105.09	0.62234694	VALIGA_8kgrqxite6	252
12567.29	92.19	25.65	0.58	0.82	0.42	0.92	8646.55	0.47	0.85	0.47	0.93	3920.74	0.6880202	VALIGA_8kgrqxite6	252
16480.53	132.46	3.58	0.79	0.3	0.05	0.97	11213.0	0.59	0.41	0.09	0.93	5267.53	0.6803786	VALIGA_8kgrqxite6	252
16878.86	124.7	3.58	0.74	0.65	0.24	0.97	11761.43	0.53	0.7	0.29	0.92	5117.43	0.69681424	VALIGA_8kgrqxite6	252
4182.73	45.19	125.49	0.55	0.92	0.61	0.98	1820.17	0.45	0.95	0.68	0.94	2362.56	0.43516317	VALIGA_8kgrqxite6	252
8130.08	78.65	125.49	0.63	0.75	0.34	0.95	5429.0	0.39	0.8	0.4	0.91	2701.08	0.6677671	VALIGA_8kgrqxite6	252
4178.64	38.44	238.0	0.2	0.8	0.39	0.62	2704.38	0.19	0.9	0.56	0.62	1474.26	0.6471914	VALIGA_8kgrqxite6	252
2770.33	38.54	5.4	0.43	0.81	0.41	0.81	1189.53	0.4	0.76	0.35	0.76	1580.8	0.42938206	VALIGA_8kgrqxite6	252
7289.64	54.9	238.0	0.18	0.76	0.35	0.75	3433.49	0.25	0.83	0.44	0.78	3856.15	0.47100955	VALIGA_8kgrqxite6	252
18043.82	141.63	384.81	0.73	0.38	0.07	0.96	11371.51	0.55	0.48	0.12	0.93	6672.31	0.6302163	VALIGA_8kgrqxite6	252
12718.42	105.44	280.35	0.55	0.44	0.1	0.95	8890.69	0.4	0.5	0.14	0.91	3827.73	0.6990405	VALIGA_8kgrqxite6	252
14681.63	127.74	96.4	0.82	0.42	0.09	0.99	9357.7	0.47	0.59	0.19	0.93	5323.93	0.63737476	VALIGA_8kgrqxite6	252
12564.91	53.5	131.73	0.21	0.68	0.27	0.65	4560.93	0.11	0.77	0.36	0.45	8003.97	0.36298946	VALIGA_8kgrqxite6	252
6972.51	78.38	40.14	0.55	0.62	0.22	0.93	3359.47	0.29	0.73	0.32	0.79	3613.04	0.48181644	VALIGA_8kgrqxite6	252
12895.35	121.15	40.14	0.82	0.42	0.09	0.99	8336.81	0.71	0.64	0.23	0.96	4558.54	0.64649737	VALIGA_8kgrqxite6	252
17265.7	120.25	34.93	0.78	0.69	0.28	0.98	10548.7	0.58	0.7	0.29	0.95	6717.0	0.61096275	VALIGA_8kgrqxite6	252
20014.2	142.36	34.93	0.82	0.63	0.22	0.99	13686.43	0.58	0.55	0.17	0.95	6327.77	0.683836	VALIGA_8kgrqxite6	252
12733.08	116.11	61.59	0.8	0.48	0.12	0.98	9315.97	0.52	0.5	0.13	0.95	3417.12	0.7316352	VALIGA_8kgrqxite6	252
22014.82	141.65	3.77	0.59	0.63	0.23	0.95	13677.79	0.53	0.66	0.25	0.93	8337.03	0.6212992	VALIGA_8kgrqxite6	252
24172.6	141.79	3.77	0.59	0.65	0.24	0.94	13747.95	0.36	0.69	0.28	0.85	10424.65	0.5687411	VALIGA_8kgrqxite6	252
13167.12	110.24	62.82	0.66	0.44	0.1	0.97	8095.63	0.61	0.44	0.1	0.91	5071.49	0.6148368	VALIGA_8kgrqxite6	252
8194.21	83.59	62.82	0.69	0.65	0.24	0.96	4168.4	0.33	0.77	0.36	0.85	4025.81	0.50870067	VALIGA_8kgrqxite6	252
24907.96	142.03	66.43	0.57	0.69	0.27	0.96	16319.4	0.37	0.64	0.23	0.92	8588.56	0.65518814	VALIGA_8kgrqxite6	252
8765.61	83.0	68.67	0.65	0.75	0.34	0.95	4742.98	0.68	0.82	0.42	0.95	4022.63	0.54108953	VALIGA_8kgrqxite6	252
7245.75	67.88	68.67	0.47	0.88	0.53	0.92	3695.37	0.28	0.91	0.58	0.84	3550.39	0.5100052	VALIGA_8kgrqxite6	252
8033.08	91.57	66.43	0.8	0.45	0.11	0.98	5957.64	0.66	0.4	0.08	0.95	2075.45	0.7416383	VALIGA_8kgrqxite6	252
5896.46	52.6	237.7	0.18	0.91	0.58	0.8	715.13	0.56	0.92	0.61	0.94	5181.34	0.121281244	VALIGA_8kgrqxite6	252
10369.95	103.56	110.02	0.64	0.4	0.08	0.96	6513.46	0.51	0.5	0.13	0.92	3856.49	0.6281091	VALIGA_8kgrqxite6	252
6672.31	70.38	135.78	0.76	0.79	0.39	0.97	4459.62	0.66	0.79	0.39	0.94	2212.69	0.6683772	VALIGA_8kgrqxite6	252
21295.38	144.12	110.02	0.78	0.66	0.25	0.98	12573.32	0.43	0.65	0.24	0.92	8722.06	0.5904248	VALIGA_8kgrqxite6	252
19998.62	135.26	135.67	0.72	0.63	0.23	0.97	14447.84	0.45	0.71	0.3	0.93	5550.78	0.72244185	VALIGA_8kgrqxite6	252
18104.77	130.8	162.51	0.75	0.59	0.19	0.97	7649.2	0.4	0.49	0.13	0.86	10455.57	0.42249638	VALIGA_8kgrqxite6	252
11035.27	105.57	162.51	0.79	0.52	0.15	0.98	5816.75	0.67	0.34	0.06	0.95	5218.52	0.5271054	VALIGA_8kgrqxite6	252
2228.05	41.81	360.16	0.4	0.56	0.17	0.86	998.38	0.36	0.45	0.11	0.86	1229.67	0.44809586	VALIGA_8kgrqxite6	252
10731.78	102.39	489.52	0.44	0.57	0.18	0.91	5709.41	0.34	0.58	0.19	0.88	5022.37	0.5320096	VALIGA_8kgrqxite6	252
10796.71	109.29	167.3	0.57	0.35	0.06	0.96	6750.88	0.46	0.48	0.12	0.93	4045.82	0.625272	VALIGA_rx0gdu61b1	139
11225.74	110.17	89.0	0.76	0.46	0.11	0.97	7102.36	0.56	0.64	0.23	0.93	4123.37	0.63268524	VALIGA_rx0gdu61b1	139
10910.99	103.9	74.06	0.79	0.58	0.19	0.98	7178.09	0.57	0.37	0.07	0.94	3732.89	0.6578771	VALIGA_rx0gdu61b1	139
19099.51	135.67	61.54	0.76	0.62	0.21	0.98	13033.51	0.61	0.45	0.11	0.94	6066.0	0.6824002	VALIGA_rx0gdu61b1	139
12186.02	105.02	155.65	0.75	0.71	0.3	0.98	9358.38	0.56	0.67	0.26	0.95	2827.64	0.7679603	VALIGA_rx0gdu61b1	139
7006.85	81.63	10.87	0.59	0.59	0.19	0.94	3631.8	0.32	0.69	0.27	0.86	3375.04	0.51832134	VALIGA_rx0gdu61b1	139
6100.57	77.89	32.79	0.74	0.45	0.11	0.96	2674.93	0.59	0.59	0.19	0.9	3425.65	0.43847215	VALIGA_rx0gdu61b1	139
18787.26	130.16	40.64	0.69	0.6	0.2	0.97	12640.3	0.44	0.53	0.15	0.89	6146.97	0.67281234	VALIGA_rx0gdu61b1	139
19995.44	136.97	10.87	0.77	0.63	0.23	0.99	13055.45	0.51	0.49	0.13	0.94	6939.98	0.6529214	VALIGA_rx0gdu61b1	139
25467.08	156.85	32.79	0.69	0.56	0.17	0.98	18402.35	0.52	0.52	0.15	0.94	7064.72	0.72259367	VALIGA_rx0gdu61b1	139
9772.06	85.8	61.54	0.6	0.64	0.23	0.92	3975.66	0.48	0.94	0.65	0.89	5796.4	0.4068395	VALIGA_rx0gdu61b1	139
19251.43	141.0	40.64	0.84	0.59	0.19	0.99	14241.91	0.54	0.56	0.17	0.95	5009.52	0.73978454	VALIGA_rx0gdu61b1	139
21051.24	154.06	204.22	0.84	0.45	0.11	0.99	15016.96	0.76	0.5	0.13	0.97	6034.28	0.71335274	VALIGA_rx0gdu61b1	139
13858.82	108.72	217.56	0.51	0.74	0.32	0.9	8062.19	0.37	0.85	0.48	0.85	5796.62	0.5817371	VALIGA_rx0gdu61b1	139
22475.92	146.81	33.08	0.78	0.63	0.22	0.98	16388.77	0.61	0.37	0.07	0.94	6087.15	0.72917014	VALIGA_rx0gdu61b1	139
13603.2	119.44	134.29	0.74	0.5	0.13	0.97	9707.13	0.62	0.49	0.13	0.96	3896.07	0.71359164	VALIGA_rx0gdu61b1	139
23997.37	155.4	24.21	0.81	0.51	0.14	0.98	17718.38	0.64	0.39	0.08	0.96	6278.98	0.73834676	VALIGA_rx0gdu61b1	139
11514.22	90.5	451.46	0.67	0.81	0.41	0.96	7389.48	0.41	0.83	0.44	0.87	4124.74	0.6417699	VALIGA_rx0gdu61b1	139
18583.27	124.87	79.63	0.63	0.7	0.29	0.94	12463.59	0.28	0.62	0.22	0.87	6119.68	0.67068875	VALIGA_rx0gdu61b1	139
14352.78	91.88	113.21	0.62	0.85	0.48	0.96	9140.97	0.41	0.86	0.5	0.9	5211.81	0.636878	VALIGA_rx0gdu61b1	139
20849.75	138.61	67.99	0.58	0.63	0.22	0.96	13661.3	0.61	0.57	0.18	0.95	7188.44	0.6552261	VALIGA_rx0gdu61b1	139
18189.94	113.54	79.63	0.5	0.64	0.24	0.9	8270.17	0.21	0.75	0.34	0.77	9919.77	0.45465624	VALIGA_rx0gdu61b1	139
6131.73	74.45	33.08	0.75	0.64	0.23	0.96	3313.64	0.47	0.41	0.09	0.88	2818.09	0.5404087	VALIGA_rx0gdu61b1	139
20476.09	135.99	24.21	0.8	0.68	0.26	0.99	14590.89	0.66	0.41	0.09	0.96	5885.2	0.7125819	VALIGA_rx0gdu61b1	139
15903.79	116.33	134.29	0.57	0.49	0.13	0.95	11184.69	0.38	0.58	0.19	0.91	4719.1	0.703272	VALIGA_rx0gdu61b1	139
6364.04	74.47	338.1	0.45	0.57	0.18	0.89	2665.15	0.59	0.61	0.21	0.93	3698.89	0.4187827	VALIGA_rx0gdu61b1	139
20772.54	143.25	67.99	0.71	0.6	0.2	0.97	14348.12	0.54	0.47	0.12	0.94	6424.42	0.6907253	VALIGA_rx0gdu61b1	139
2486.28	40.47	194.55	0.72	0.81	0.41	0.95	1110.72	0.46	0.72	0.31	0.86	1375.56	0.4467397	VALIGA_rx0gdu61b1	139
18073.16	120.9	33.66	0.69	0.68	0.27	0.97	13005.76	0.48	0.53	0.15	0.92	5067.4	0.71961737	VALIGA_rx0gdu61b1	139
18015.85	138.88	18.35	0.79	0.42	0.09	0.98	12260.62	0.68	0.51	0.14	0.94	5755.23	0.6805463	VALIGA_rx0gdu61b1	139
10135.82	94.83	153.88	0.62	0.71	0.3	0.97	6807.4	0.59	0.5	0.13	0.95	3328.42	0.6716181	VALIGA_rx0gdu61b1	139
15432.8	122.03	18.35	0.75	0.61	0.21	0.98	9913.86	0.64	0.35	0.06	0.94	5518.94	0.64238894	VALIGA_rx0gdu61b1	139
8348.29	88.1	116.38	0.71	0.56	0.17	0.95	5440.71	0.5	0.43	0.1	0.9	2907.58	0.6517155	VALIGA_rx0gdu61b1	139
9150.63	92.88	218.3	0.78	0.64	0.23	0.98	4665.43	0.57	0.78	0.37	0.89	4485.2	0.50984794	VALIGA_rx0gdu61b1	139
8540.8	92.13	354.19	0.76	0.43	0.1	0.97	5013.95	0.64	0.64	0.23	0.93	3526.85	0.5870586	VALIGA_rx0gdu61b1	139
22158.78	136.92	268.91	0.62	0.59	0.19	0.92	16089.71	0.41	0.67	0.26	0.87	6069.08	0.7261099	VALIGA_rx0gdu61b1	139
18115.8	130.2	55.95	0.71	0.67	0.26	0.98	14157.31	0.72	0.67	0.26	0.95	3958.49	0.7814896	VALIGA_rx0gdu61b1	139
18586.9	78.91	412.25	0.2	0.9	0.56	0.77	5062.51	0.24	0.91	0.58	0.51	13524.4	0.2723698	VALIGA_rx0gdu61b1	139
5804.93	68.68	55.95	0.65	0.65	0.24	0.95	3044.03	0.55	0.8	0.39	0.91	2760.89	0.524387	VALIGA_rx0gdu61b1	139
15603.71	113.11	44.99	0.62	0.63	0.22	0.94	12193.3	0.39	0.61	0.21	0.92	3410.41	0.78143597	VALIGA_rx0gdu61b1	139
2759.53	52.25	44.99	0.79	0.51	0.14	0.96	1438.78	0.46	0.63	0.23	0.86	1320.75	0.5213859	VALIGA_rx0gdu61b1	139
12005.79	84.16	412.25	0.18	0.35	0.06	0.78	7671.37	0.19	0.69	0.27	0.78	4334.42	0.6389725	VALIGA_rx0gdu61b1	139
6822.86	81.92	643.08	0.73	0.33	0.06	0.95	2172.21	0.48	0.78	0.38	0.86	4650.65	0.31837237	VALIGA_zpwnpoqvp7	356
14893.7	120.99	643.08	0.64	0.56	0.17	0.96	11072.57	0.66	0.65	0.24	0.96	3821.13	0.74343985	VALIGA_zpwnpoqvp7	356
19651.92	145.25	83.89	0.82	0.49	0.13	0.99	13062.39	0.34	0.47	0.12	0.93	6589.53	0.66468775	VALIGA_zpwnpoqvp7	356
17975.37	139.84	83.89	0.42	0.46	0.11	0.92	10021.54	0.27	0.12	0.01	0.85	7953.83	0.5575151	VALIGA_zpwnpoqvp7	356
9327.91	86.2	223.93	0.5	0.63	0.22	0.92	2775.56	0.7	0.63	0.22	0.94	6552.34	0.2975543	VALIGA_zpwnpoqvp7	356
9359.18	87.37	21.51	0.67	0.64	0.23	0.96	5508.6	0.47	0.45	0.11	0.92	3850.58	0.5885772	VALIGA_zpwnpoqvp7	356
14642.74	108.94	120.05	0.47	0.65	0.24	0.91	6111.83	0.36	0.57	0.18	0.81	8530.91	0.4173966	VALIGA_zpwnpoqvp7	356
4988.82	66.63	348.04	0.66	0.64	0.23	0.97	3063.7	0.74	0.73	0.32	0.95	1925.12	0.61411315	VALIGA_zpwnpoqvp7	356
14425.1	108.94	185.42	0.72	0.73	0.32	0.96	10815.7	0.52	0.7	0.29	0.93	3609.4	0.74978334	VALIGA_zpwnpoqvp7	356
19335.23	143.41	90.73	0.8	0.49	0.13	0.99	12756.74	0.69	0.5	0.13	0.96	6578.5	0.6597667	VALIGA_zpwnpoqvp7	356
15037.09	109.51	30.25	0.69	0.68	0.26	0.95	10855.15	0.56	0.71	0.29	0.94	4181.93	0.72189164	VALIGA_zpwnpoqvp7	356
3354.23	58.0	323.2	0.47	0.55	0.17	0.96	2317.42	0.42	0.5	0.13	0.9	1036.81	0.6908948	VALIGA_zpwnpoqvp7	356
5059.21	73.51	30.25	0.8	0.41	0.09	0.98	2548.94	0.48	0.43	0.1	0.9	2510.27	0.50382173	VALIGA_zpwnpoqvp7	356
21836.41	150.66	44.19	0.83	0.44	0.1	0.98	14766.23	0.59	0.58	0.18	0.95	7070.18	0.6762206	VALIGA_zpwnpoqvp7	356
12171.81	109.12	277.13	0.81	0.43	0.1	0.97	8837.02	0.54	0.57	0.18	0.93	3334.79	0.7260235	VALIGA_zpwnpoqvp7	356
15152.85	111.07	58.61	0.79	0.74	0.33	0.98	10128.2	0.67	0.7	0.28	0.95	5024.64	0.6684023	VALIGA_zpwnpoqvp7	356
8775.27	99.86	78.92	0.79	0.39	0.08	0.97	3371.86	0.65	0.7	0.28	0.92	5403.41	0.38424572	VALIGA_zpwnpoqvp7	356
18194.49	145.04	44.19	0.82	0.24	0.03	0.98	12304.74	0.7	0.32	0.05	0.96	5889.75	0.6762894	VALIGA_zpwnpoqvp7	356
6465.24	78.79	139.61	0.79	0.59	0.19	0.98	3158.08	0.67	0.39	0.08	0.92	3307.16	0.48847064	VALIGA_zpwnpoqvp7	356
2384.85	29.77	200.38	0.11	0.76	0.35	0.66	1252.07	0.28	0.78	0.37	0.71	1132.78	0.52500993	VALIGA_zpwnpoqvp7	356
11290.89	105.18	154.76	0.73	0.58	0.19	0.96	7827.04	0.68	0.64	0.23	0.94	3463.85	0.6932173	VALIGA_zpwnpoqvp7	356
17281.85	132.39	124.95	0.83	0.56	0.17	0.98	11807.37	0.7	0.66	0.24	0.95	5474.48	0.6832237	VALIGA_zpwnpoqvp7	356
11151.82	108.58	139.61	0.83	0.47	0.12	0.98	5411.03	0.52	0.66	0.25	0.9	5740.79	0.48521498	VALIGA_zpwnpoqvp7	356
6426.13	67.83	58.34	0.69	0.75	0.34	0.94	1648.69	0.64	0.81	0.41	0.92	4777.44	0.25656033	VALIGA_zpwnpoqvp7	356
9780.02	88.75	120.45	0.48	0.72	0.3	0.94	4603.57	0.52	0.71	0.3	0.9	5176.45	0.4707117	VALIGA_zpwnpoqvp7	356
17012.24	95.38	120.45	0.39	0.64	0.23	0.95	7362.99	0.23	0.7	0.28	0.65	9649.25	0.43280545	VALIGA_zpwnpoqvp7	356
6457.97	80.24	5.25	0.79	0.49	0.13	0.97	1727.04	0.6	0.79	0.39	0.91	4730.93	0.26742768	VALIGA_zpwnpoqvp7	356
16004.76	127.26	5.25	0.8	0.6	0.2	0.98	7111.46	0.54	0.68	0.27	0.9	8893.3	0.44433406	VALIGA_zpwnpoqvp7	356
13413.53	118.41	159.51	0.81	0.44	0.1	0.98	7923.81	0.35	0.67	0.25	0.89	5489.72	0.59073263	VALIGA_zpwnpoqvp7	356
14251.92	125.36	113.19	0.8	0.45	0.11	0.99	10061.57	0.55	0.58	0.19	0.95	4190.35	0.70597994	VALIGA_zpwnpoqvp7	356
7914.26	89.7	294.41	0.76	0.52	0.15	0.97	4700.0	0.6	0.54	0.16	0.9	3214.26	0.59386474	VALIGA_zpwnpoqvp7	356
8910.02	93.1	113.19	0.7	0.55	0.16	0.94	5064.78	0.47	0.67	0.25	0.87	3845.24	0.56843644	VALIGA_zpwnpoqvp7	356
15814.75	115.74	80.48	0.59	0.41	0.09	0.93	8458.93	0.42	0.6	0.2	0.87	7355.82	0.534876	VALIGA_nwy71sym5p	575
8599.48	97.64	0.67	0.83	0.44	0.1	0.98	617.79	0.45	0.84	0.46	0.86	7981.69	0.07184039	VALIGA_nwy71sym5p	575
18627.61	128.6	0.67	0.57	0.64	0.23	0.96	13518.94	0.42	0.66	0.25	0.9	5108.68	0.7257474	VALIGA_nwy71sym5p	575
20827.23	141.77	36.02	0.35	0.27	0.04	0.89	8699.2	0.27	0.74	0.33	0.77	12128.03	0.41768396	VALIGA_nwy71sym5p	575
6552.91	65.3	31.05	0.62	0.78	0.37	0.93	3864.0	0.46	0.81	0.41	0.88	2688.91	0.5896617	VALIGA_nwy71sym5p	575
14462.17	107.25	13.34	0.55	0.68	0.27	0.93	4724.79	0.42	0.44	0.1	0.88	9737.38	0.32669994	VALIGA_nwy71sym5p	575
20449.6	144.8	54.92	0.72	0.44	0.1	0.97	13665.51	0.49	0.42	0.09	0.93	6784.09	0.6682532	VALIGA_nwy71sym5p	575
20086.63	132.57	54.92	0.6	0.64	0.23	0.96	13120.38	0.38	0.66	0.25	0.9	6966.25	0.6531897	VALIGA_nwy71sym5p	575
6530.97	76.96	273.59	0.53	0.59	0.19	0.94	1366.23	0.22	0.78	0.37	0.75	5164.73	0.20919251	VALIGA_nwy71sym5p	575
8725.01	83.64	33.87	0.56	0.68	0.27	0.94	3632.94	0.22	0.81	0.41	0.78	5092.07	0.41638234	VALIGA_nwy71sym5p	575
8197.17	74.2	16.19	0.41	0.58	0.19	0.92	2108.42	0.28	0.62	0.21	0.84	6088.75	0.25721315	VALIGA_nwy71sym5p	575
9943.76	96.81	139.8	0.69	0.65	0.24	0.96	4525.45	0.38	0.48	0.12	0.87	5418.31	0.4551045	VALIGA_nwy71sym5p	575
23285.43	146.9	16.19	0.68	0.64	0.23	0.97	15299.42	0.26	0.64	0.23	0.86	7986.01	0.65703833	VALIGA_nwy71sym5p	575
20779.13	142.62	10.45	0.69	0.49	0.13	0.96	8697.95	0.37	0.64	0.23	0.9	12081.18	0.41859066	VALIGA_nwy71sym5p	575
19555.15	132.74	10.45	0.56	0.46	0.11	0.94	8023.31	0.34	0.81	0.41	0.88	11531.85	0.4102914	VALIGA_nwy71sym5p	575
20419.58	125.47	195.03	0.51	0.69	0.28	0.94	4287.57	0.14	0.68	0.27	0.68	16132.01	0.20997347	VALIGA_nwy71sym5p	575
9458.45	95.23	127.8	0.59	0.51	0.14	0.95	2696.65	0.5	0.59	0.19	0.91	6761.8	0.28510484	VALIGA_nwy71sym5p	575
16669.86	119.44	290.25	0.52	0.49	0.13	0.93	12805.63	0.53	0.56	0.17	0.93	3864.23	0.7681906	VALIGA_nwy71sym5p	575
15333.3	120.29	100.51	0.52	0.47	0.11	0.95	7209.59	0.36	0.81	0.41	0.84	8123.71	0.4701917	VALIGA_nwy71sym5p	575
12742.18	96.05	213.44	0.49	0.77	0.36	0.94	8255.73	0.38	0.72	0.31	0.89	4486.45	0.6479056	VALIGA_nwy71sym5p	575
25918.85	146.8	46.26	0.62	0.53	0.15	0.94	16487.81	0.45	0.7	0.28	0.9	9431.04	0.636132	VALIGA_sm27vza3ht	551
32406.27	152.77	144.2	0.47	0.63	0.23	0.96	22147.64	0.22	0.73	0.31	0.88	10258.63	0.6834369	VALIGA_sm27vza3ht	551
12917.75	109.43	46.26	0.35	0.6	0.2	0.94	2144.35	0.49	0.87	0.5	0.87	10773.4	0.16600028	VALIGA_sm27vza3ht	551
2263.52	20.92	191.18	0.06	0.37	0.07	0.57	405.15	0.12	0.8	0.4	0.63	1858.37	0.17899112	VALIGA_sm27vza3ht	551
21962.06	147.02	542.48	0.7	0.64	0.23	0.95	10780.67	0.31	0.76	0.35	0.87	11181.39	0.490877	VALIGA_sm27vza3ht	551
21984.92	137.05	38.09	0.7	0.66	0.25	0.96	10759.98	0.31	0.71	0.3	0.86	11224.94	0.48942548	VALIGA_sm27vza3ht	551
2638.65	31.18	38.09	0.09	0.9	0.56	0.58	1003.27	0.37	0.7	0.29	0.89	1635.39	0.38022095	VALIGA_sm27vza3ht	551
19488.74	132.47	4753.43	0.62	0.59	0.19	0.96	6577.25	0.41	0.52	0.15	0.9	12911.5	0.33748975	VALIGA_sm27vza3ht	551
7370.95	71.42	898.61	0.29	0.47	0.12	0.81	374.79	0.39	0.94	0.66	0.92	6996.16	0.050846905	VALIGA_20vs0uzra2	517
6151.4	55.29	22.84	0.27	0.89	0.55	0.81	401.97	0.57	0.75	0.34	0.93	5749.43	0.0653461	VALIGA_20vs0uzra2	517
6384.62	80.28	22.84	0.69	0.5	0.13	0.96	3003.44	0.37	0.52	0.14	0.87	3381.18	0.47041798	VALIGA_20vs0uzra2	517
10276.03	102.74	209.43	0.75	0.52	0.15	0.98	682.83	0.15	0.92	0.6	0.53	9593.19	0.066448815	VALIGA_20vs0uzra2	517
15016.62	119.01	108.99	0.57	0.53	0.15	0.96	9456.17	0.37	0.58	0.19	0.86	5560.45	0.6297136	VALIGA_20vs0uzra2	517
15295.67	118.62	177.31	0.26	0.6	0.2	0.87	7440.31	0.32	0.35	0.06	0.84	7855.35	0.48643243	VALIGA_20vs0uzra2	517
6356.88	75.1	108.99	0.73	0.68	0.27	0.96	2964.78	0.45	0.82	0.43	0.9	3392.1	0.46638918	VALIGA_20vs0uzra2	517
16427.43	118.43	214.52	0.75	0.73	0.32	0.97	11003.09	0.52	0.66	0.25	0.93	5424.34	0.66979986	VALIGA_20vs0uzra2	517
8015.57	84.76	1064.02	0.62	0.38	0.08	0.93	2630.92	0.39	0.6	0.2	0.86	5384.65	0.32822618	VALIGA_20vs0uzra2	517
23639.18	145.16	94.29	0.72	0.64	0.23	0.98	17102.07	0.45	0.61	0.21	0.93	6537.11	0.72346294	VALIGA_20vs0uzra2	517
19907.08	118.3	66.56	0.27	0.82	0.43	0.86	9259.57	0.18	0.75	0.33	0.76	10647.52	0.46513954	VALIGA_20vs0uzra2	517
16802.9	130.31	66.56	0.69	0.48	0.12	0.98	12573.32	0.49	0.59	0.19	0.92	4229.58	0.74828273	VALIGA_20vs0uzra2	517
21303.22	140.96	194.4	0.76	0.68	0.27	0.97	14357.1	0.43	0.74	0.33	0.91	6946.12	0.67394036	VALIGA_20vs0uzra2	517
31957.22	95.77	3302.93	0.09	0.95	0.68	0.69	10422.83	0.12	0.97	0.74	0.38	21534.4	0.32614946	VALIGA_5crtcctfsl	514
24650.98	158.59	1110.66	0.72	0.59	0.2	0.98	14441.93	0.3	0.5	0.14	0.89	10209.05	0.5858562	VALIGA_5crtcctfsl	514
20847.13	124.01	744.84	0.61	0.78	0.38	0.96	12969.15	0.33	0.87	0.51	0.86	7877.98	0.6221072	VALIGA_5crtcctfsl	514
2636.04	36.36	404.12	0.14	0.78	0.38	0.79	742.87	0.22	0.65	0.24	0.84	1893.17	0.28181288	VALIGA_5crtcctfsl	514
41969.33	179.31	121.4	0.36	0.67	0.26	0.95	12670.66	0.04	0.76	0.35	0.6	29298.67	0.30190283	VALIGA_5crtcctfsl	514
19321.48	145.1	32.59	0.65	0.44	0.1	0.96	10983.42	0.24	0.35	0.06	0.87	8338.06	0.5684565	VALIGA_5crtcctfsl	514
15747.32	117.87	476.91	0.66	0.63	0.22	0.96	8668.5	0.47	0.7	0.28	0.9	7078.82	0.55047464	VALIGA_5crtcctfsl	514
22722.22	153.25	307.73	0.52	0.14	0.01	0.92	16402.75	0.51	0.23	0.03	0.93	6319.47	0.7218815	VALIGA_5crtcctfsl	514
4737.52	73.15	307.73	0.76	0.33	0.06	0.98	2516.07	0.78	0.53	0.15	0.97	2221.45	0.5310943	VALIGA_5crtcctfsl	514
14520.5	123.34	561.58	0.76	0.48	0.12	0.98	9154.38	0.4	0.34	0.06	0.9	5366.12	0.63044524	VALIGA_5crtcctfsl	514
24229.79	153.12	567.07	0.26	0.63	0.22	0.91	16585.83	0.26	0.53	0.15	0.86	7643.97	0.6845222	VALIGA_5crtcctfsl	514
27260.75	147.93	919.61	0.54	0.57	0.18	0.95	17217.15	0.25	0.41	0.09	0.91	10043.6	0.63157284	VALIGA_5crtcctfsl	514
20343.16	131.19	1.35	0.49	0.41	0.09	0.91	15932.44	0.41	0.41	0.09	0.9	4410.72	0.7831841	VALIGA_h4c5kt9p0w	335
13408.3	103.7	1.35	0.51	0.67	0.26	0.91	8854.98	0.19	0.55	0.17	0.78	4553.31	0.66041034	VALIGA_h4c5kt9p0w	335
16529.43	128.62	391.45	0.74	0.6	0.2	0.98	9386.01	0.28	0.7	0.28	0.83	7143.41	0.5678363	VALIGA_h4c5kt9p0w	335
10130.48	103.16	391.45	0.57	0.49	0.13	0.97	5291.86	0.54	0.71	0.3	0.93	4838.61	0.5223701	VALIGA_h4c5kt9p0w	335
15024.35	101.35	438.32	0.4	0.84	0.46	0.91	6027.12	0.16	0.9	0.56	0.65	8997.24	0.40115678	VALIGA_h4c5kt9p0w	335
10432.49	100.35	120.01	0.78	0.68	0.27	0.98	3301.13	0.46	0.52	0.15	0.87	7131.36	0.31642783	VALIGA_h4c5kt9p0w	335
20332.7	140.0	106.85	0.59	0.7	0.29	0.96	12398.32	0.41	0.58	0.18	0.9	7934.38	0.60977244	VALIGA_h4c5kt9p0w	335
28193.4	166.36	69.57	0.75	0.43	0.1	0.97	19030.38	0.36	0.53	0.15	0.88	9163.03	0.6749942	VALIGA_h4c5kt9p0w	335
10047.35	99.58	256.29	0.33	0.21	0.02	0.89	3577.56	0.25	0.77	0.36	0.78	6469.79	0.35607	VALIGA_h4c5kt9p0w	335
15998.97	109.25	111.22	0.18	0.73	0.32	0.86	6744.52	0.15	0.74	0.32	0.68	9254.45	0.42155963	VALIGA_h4c5kt9p0w	335
22086.12	149.46	111.22	0.59	0.52	0.14	0.95	6025.98	0.13	0.61	0.2	0.75	16060.14	0.27284014	VALIGA_h4c5kt9p0w	335
15498.75	115.64	256.99	0.66	0.57	0.18	0.96	9257.97	0.46	0.6	0.2	0.91	6240.78	0.59733653	VALIGA_h4c5kt9p0w	335
20668.04	137.82	128.01	0.69	0.64	0.23	0.96	13267.64	0.43	0.66	0.25	0.9	7400.4	0.64193994	VALIGA_h4c5kt9p0w	335
21272.86	140.38	128.01	0.67	0.56	0.17	0.96	16286.54	0.3	0.63	0.22	0.9	4986.32	0.7656018	VALIGA_h4c5kt9p0w	335
4589.02	48.63	160.46	0.28	0.86	0.49	0.79	2462.74	0.24	0.94	0.67	0.71	2126.27	0.53665924	VALIGA_h4c5kt9p0w	335
2423.97	43.97	348.93	0.43	0.66	0.25	0.8	930.83	0.3	0.74	0.33	0.85	1493.13	0.38401052	VALIGA_yx5c6b2f2l	96
16484.4	137.07	78.8	0.8	0.34	0.06	0.99	10116.94	0.47	0.2	0.02	0.9	6367.45	0.6137281	VALIGA_yx5c6b2f2l	96
30765.54	162.42	78.8	0.77	0.66	0.25	0.98	23566.52	0.38	0.72	0.31	0.93	7199.02	0.7660038	VALIGA_yx5c6b2f2l	96
11112.48	93.31	296.63	0.68	0.7	0.29	0.95	6568.72	0.39	0.75	0.34	0.85	4543.76	0.59111196	VALIGA_yx5c6b2f2l	96
8550.81	81.15	417.92	0.5	0.64	0.23	0.93	5562.38	0.41	0.66	0.25	0.91	2988.43	0.6505091	VALIGA_yx5c6b2f2l	96
23826.92	154.32	417.92	0.77	0.54	0.16	0.97	18811.82	0.42	0.6	0.2	0.94	5015.09	0.7895196	VALIGA_yx5c6b2f2l	96
23431.54	153.09	587.06	0.82	0.56	0.17	0.98	19998.62	0.53	0.64	0.23	0.95	3432.92	0.8534915	VALIGA_yx5c6b2f2l	96
20644.38	147.79	105.71	0.76	0.37	0.07	0.97	14579.52	0.55	0.47	0.12	0.93	6064.87	0.70622224	VALIGA_yx5c6b2f2l	96
6008.81	75.4	33.03	0.68	0.61	0.21	0.95	3744.94	0.4	0.66	0.25	0.9	2263.86	0.62324154	VALIGA_yx5c6b2f2l	96
26433.28	155.19	33.03	0.74	0.59	0.19	0.98	20671.67	0.43	0.55	0.16	0.92	5761.6	0.78203195	VALIGA_yx5c6b2f2l	96
41950.79	140.1	195.41	0.33	0.87	0.51	0.86	29707.12	0.21	0.9	0.56	0.75	12243.67	0.7081421	VALIGA_yx5c6b2f2l	96
26020.96	168.74	54.36	0.81	0.44	0.1	0.98	20779.36	0.57	0.39	0.08	0.95	5241.6	0.7985624	VALIGA_yx5c6b2f2l	96
4772.32	58.09	118.4	0.6	0.85	0.47	0.92	2186.09	0.41	0.79	0.38	0.81	2586.23	0.45807698	VALIGA_yx5c6b2f2l	96
9627.08	91.47	118.4	0.63	0.71	0.3	0.94	2995.82	0.55	0.7	0.29	0.9	6631.26	0.3111868	VALIGA_yx5c6b2f2l	96
26340.03	170.3	110.0	0.81	0.33	0.05	0.98	21199.41	0.49	0.43	0.1	0.96	5140.63	0.8048362	VALIGA_yx5c6b2f2l	96
12083.91	98.79	15.62	0.57	0.69	0.27	0.93	4712.28	0.2	0.81	0.41	0.78	7371.63	0.38996318	VALIGA_yx5c6b2f2l	96
30311.72	179.69	15.62	0.78	0.42	0.09	0.98	22946.11	0.43	0.6	0.2	0.93	7365.6	0.75700456	VALIGA_yx5c6b2f2l	96
34947.47	191.58	47.13	0.83	0.54	0.16	0.99	27666.24	0.49	0.57	0.18	0.95	7281.23	0.79165214	VALIGA_yx5c6b2f2l	96
30229.96	177.14	17.59	0.82	0.56	0.17	0.99	21819.58	0.59	0.6	0.2	0.95	8410.38	0.7217866	VALIGA_yx5c6b2f2l	96
20621.3	145.27	17.59	0.83	0.56	0.17	0.99	11126.47	0.5	0.56	0.17	0.89	9494.83	0.539562	VALIGA_yx5c6b2f2l	96
22130.7	137.64	259.66	0.73	0.61	0.21	0.96	18094.77	0.51	0.57	0.18	0.94	4035.93	0.8176321	VALIGA_yx5c6b2f2l	96
2699.72	33.05	14.84	0.32	0.94	0.66	0.82	923.22	0.16	0.97	0.76	0.59	1776.5	0.3419688	VALIGA_yx5c6b2f2l	96
4436.19	54.37	14.84	0.43	0.79	0.39	0.82	2385.53	0.33	0.77	0.36	0.75	2050.66	0.537743	VALIGA_yx5c6b2f2l	96
10858.11	70.69	359.2	0.18	0.91	0.59	0.67	8566.5	0.19	0.91	0.58	0.73	2291.61	0.78894943	VALIGA_yx5c6b2f2l	96
17350.64	125.29	359.2	0.79	0.66	0.25	0.98	11609.51	0.59	0.63	0.23	0.94	5741.13	0.6691113	VALIGA_yx5c6b2f2l	96
15862.63	104.08	576.48	0.62	0.82	0.43	0.96	10644.22	0.3	0.81	0.42	0.92	5218.41	0.6710249	VALIGA_yx5c6b2f2l	96
16068.1	98.74	575.08	0.58	0.76	0.35	0.96	11104.98	0.17	0.75	0.34	0.86	4963.13	0.6911197	VALIGA_yx5c6b2f2l	96
8998.71	82.58	512.45	0.46	0.69	0.28	0.91	4349.2	0.4	0.53	0.15	0.84	4649.51	0.4833137	VALIGA_q61z0f1h4m	256
24597.08	158.74	190.02	0.59	0.52	0.15	0.95	16909.67	0.3	0.63	0.22	0.87	7687.4	0.68746656	VALIGA_q61z0f1h4m	256
18381.32	126.9	954.56	0.74	0.59	0.2	0.97	11390.96	0.55	0.68	0.27	0.94	6990.36	0.61970305	VALIGA_q61z0f1h4m	256
25561.57	158.08	393.66	0.63	0.48	0.12	0.96	19258.02	0.38	0.54	0.16	0.93	6303.55	0.7533974	VALIGA_q61z0f1h4m	256
5199.19	66.28	393.66	0.34	0.63	0.23	0.86	1393.3	0.12	0.79	0.39	0.64	3805.89	0.26798406	VALIGA_q61z0f1h4m	256
8181.36	75.3	139.52	0.57	0.78	0.38	0.95	3540.04	0.48	0.89	0.54	0.9	4641.32	0.43269578	VALIGA_q61z0f1h4m	256
21634.46	146.92	874.44	0.79	0.57	0.18	0.98	13795.71	0.52	0.55	0.17	0.93	7838.75	0.63767296	VALIGA_pizo1zng1n	378
42589.62	195.29	507.19	0.59	0.53	0.15	0.96	30648.19	0.18	0.49	0.13	0.86	11941.43	0.7196164	VALIGA_pizo1zng1n	378
17303.91	123.38	358.02	0.62	0.52	0.15	0.95	8580.83	0.3	0.49	0.13	0.87	8723.08	0.49588966	VALIGA_pizo1zng1n	378
34900.73	105.23	189.02	0.1	0.72	0.3	0.79	16519.53	0.09	0.84	0.45	0.67	18381.2	0.47332907	VALIGA_pizo1zng1n	378
8046.96	85.25	148.47	0.54	0.57	0.18	0.93	4174.09	0.34	0.56	0.17	0.84	3872.87	0.5187164	VALIGA_pizo1zng1n	378
41446.03	183.44	410.52	0.62	0.75	0.33	0.96	26676.73	0.24	0.62	0.21	0.88	14769.3	0.6436498	VALIGA_pizo1zng1n	378
47986.89	203.15	148.47	0.5	0.48	0.12	0.94	38284.65	0.3	0.55	0.16	0.9	9702.24	0.7978148	VALIGA_pizo1zng1n	378
32863.38	153.09	354.65	0.66	0.76	0.35	0.96	21019.74	0.32	0.83	0.45	0.91	11843.64	0.6396098	VALIGA_pizo1zng1n	378
19018.55	131.72	93.25	0.65	0.44	0.1	0.95	6234.18	0.08	0.92	0.61	0.58	12784.37	0.3277947	VALIGA_pizo1zng1n	378
18535.96	128.5	93.25	0.76	0.7	0.29	0.97	13664.71	0.39	0.73	0.31	0.89	4871.25	0.7372	VALIGA_pizo1zng1n	378
12638.48	113.11	190.82	0.78	0.54	0.16	0.97	9407.85	0.36	0.55	0.16	0.91	3230.63	0.7443814	VALIGA_pizo1zng1n	378
30576.78	166.02	9.17	0.75	0.63	0.22	0.97	16611.98	0.26	0.85	0.47	0.81	13964.8	0.5432874	VALIGA_pizo1zng1n	378
23177.51	146.63	64.94	0.7	0.63	0.23	0.97	15911.86	0.44	0.65	0.24	0.91	7265.65	0.68652153	VALIGA_m259anm6vh	368
16921.39	111.76	597.04	0.34	0.73	0.32	0.93	10323.67	0.27	0.81	0.42	0.87	6597.72	0.61009586	VALIGA_m259anm6vh	368
22421.57	139.2	64.94	0.44	0.63	0.22	0.94	12954.25	0.38	0.53	0.15	0.85	9467.32	0.5777584	VALIGA_m259anm6vh	368
40016.12	209.93	595.63	0.68	0.33	0.06	0.98	28228.2	0.38	0.59	0.19	0.89	11787.92	0.70542073	VALIGA_m259anm6vh	368
29305.83	149.05	457.53	0.48	0.77	0.36	0.94	21872.23	0.21	0.78	0.38	0.88	7433.6	0.746344	VALIGA_m259anm6vh	368
5776.27	62.11	4.1	0.25	0.77	0.36	0.8	2175.51	0.49	0.78	0.37	0.88	3600.76	0.37662888	VALIGA_m259anm6vh	368
5325.98	66.97	25.35	0.61	0.7	0.29	0.93	2808.31	0.39	0.59	0.19	0.88	2517.67	0.5272851	VALIGA_m259anm6vh	368
8730.24	87.86	25.35	0.76	0.67	0.26	0.98	5210.79	0.45	0.75	0.34	0.91	3519.46	0.5968667	VALIGA_m259anm6vh	368
3896.86	60.57	977.46	0.77	0.65	0.24	0.98	1225.57	0.64	0.66	0.25	0.92	2671.29	0.31450194	VALIGA_m259anm6vh	368
30016.98	170.86	218.99	0.71	0.47	0.12	0.97	22455.57	0.47	0.61	0.21	0.93	7561.41	0.7480956	VALIGA_m259anm6vh	368
13897.94	93.38	218.99	0.54	0.69	0.27	0.96	1123.69	0.58	0.77	0.36	0.93	12774.25	0.08085299	VALIGA_m259anm6vh	368
16117.22	127.13	704.84	0.66	0.26	0.04	0.96	8904.56	0.31	0.65	0.24	0.84	7212.66	0.5524873	VALIGA_odxcjrgn9t	467
26325.48	140.16	206.25	0.55	0.7	0.28	0.94	16507.25	0.28	0.73	0.32	0.8	9818.23	0.6270446	VALIGA_odxcjrgn9t	467
11311.59	96.83	139.48	0.61	0.72	0.31	0.96	6700.17	0.43	0.78	0.37	0.92	4611.42	0.5923279	VALIGA_odxcjrgn9t	467
1848.59	34.4	139.48	0.26	0.66	0.25	0.83	1475.74	0.49	0.66	0.25	0.88	372.86	0.79830575	VALIGA_odxcjrgn9t	467
9001.56	93.71	380.89	0.65	0.52	0.14	0.96	2104.67	0.13	0.82	0.43	0.77	6896.89	0.23381169	VALIGA_odxcjrgn9t	467
24398.99	116.95	529.29	0.51	0.71	0.29	0.89	17765.91	0.31	0.77	0.36	0.88	6633.08	0.7281412	VALIGA_odxcjrgn9t	467
5677.8	69.55	816.66	0.35	0.55	0.17	0.89	1884.87	0.43	0.6	0.2	0.88	3792.93	0.33197188	VALIGA_odxcjrgn9t	467
9969.69	71.39	107.03	0.22	0.86	0.5	0.85	5907.72	0.27	0.83	0.45	0.75	4061.97	0.5925681	VALIGA_odxcjrgn9t	467
8882.96	66.09	93.39	0.48	0.9	0.57	0.92	2730.42	0.17	0.96	0.73	0.55	6152.54	0.30737728	VALIGA_odxcjrgn9t	467
17551.0	137.44	211.66	0.52	0.41	0.09	0.96	11916.64	0.48	0.31	0.05	0.94	5634.36	0.6789721	VALIGA_odxcjrgn9t	467
31694.21	174.36	206.28	0.59	0.54	0.16	0.96	24067.64	0.27	0.6	0.2	0.88	7626.57	0.75937027	VALIGA_odxcjrgn9t	467
21376.68	131.75	485.71	0.69	0.72	0.31	0.98	15443.83	0.32	0.71	0.3	0.9	5932.85	0.7224616	VALIGA_odxcjrgn9t	467
16712.27	109.95	451.55	0.54	0.83	0.44	0.92	7043.35	0.29	0.93	0.64	0.61	9668.92	0.42144784	VALIGA_odxcjrgn9t	467
18542.78	124.94	176.86	0.72	0.71	0.29	0.97	12118.59	0.32	0.82	0.43	0.9	6424.19	0.65354764	VALIGA_odxcjrgn9t	467
33480.72	172.57	479.06	0.54	0.61	0.21	0.95	26007.09	0.24	0.56	0.17	0.9	7473.63	0.7767781	VALIGA_odxcjrgn9t	467
8242.2	62.35	176.86	0.15	0.82	0.43	0.59	2561.79	0.49	0.43	0.1	0.88	5680.41	0.31081387	VALIGA_odxcjrgn9t	467
20043.99	142.5	16.06	0.7	0.57	0.18	0.96	13114.81	0.38	0.53	0.15	0.9	6929.18	0.65430135	VALIGA_i051myehpq	63
16972.56	84.43	16.06	0.29	0.81	0.42	0.85	7425.19	0.26	0.88	0.53	0.56	9547.37	0.43748203	VALIGA_i051myehpq	63
16367.39	127.9	264.47	0.67	0.44	0.1	0.96	11756.2	0.42	0.48	0.13	0.91	4611.19	0.7182697	VALIGA_i051myehpq	63
8380.81	79.86	146.24	0.62	0.55	0.17	0.91	5034.08	0.37	0.47	0.12	0.84	3346.73	0.6006675	VALIGA_i051myehpq	63
18937.82	136.23	146.24	0.79	0.6	0.2	0.98	12184.2	0.48	0.55	0.16	0.93	6753.61	0.6433792	VALIGA_i051myehpq	63
19507.96	137.37	121.76	0.78	0.56	0.17	0.97	15736.75	0.64	0.52	0.14	0.97	3771.21	0.80668354	VALIGA_i051myehpq	63
19967.69	142.11	121.76	0.82	0.55	0.16	0.98	14780.67	0.67	0.6	0.2	0.95	5187.02	0.74022937	VALIGA_i051myehpq	63
19641.12	142.76	87.99	0.78	0.48	0.12	0.98	15297.03	0.62	0.54	0.16	0.94	4344.09	0.7788268	VALIGA_i051myehpq	63
22863.33	155.85	24.56	0.86	0.41	0.09	0.99	16893.98	0.53	0.18	0.02	0.95	5969.35	0.7389116	VALIGA_i051myehpq	63
14947.71	95.67	24.56	0.49	0.82	0.42	0.93	9069.1	0.51	0.81	0.41	0.92	5878.61	0.6067217	VALIGA_i051myehpq	63
15661.02	119.86	12.88	0.76	0.67	0.26	0.97	12402.07	0.56	0.71	0.29	0.95	3258.95	0.7919069	VALIGA_i051myehpq	63
11872.86	102.57	126.45	0.52	0.68	0.27	0.96	7468.17	0.46	0.71	0.3	0.9	4404.69	0.62901187	VALIGA_i051myehpq	63
18967.72	136.12	12.88	0.81	0.58	0.18	0.99	12801.88	0.57	0.57	0.18	0.94	6165.84	0.67492986	VALIGA_i051myehpq	63
18835.59	134.62	126.45	0.78	0.49	0.13	0.97	12045.48	0.4	0.43	0.1	0.9	6790.11	0.6395064	VALIGA_i051myehpq	63
17836.19	140.36	133.83	0.8	0.43	0.1	0.98	9696.56	0.53	0.45	0.11	0.91	8139.63	0.54364526	VALIGA_i051myehpq	63
13275.26	112.65	23.01	0.75	0.6	0.2	0.98	6545.86	0.5	0.71	0.3	0.87	6729.39	0.49308714	VALIGA_i051myehpq	63
18099.31	132.66	6.49	0.74	0.41	0.09	0.97	13138.01	0.48	0.55	0.16	0.92	4961.31	0.72588456	VALIGA_i051myehpq	63
7396.53	86.37	6.49	0.48	0.42	0.09	0.94	3220.51	0.53	0.36	0.07	0.88	4176.02	0.43540823	VALIGA_i051myehpq	63
22449.65	146.35	107.2	0.69	0.61	0.21	0.97	15621.45	0.32	0.63	0.22	0.92	6828.21	0.6958438	VALIGA_i051myehpq	63
19175.02	137.11	183.08	0.7	0.62	0.22	0.97	11426.44	0.38	0.8	0.4	0.88	7748.58	0.5959024	VALIGA_i051myehpq	63
13732.71	119.75	250.39	0.6	0.43	0.1	0.95	7513.2	0.43	0.49	0.13	0.9	6219.51	0.5471025	VALIGA_i051myehpq	63
20570.81	134.36	23.68	0.77	0.71	0.3	0.97	12826.78	0.53	0.81	0.41	0.93	7744.03	0.6235428	VALIGA_i051myehpq	63
10778.4	94.51	23.68	0.71	0.76	0.35	0.97	7784.17	0.29	0.76	0.35	0.88	2994.23	0.7222009	VALIGA_i051myehpq	63
18726.43	138.77	142.84	0.67	0.51	0.14	0.95	15228.35	0.56	0.57	0.18	0.95	3498.08	0.8132009	VALIGA_i051myehpq	63
16452.44	119.75	74.29	0.48	0.68	0.27	0.94	10659.0	0.34	0.76	0.36	0.87	5793.44	0.64786744	VALIGA_i051myehpq	63
21237.61	142.3	74.29	0.6	0.6	0.2	0.95	15752.78	0.37	0.67	0.26	0.92	5484.83	0.74173975	VALIGA_i051myehpq	63
17217.6	120.39	129.28	0.79	0.72	0.31	0.99	11427.57	0.54	0.79	0.38	0.92	5790.03	0.66371447	VALIGA_i051myehpq	63
8309.06	90.37	79.77	0.5	0.38	0.07	0.94	5505.98	0.45	0.63	0.22	0.89	2803.08	0.6626478	VALIGA_i051myehpq	63
3296.81	54.77	79.77	0.55	0.69	0.27	0.94	1445.03	0.51	0.82	0.43	0.88	1851.78	0.43831158	VALIGA_i051myehpq	63
6664.92	82.32	144.02	0.77	0.42	0.09	0.96	4423.8	0.6	0.43	0.1	0.94	2241.12	0.6637439	VALIGA_i051myehpq	63
9803.79	86.17	62.05	0.7	0.73	0.31	0.95	6769.99	0.43	0.81	0.42	0.89	3033.8	0.69054824	VALIGA_i051myehpq	63
22223.48	134.29	62.05	0.56	0.71	0.3	0.97	17398.74	0.38	0.67	0.26	0.89	4824.74	0.78289896	VALIGA_i051myehpq	63
18131.61	131.57	82.07	0.81	0.62	0.22	0.98	14664.91	0.53	0.53	0.15	0.94	3466.69	0.8088035	VALIGA_i051myehpq	63
17360.31	118.01	99.43	0.69	0.78	0.38	0.96	13314.49	0.5	0.8	0.4	0.9	4045.82	0.76695	VALIGA_i051myehpq	63
12819.5	103.45	219.44	0.5	0.61	0.21	0.94	7681.26	0.3	0.63	0.22	0.87	5138.24	0.5991856	VALIGA_i051myehpq	63
4595.61	63.49	99.43	0.6	0.64	0.23	0.92	2293.66	0.4	0.91	0.58	0.9	2301.96	0.49909806	VALIGA_i051myehpq	63
9498.59	71.66	266.65	0.42	0.9	0.57	0.91	5355.77	0.37	0.92	0.6	0.86	4142.82	0.563849	VALIGA_i051myehpq	63
10946.35	96.37	203.47	0.81	0.7	0.28	0.98	6963.07	0.61	0.72	0.31	0.93	3983.28	0.6361088	VALIGA_i051myehpq	63
20868.17	141.64	259.7	0.47	0.56	0.17	0.94	12662.81	0.23	0.69	0.27	0.86	8205.36	0.6068002	VALIGA_i051myehpq	63
10661.28	88.37	164.42	0.67	0.77	0.36	0.96	8209.68	0.51	0.71	0.3	0.91	2451.6	0.77004635	VALIGA_i051myehpq	63
15163.65	120.14	164.42	0.78	0.46	0.11	0.97	11805.66	0.42	0.47	0.12	0.9	3357.99	0.77855	VALIGA_i051myehpq	63
13977.42	115.1	164.38	0.72	0.51	0.14	0.96	9631.17	0.47	0.71	0.29	0.88	4346.25	0.68905205	VALIGA_i051myehpq	63
8999.4	78.26	164.38	0.65	0.8	0.4	0.96	5722.83	0.47	0.74	0.33	0.91	3276.57	0.6359124	VALIGA_i051myehpq	63
19279.17	140.37	269.58	0.59	0.46	0.11	0.96	14795.91	0.52	0.49	0.13	0.93	4483.27	0.76745576	VALIGA_i051myehpq	63
11936.2	106.48	215.5	0.8	0.64	0.23	0.98	7266.33	0.46	0.7	0.29	0.9	4669.87	0.6087641	VALIGA_i051myehpq	63
9018.61	68.01	225.38	0.22	0.91	0.6	0.78	5105.38	0.43	0.93	0.63	0.88	3913.24	0.56609386	VALIGA_i051myehpq	63
3190.61	33.48	43.04	0.23	0.58	0.18	0.75	1625.15	0.22	0.79	0.39	0.78	1565.45	0.509354	VALIGA_i051myehpq	63
17841.65	126.23	100.56	0.45	0.6	0.2	0.9	10505.49	0.31	0.61	0.21	0.85	7336.15	0.5888183	VALIGA_i051myehpq	63
16739.11	111.69	64.66	0.54	0.81	0.41	0.94	12912.41	0.37	0.83	0.44	0.88	3826.7	0.7713917	VALIGA_i051myehpq	63
16489.17	124.01	84.03	0.7	0.63	0.22	0.97	12854.19	0.62	0.65	0.24	0.95	3634.99	0.7795535	VALIGA_i051myehpq	63
21464.24	132.02	39.74	0.64	0.71	0.3	0.98	16158.39	0.28	0.64	0.23	0.9	5305.85	0.7528051	VALIGA_i051myehpq	63
11713.33	94.46	63.55	0.67	0.71	0.29	0.95	7724.81	0.23	0.76	0.35	0.84	3988.51	0.6594888	VALIGA_i051myehpq	63
3070.41	53.13	39.74	0.53	0.64	0.23	0.91	664.52	0.46	0.79	0.39	0.85	2405.89	0.21642712	VALIGA_i051myehpq	63
4214.23	64.42	110.69	0.75	0.47	0.12	0.97	2761.12	0.56	0.69	0.27	0.93	1453.11	0.6551897	VALIGA_i051myehpq	63
10181.99	88.49	132.33	0.31	0.68	0.27	0.88	5840.63	0.31	0.53	0.15	0.82	4341.36	0.5736236	VALIGA_i051myehpq	63
18195.63	126.96	132.33	0.82	0.7	0.28	0.99	11182.64	0.39	0.79	0.39	0.91	7012.99	0.6145783	VALIGA_i051myehpq	63
19820.32	137.27	85.02	0.6	0.42	0.09	0.95	15634.64	0.37	0.44	0.1	0.91	4185.69	0.7888188	VALIGA_i051myehpq	63
17339.84	118.84	85.02	0.52	0.7	0.28	0.95	11511.95	0.41	0.76	0.35	0.87	5827.89	0.66390175	VALIGA_i051myehpq	63
19242.22	142.96	143.87	0.77	0.52	0.15	0.98	15769.72	0.47	0.55	0.17	0.94	3472.49	0.81953746	VALIGA_i051myehpq	63
10115.35	90.27	31.0	0.71	0.76	0.35	0.96	6865.28	0.33	0.73	0.32	0.87	3250.08	0.6786992	VALIGA_i051myehpq	63
21495.28	139.02	31.0	0.76	0.72	0.3	0.98	13930.34	0.47	0.8	0.4	0.94	7564.94	0.6480651	VALIGA_i051myehpq	63
16635.06	122.29	246.57	0.47	0.67	0.26	0.91	7981.57	0.36	0.51	0.14	0.89	8653.49	0.4798041	VALIGA_i051myehpq	63
17834.14	130.3	79.03	0.71	0.66	0.25	0.97	8804.61	0.29	0.79	0.39	0.86	9029.53	0.49369413	VALIGA_i051myehpq	63
22268.74	150.4	109.46	0.62	0.56	0.17	0.96	14579.06	0.51	0.68	0.26	0.93	7689.68	0.6546872	VALIGA_i051myehpq	63
19249.16	141.24	19.27	0.68	0.38	0.07	0.97	14669.58	0.52	0.53	0.15	0.95	4579.58	0.7620894	VALIGA_i051myehpq	63
4212.64	61.9	20.86	0.52	0.58	0.19	0.93	696.25	0.53	0.66	0.24	0.92	3516.39	0.16527641	VALIGA_i051myehpq	63
11718.79	104.48	19.27	0.71	0.63	0.22	0.96	5383.97	0.44	0.72	0.3	0.85	6334.82	0.45943055	VALIGA_i051myehpq	63
15595.18	127.4	140.21	0.77	0.44	0.1	0.97	8178.86	0.45	0.52	0.14	0.89	7416.32	0.5244479	VALIGA_i051myehpq	63
17330.74	129.63	132.19	0.79	0.53	0.15	0.98	10287.51	0.44	0.61	0.21	0.91	7043.23	0.593599	VALIGA_i051myehpq	63
20024.43	140.72	8.43	0.82	0.57	0.18	0.99	12936.06	0.51	0.59	0.19	0.94	7088.38	0.6460139	VALIGA_i051myehpq	63
16640.86	124.29	8.43	0.79	0.65	0.24	0.98	12845.09	0.52	0.69	0.27	0.93	3795.77	0.7719006	VALIGA_i051myehpq	63
10325.94	97.96	132.19	0.65	0.66	0.25	0.97	6750.32	0.39	0.73	0.32	0.89	3575.63	0.6537245	VALIGA_i051myehpq	63
16010.22	106.55	25.2	0.53	0.78	0.37	0.96	10460.69	0.27	0.81	0.41	0.86	5549.53	0.6533758	VALIGA_i051myehpq	63
23110.43	157.68	25.2	0.84	0.39	0.08	0.99	16969.37	0.64	0.27	0.04	0.95	6141.05	0.73427325	VALIGA_i051myehpq	63
18907.0	139.37	86.26	0.82	0.46	0.11	0.98	14693.34	0.58	0.54	0.16	0.95	4213.66	0.7771376	VALIGA_i051myehpq	63
21456.39	147.26	122.24	0.82	0.51	0.14	0.98	15856.94	0.58	0.52	0.15	0.94	5599.45	0.73903114	VALIGA_i051myehpq	63
18732.91	132.71	122.24	0.71	0.59	0.19	0.96	14591.0	0.6	0.45	0.11	0.95	4141.91	0.77889663	VALIGA_i051myehpq	63
18851.74	135.24	139.65	0.8	0.59	0.19	0.98	12690.67	0.6	0.61	0.21	0.94	6161.07	0.67318296	VALIGA_i051myehpq	63
10822.97	93.43	139.65	0.58	0.56	0.17	0.93	7534.01	0.44	0.5	0.14	0.9	3288.96	0.696113	VALIGA_i051myehpq	63
14316.62	120.75	59.87	0.57	0.47	0.12	0.95	10449.32	0.53	0.56	0.17	0.95	3867.3	0.7298734	VALIGA_i051myehpq	63
14464.44	104.0	21.68	0.7	0.59	0.2	0.95	8905.81	0.48	0.72	0.31	0.91	5558.63	0.61570376	VALIGA_i051myehpq	63
21102.87	148.91	21.68	0.79	0.47	0.12	0.98	14508.22	0.57	0.52	0.14	0.94	6594.65	0.6874999	VALIGA_i051myehpq	63
3645.68	46.51	48.95	0.28	0.79	0.38	0.81	2029.05	0.31	0.94	0.65	0.83	1616.62	0.55656284	VALIGA_i051myehpq	63
22255.66	150.98	108.12	0.84	0.55	0.16	0.99	17810.72	0.6	0.54	0.16	0.95	4444.95	0.80027825	VALIGA_4go34sckl5	36
20356.24	129.83	272.81	0.79	0.73	0.32	0.98	15952.12	0.51	0.74	0.33	0.94	4404.12	0.78364766	VALIGA_4go34sckl5	36
20765.14	142.52	423.74	0.71	0.31	0.05	0.97	16232.41	0.49	0.31	0.05	0.93	4532.73	0.78171444	VALIGA_4go34sckl5	36
21980.94	151.9	206.66	0.72	0.38	0.07	0.98	13058.64	0.39	0.48	0.12	0.94	8922.3	0.59408927	VALIGA_4go34sckl5	36
13801.05	108.72	163.31	0.53	0.7	0.29	0.94	10045.76	0.49	0.66	0.25	0.93	3755.29	0.72789824	VALIGA_4go34sckl5	36
12906.15	107.92	324.55	0.55	0.63	0.23	0.9	8061.4	0.49	0.74	0.33	0.92	4844.75	0.6246169	VALIGA_4go34sckl5	36
22373.47	152.51	163.31	0.77	0.3	0.05	0.98	18442.95	0.56	0.33	0.05	0.95	3930.52	0.8243223	VALIGA_4go34sckl5	36
22417.25	147.83	324.55	0.79	0.57	0.18	0.97	18516.97	0.67	0.59	0.19	0.96	3900.27	0.82601434	VALIGA_4go34sckl5	36
16977.45	129.27	502.45	0.82	0.6	0.2	0.98	13762.51	0.44	0.61	0.21	0.94	3214.94	0.8106347	VALIGA_4go34sckl5	36
7475.67	70.89	448.46	0.68	0.83	0.44	0.96	3904.94	0.55	0.69	0.27	0.91	3570.74	0.5223532	VALIGA_4go34sckl5	36
15172.86	121.55	12.88	0.62	0.45	0.11	0.97	10610.79	0.59	0.56	0.17	0.96	4562.07	0.69932693	VALIGA_4go34sckl5	36
14501.62	111.57	12.88	0.79	0.75	0.33	0.99	8259.6	0.52	0.67	0.26	0.92	6242.03	0.5695639	VALIGA_4go34sckl5	36
18265.33	135.61	284.66	0.78	0.53	0.15	0.98	14346.75	0.51	0.55	0.17	0.93	3918.58	0.7854635	VALIGA_4go34sckl5	36
22085.78	150.2	272.74	0.83	0.54	0.16	0.99	17743.51	0.53	0.57	0.18	0.94	4342.27	0.8033907	VALIGA_4go34sckl5	36
20509.98	132.87	272.74	0.8	0.72	0.31	0.99	16498.15	0.51	0.71	0.3	0.95	4011.82	0.8043962	VALIGA_4go34sckl5	36
19504.89	122.03	204.54	0.53	0.52	0.15	0.94	14939.98	0.37	0.42	0.09	0.9	4564.91	0.76596075	VALIGA_4go34sckl5	36
21396.92	145.24	230.46	0.7	0.39	0.08	0.97	11497.39	0.34	0.4	0.08	0.9	9899.53	0.53733855	VALIGA_4go34sckl5	36
12265.85	102.53	177.96	0.63	0.67	0.25	0.94	9383.85	0.49	0.63	0.22	0.93	2881.99	0.7650387	VALIGA_4go34sckl5	36
13874.17	108.78	309.07	0.71	0.65	0.24	0.96	9057.05	0.46	0.75	0.34	0.93	4817.12	0.6527994	VALIGA_4go34sckl5	36
22915.18	157.35	177.96	0.79	0.36	0.07	0.98	18869.36	0.43	0.34	0.06	0.93	4045.82	0.82344365	VALIGA_4go34sckl5	36
21787.63	145.16	326.52	0.78	0.6	0.2	0.98	17935.34	0.64	0.61	0.2	0.96	3852.29	0.82318914	VALIGA_4go34sckl5	36
17780.01	135.69	499.14	0.83	0.53	0.15	0.98	14079.3	0.45	0.56	0.17	0.92	3700.71	0.7918612	VALIGA_4go34sckl5	36
8706.25	77.42	447.6	0.64	0.82	0.43	0.95	5229.09	0.47	0.77	0.36	0.91	3477.16	0.60061336	VALIGA_4go34sckl5	36
5519.74	69.96	15.08	0.67	0.53	0.15	0.92	3207.09	0.47	0.82	0.43	0.87	2312.65	0.5810219	VALIGA_steyn3vpv5	14
11594.61	97.8	15.08	0.68	0.59	0.19	0.92	9072.51	0.36	0.63	0.23	0.89	2522.1	0.7824765	VALIGA_steyn3vpv5	14
9009.29	92.07	282.96	0.78	0.56	0.17	0.96	5763.42	0.34	0.66	0.25	0.86	3245.87	0.63971967	VALIGA_steyn3vpv5	14
4084.6	59.26	282.96	0.66	0.32	0.05	0.93	2032.69	0.52	0.69	0.28	0.9	2051.91	0.49764726	VALIGA_steyn3vpv5	14
22128.65	135.2	3.37	0.54	0.49	0.13	0.91	17004.62	0.56	0.54	0.16	0.93	5124.03	0.76844364	VALIGA_steyn3vpv5	14
2296.04	38.63	3.37	0.3	0.81	0.42	0.85	916.17	0.32	0.74	0.33	0.85	1379.88	0.3990218	VALIGA_steyn3vpv5	14
15865.01	92.58	71.04	0.36	0.81	0.42	0.88	11160.92	0.38	0.83	0.44	0.84	4704.09	0.70349276	VALIGA_steyn3vpv5	14
18127.97	118.86	123.75	0.61	0.72	0.31	0.93	15013.55	0.44	0.71	0.3	0.94	3114.42	0.8281981	VALIGA_steyn3vpv5	14
21486.18	147.45	405.16	0.53	0.53	0.15	0.95	16819.05	0.47	0.61	0.2	0.91	4667.14	0.7827846	VALIGA_steyn3vpv5	14
20106.53	150.23	120.65	0.78	0.32	0.05	0.96	16563.54	0.56	0.33	0.06	0.94	3542.99	0.82378906	VALIGA_steyn3vpv5	14
24016.13	153.58	120.65	0.77	0.6	0.2	0.98	19552.19	0.58	0.56	0.17	0.94	4463.94	0.81412745	VALIGA_steyn3vpv5	14
16453.13	122.14	57.52	0.72	0.7	0.28	0.96	13224.31	0.45	0.69	0.28	0.94	3228.81	0.8037565	VALIGA_steyn3vpv5	14
17516.21	120.27	94.96	0.74	0.73	0.32	0.97	14586.0	0.6	0.73	0.32	0.95	2930.21	0.8327144	VALIGA_steyn3vpv5	14
20480.19	128.86	15.85	0.75	0.74	0.33	0.97	15911.64	0.4	0.74	0.32	0.91	4568.55	0.77692837	VALIGA_steyn3vpv5	14
13820.04	113.98	15.85	0.69	0.34	0.06	0.95	11405.17	0.55	0.31	0.05	0.94	2414.87	0.82526314	VALIGA_steyn3vpv5	14
20868.51	135.88	96.57	0.69	0.62	0.21	0.96	16452.56	0.57	0.6	0.2	0.95	4415.95	0.7883917	VALIGA_steyn3vpv5	14
20047.06	138.94	202.65	0.71	0.52	0.15	0.96	14532.78	0.58	0.56	0.17	0.94	5514.28	0.7249332	VALIGA_steyn3vpv5	14
17378.62	120.97	96.57	0.56	0.72	0.3	0.93	12719.78	0.41	0.68	0.26	0.92	4658.84	0.7319212	VALIGA_steyn3vpv5	14
21644.58	128.12	183.84	0.55	0.78	0.38	0.92	14993.54	0.39	0.75	0.34	0.9	6651.05	0.6927157	VALIGA_steyn3vpv5	14
4756.4	65.17	196.37	0.46	0.56	0.17	0.86	1872.59	0.35	0.45	0.1	0.87	2883.81	0.39369902	VALIGA_steyn3vpv5	14
9013.16	87.88	14.93	0.73	0.66	0.25	0.96	5818.23	0.34	0.7	0.29	0.85	3194.93	0.6455261	VALIGA_steyn3vpv5	14
8719.33	91.53	14.93	0.7	0.53	0.15	0.95	5705.09	0.51	0.65	0.24	0.92	3014.24	0.6543037	VALIGA_steyn3vpv5	14
11308.75	109.48	621.56	0.74	0.47	0.12	0.95	8056.39	0.54	0.46	0.11	0.93	3252.35	0.71240324	VALIGA_steyn3vpv5	14
20910.35	137.02	105.59	0.47	0.51	0.14	0.94	15221.53	0.42	0.59	0.2	0.93	5688.83	0.7279424	VALIGA_steyn3vpv5	14
20342.25	121.46	105.59	0.42	0.7	0.29	0.91	14849.92	0.46	0.69	0.28	0.89	5492.33	0.73000383	VALIGA_steyn3vpv5	14
5266.16	75.54	108.58	0.72	0.22	0.02	0.97	2830.71	0.58	0.51	0.14	0.92	2435.45	0.5375283	VALIGA_steyn3vpv5	14
17395.9	119.37	108.58	0.75	0.72	0.31	0.96	15027.99	0.53	0.7	0.29	0.94	2367.91	0.8638812	VALIGA_steyn3vpv5	14
18291.26	127.41	100.29	0.59	0.67	0.26	0.95	14988.53	0.52	0.66	0.25	0.93	3302.72	0.8194367	VALIGA_steyn3vpv5	14
20307.69	144.98	116.11	0.77	0.47	0.12	0.97	16960.5	0.55	0.51	0.14	0.95	3347.18	0.8351762	VALIGA_steyn3vpv5	14
23170.01	144.5	116.11	0.62	0.6	0.2	0.95	19165.69	0.52	0.6	0.2	0.94	4004.32	0.8271766	VALIGA_steyn3vpv5	14
5691.67	70.3	199.56	0.59	0.48	0.12	0.94	3588.48	0.43	0.66	0.25	0.88	2103.19	0.6304793	VALIGA_steyn3vpv5	14
13899.41	106.0	53.66	0.65	0.73	0.32	0.95	11617.13	0.55	0.74	0.32	0.94	2282.29	0.83580023	VALIGA_steyn3vpv5	14
5206.69	63.53	53.66	0.65	0.81	0.41	0.94	3044.6	0.61	0.66	0.25	0.94	2162.09	0.5847477	VALIGA_steyn3vpv5	14
16231.05	115.81	94.86	0.71	0.75	0.33	0.96	13333.7	0.56	0.74	0.33	0.94	2897.35	0.8214934	VALIGA_steyn3vpv5	14
20379.67	136.95	18.81	0.73	0.69	0.28	0.97	16569.79	0.43	0.72	0.3	0.92	3809.87	0.81305486	VALIGA_steyn3vpv5	14
15121.92	122.76	18.81	0.7	0.52	0.15	0.96	12282.22	0.57	0.38	0.08	0.94	2839.69	0.812213	VALIGA_steyn3vpv5	14
20429.47	145.4	182.77	0.78	0.44	0.1	0.98	15960.87	0.65	0.53	0.15	0.95	4468.6	0.781267	VALIGA_steyn3vpv5	14
19855.12	128.28	97.52	0.63	0.69	0.28	0.94	16037.06	0.45	0.67	0.25	0.93	3818.06	0.80770403	VALIGA_steyn3vpv5	14
17577.04	123.27	97.52	0.6	0.69	0.27	0.94	14447.38	0.55	0.73	0.32	0.95	3129.66	0.82194614	VALIGA_steyn3vpv5	14
20458.01	134.4	174.78	0.49	0.61	0.21	0.92	16672.81	0.56	0.6	0.2	0.94	3785.2	0.8149771	VALIGA_steyn3vpv5	14
12025.24	112.67	623.24	0.75	0.37	0.07	0.95	9001.33	0.49	0.43	0.1	0.92	3023.91	0.7485364	VALIGA_steyn3vpv5	14
19192.98	123.22	112.08	0.56	0.61	0.21	0.96	13814.13	0.41	0.57	0.18	0.91	5378.85	0.7197491	VALIGA_steyn3vpv5	14
19883.21	118.94	112.08	0.36	0.76	0.35	0.9	14497.87	0.44	0.74	0.32	0.93	5385.33	0.72915137	VALIGA_steyn3vpv5	14
7405.52	87.96	100.29	0.56	0.43	0.1	0.95	4061.74	0.34	0.6	0.2	0.86	3343.77	0.54847467	VALIGA_steyn3vpv5	14
17867.8	125.31	100.29	0.51	0.68	0.26	0.94	15216.86	0.6	0.71	0.29	0.95	2650.93	0.85163593	VALIGA_steyn3vpv5	14
17423.76	123.89	92.06	0.62	0.66	0.25	0.95	14641.49	0.59	0.67	0.25	0.92	2782.27	0.8403175	VALIGA_steyn3vpv5	14
19651.24	124.56	114.7	0.64	0.58	0.19	0.94	16150.66	0.43	0.6	0.2	0.93	3500.58	0.82186466	VALIGA_steyn3vpv5	14
22656.27	144.89	114.7	0.67	0.6	0.2	0.95	18818.76	0.52	0.62	0.21	0.94	3837.5	0.8306204	VALIGA_steyn3vpv5	14
7207.2	80.07	199.22	0.65	0.63	0.23	0.95	2778.52	0.14	0.63	0.22	0.67	4428.69	0.38552004	VALIGA_steyn3vpv5	14
12815.64	106.35	54.78	0.71	0.7	0.29	0.96	10043.37	0.49	0.73	0.31	0.94	2772.26	0.78368074	VALIGA_steyn3vpv5	14
6480.59	72.85	54.78	0.68	0.78	0.37	0.95	3933.7	0.42	0.7	0.29	0.91	2546.89	0.6069972	VALIGA_steyn3vpv5	14
15995.9	112.18	98.31	0.64	0.74	0.33	0.94	13036.46	0.57	0.75	0.34	0.94	2959.43	0.8149876	VALIGA_steyn3vpv5	14
19969.28	131.4	19.84	0.72	0.67	0.26	0.96	16762.19	0.56	0.69	0.27	0.93	3207.09	0.8393988	VALIGA_steyn3vpv5	14
15221.3	122.0	19.84	0.77	0.53	0.15	0.97	12682.94	0.62	0.46	0.11	0.95	2538.36	0.83323634	VALIGA_steyn3vpv5	14
20498.04	145.28	177.01	0.78	0.41	0.09	0.98	16805.29	0.63	0.49	0.13	0.96	3692.75	0.81984866	VALIGA_steyn3vpv5	14
19928.69	124.54	100.65	0.66	0.73	0.32	0.94	16144.17	0.48	0.71	0.3	0.92	3784.52	0.8100969	VALIGA_steyn3vpv5	14
18552.79	121.21	100.65	0.63	0.71	0.3	0.95	15012.53	0.53	0.76	0.35	0.96	3540.27	0.8091791	VALIGA_steyn3vpv5	14
5099.35	49.51	156.2	0.24	0.84	0.45	0.82	1311.77	0.36	0.85	0.48	0.89	3787.59	0.2572426	VALIGA_steyn3vpv5	14
21349.5	135.77	177.01	0.49	0.62	0.21	0.92	17285.71	0.53	0.58	0.18	0.94	4063.79	0.8096541	VALIGA_steyn3vpv5	14
3777.24	58.32	488.82	0.61	0.43	0.1	0.96	1306.42	0.29	0.72	0.3	0.77	2470.82	0.3458663	VALIGA_steyn3vpv5	14
9949.45	99.29	77.17	0.75	0.45	0.11	0.97	6161.18	0.55	0.62	0.22	0.91	3788.27	0.6192483	VALIGA_e9htlny98j	207
19708.77	131.28	77.17	0.74	0.75	0.34	0.98	14895.86	0.67	0.61	0.21	0.96	4812.91	0.7557986	VALIGA_e9htlny98j	207
10421.23	95.05	380.79	0.67	0.61	0.2	0.95	8901.15	0.6	0.51	0.14	0.95	1520.08	0.8541362	VALIGA_e9htlny98j	207
16974.26	131.97	115.8	0.69	0.25	0.03	0.96	14265.11	0.49	0.28	0.04	0.94	2709.15	0.8403966	VALIGA_e9htlny98j	207
22956.46	101.84	29.85	0.26	0.92	0.62	0.8	17075.8	0.23	0.94	0.65	0.71	5880.66	0.7438342	VALIGA_e9htlny98j	207
5892.6	62.92	29.85	0.47	0.85	0.47	0.93	2720.53	0.4	0.57	0.18	0.85	3172.07	0.46168584	VALIGA_e9htlny98j	207
22385.98	107.33	192.83	0.22	0.87	0.5	0.86	16459.04	0.27	0.9	0.57	0.86	5926.94	0.73523873	VALIGA_e9htlny98j	207
13688.14	111.57	137.4	0.71	0.73	0.31	0.97	9696.56	0.59	0.61	0.21	0.94	3991.58	0.70839137	VALIGA_e9htlny98j	207
30109.08	172.78	137.4	0.52	0.56	0.17	0.96	20350.78	0.61	0.48	0.12	0.97	9758.3	0.6759018	VALIGA_e9htlny98j	207
3837.39	51.62	161.07	0.44	0.87	0.51	0.89	531.48	0.73	0.63	0.22	0.93	3305.91	0.13850039	VALIGA_e9htlny98j	207
17875.3	135.99	32.37	0.57	0.53	0.15	0.97	11717.42	0.42	0.23	0.03	0.92	6157.88	0.655509	VALIGA_e9htlny98j	207
12581.85	100.77	101.8	0.66	0.76	0.35	0.97	3246.66	0.52	0.74	0.33	0.89	9335.18	0.25804314	VALIGA_e9htlny98j	207
17127.43	127.51	122.03	0.76	0.6	0.2	0.98	11228.35	0.44	0.53	0.15	0.93	5899.08	0.65557706	VALIGA_e9htlny98j	207
19531.84	128.39	193.17	0.47	0.63	0.22	0.95	16669.86	0.43	0.62	0.22	0.93	2861.98	0.85347104	VALIGA_e9htlny98j	207
19490.45	128.14	193.17	0.56	0.74	0.33	0.96	11452.82	0.44	0.52	0.14	0.92	8037.63	0.58761185	VALIGA_e9htlny98j	207
11099.18	105.7	242.39	0.64	0.39	0.08	0.98	5029.76	0.53	0.59	0.19	0.89	6069.42	0.453165	VALIGA_e9htlny98j	207
7110.1	90.13	247.0	0.79	0.23	0.03	0.99	4630.75	0.5	0.53	0.15	0.93	2479.35	0.65129185	VALIGA_e9htlny98j	207
11003.2	103.23	162.18	0.77	0.56	0.17	0.98	8420.84	0.65	0.61	0.21	0.95	2582.37	0.76530826	VALIGA_e9htlny98j	207
16889.32	106.2	6.95	0.35	0.74	0.32	0.88	7427.35	0.31	0.57	0.18	0.82	9461.97	0.43976608	VALIGA_e9htlny98j	207
2374.39	28.87	6.95	0.24	0.49	0.13	0.74	474.51	0.38	0.83	0.44	0.89	1899.88	0.19984502	VALIGA_e9htlny98j	207
6659.35	77.54	162.18	0.59	0.62	0.21	0.95	2778.4	0.22	0.62	0.21	0.79	3880.94	0.4172179	VALIGA_e9htlny98j	207
25590.11	165.01	178.2	0.8	0.27	0.04	0.99	21362.58	0.62	0.09	0.0	0.96	4227.53	0.8347983	VALIGA_e9htlny98j	207
21578.18	127.46	262.43	0.53	0.59	0.2	0.93	14077.94	0.25	0.69	0.27	0.81	7500.24	0.6524155	VALIGA_e9htlny98j	207
2291.95	43.16	31.94	0.35	0.66	0.25	0.86	1501.43	0.47	0.72	0.31	0.88	790.52	0.6550885	VALIGA_e9htlny98j	207
17740.1	128.9	31.94	0.57	0.51	0.14	0.96	12015.46	0.48	0.32	0.05	0.93	5724.65	0.6773051	VALIGA_e9htlny98j	207
18479.9	128.5	435.98	0.72	0.6	0.2	0.97	16007.83	0.5	0.6	0.2	0.94	2472.07	0.86622924	VALIGA_e9htlny98j	207
4836.45	55.3	167.82	0.28	0.92	0.61	0.88	3531.17	0.3	0.91	0.59	0.9	1305.28	0.73011607	VALIGA_e9htlny98j	207
2517.89	26.98	167.82	0.1	0.96	0.73	0.64	1874.86	0.08	0.94	0.66	0.56	643.03	0.74461555	VALIGA_e9htlny98j	207
15120.44	126.54	404.06	0.74	0.4	0.08	0.98	6701.42	0.4	0.64	0.23	0.88	8419.02	0.4432027	VALIGA_e9htlny98j	207
25199.52	116.55	167.4	0.12	0.64	0.23	0.68	19031.51	0.14	0.72	0.3	0.6	6168.0	0.75523305	VALIGA_e9htlny98j	207
2350.63	34.99	121.26	0.24	0.61	0.21	0.88	2350.4	0.24	0.61	0.21	0.88	0.23	0.9999021	VALIGA_e9htlny98j	207
3311.71	44.51	121.26	0.17	0.85	0.47	0.88	2505.84	0.42	0.75	0.34	0.9	805.87	0.75666046	VALIGA_e9htlny98j	207
21296.97	146.89	45.86	0.8	0.61	0.21	0.98	16445.28	0.51	0.63	0.23	0.93	4851.69	0.7721887	VALIGA_e9htlny98j	207
10683.0	99.13	45.86	0.71	0.64	0.23	0.99	1504.62	0.1	0.93	0.62	0.34	9178.38	0.14084245	VALIGA_e9htlny98j	207
7024.47	82.56	127.81	0.36	0.47	0.12	0.91	3713.33	0.43	0.61	0.21	0.82	3311.14	0.52862775	VALIGA_e9htlny98j	207
35540.13	134.22	156.25	0.34	0.81	0.42	0.89	25480.84	0.13	0.84	0.45	0.73	10059.29	0.71695966	VALIGA_e9htlny98j	207
22178.68	149.91	6.74	0.64	0.54	0.16	0.95	17399.54	0.46	0.59	0.2	0.93	4779.14	0.78451645	VALIGA_e9htlny98j	207
21236.02	145.68	6.74	0.81	0.51	0.14	0.98	16685.44	0.59	0.5	0.13	0.94	4550.58	0.7857141	VALIGA_e9htlny98j	207
3588.02	45.86	156.25	0.17	0.89	0.54	0.8	2685.62	0.48	0.88	0.53	0.93	902.41	0.7484964	VALIGA_e9htlny98j	207
5404.1	68.86	9.08	0.58	0.54	0.16	0.93	948.8	0.65	0.52	0.15	0.88	4455.29	0.1755704	VALIGA_e9htlny98j	207
10757.36	101.31	69.85	0.73	0.58	0.18	0.97	6950.33	0.44	0.58	0.19	0.9	3807.03	0.6461	VALIGA_e9htlny98j	207
19153.75	127.09	69.85	0.71	0.78	0.38	0.97	13452.53	0.46	0.68	0.27	0.91	5701.22	0.7023445	VALIGA_e9htlny98j	207
12350.45	106.62	349.01	0.54	0.49	0.13	0.92	10370.97	0.55	0.47	0.12	0.93	1979.47	0.83972406	VALIGA_e9htlny98j	207
4314.18	43.84	317.42	0.33	0.94	0.65	0.93	2870.4	0.45	0.96	0.71	0.94	1443.78	0.6653408	VALIGA_e9htlny98j	207
17926.59	132.11	118.0	0.74	0.44	0.1	0.97	15311.47	0.52	0.4	0.08	0.94	2615.12	0.8541206	VALIGA_e9htlny98j	207
25115.6	105.91	183.93	0.26	0.92	0.62	0.81	20092.43	0.24	0.93	0.64	0.75	5023.17	0.799998	VALIGA_e9htlny98j	207
24478.59	94.17	230.36	0.14	0.87	0.51	0.64	17032.94	0.17	0.89	0.55	0.62	7445.66	0.6958301	VALIGA_e9htlny98j	207
16122.8	119.37	135.57	0.74	0.74	0.33	0.97	11456.57	0.57	0.61	0.21	0.94	4666.23	0.7105819	VALIGA_e9htlny98j	207
29353.25	168.2	135.57	0.56	0.6	0.2	0.96	19627.13	0.56	0.53	0.15	0.96	9726.12	0.6686527	VALIGA_e9htlny98j	207
19536.39	140.33	107.12	0.64	0.55	0.17	0.97	14392.58	0.41	0.36	0.07	0.93	5143.81	0.7367062	VALIGA_e9htlny98j	207
10615.68	90.28	107.12	0.69	0.76	0.35	0.98	2345.39	0.48	0.69	0.28	0.84	8270.28	0.22093639	VALIGA_e9htlny98j	207
22581.56	134.39	6.19	0.32	0.8	0.4	0.85	15736.18	0.2	0.82	0.43	0.78	6845.38	0.6968597	VALIGA_e9htlny98j	207
19931.08	138.36	206.42	0.67	0.63	0.22	0.97	16273.69	0.55	0.62	0.22	0.94	3657.39	0.81649816	VALIGA_e9htlny98j	207
3487.84	31.81	6.19	0.15	0.92	0.62	0.78	1663.47	0.18	0.91	0.59	0.78	1824.37	0.47693413	VALIGA_e9htlny98j	207
20812.56	136.82	206.42	0.61	0.68	0.27	0.96	13530.08	0.53	0.49	0.13	0.93	7282.48	0.65009207	VALIGA_e9htlny98j	207
8551.6	88.09	220.1	0.68	0.6	0.2	0.97	2312.65	0.26	0.63	0.22	0.71	6238.96	0.27043477	VALIGA_e9htlny98j	207
8981.77	99.52	242.76	0.8	0.35	0.06	0.99	5938.31	0.61	0.42	0.09	0.93	3043.46	0.6611514	VALIGA_e9htlny98j	207
12358.52	110.26	227.03	0.76	0.55	0.16	0.98	9811.29	0.58	0.57	0.18	0.94	2547.23	0.79388875	VALIGA_e9htlny98j	207
15395.5	101.75	9.54	0.4	0.72	0.3	0.9	7728.34	0.38	0.78	0.37	0.83	7667.16	0.5019869	VALIGA_e9htlny98j	207
6043.04	74.61	9.54	0.71	0.66	0.25	0.97	2320.72	0.27	0.75	0.34	0.68	3722.32	0.3840319	VALIGA_e9htlny98j	207
26966.58	170.94	255.76	0.67	0.24	0.03	0.96	22943.38	0.57	0.21	0.02	0.95	4023.19	0.8508079	VALIGA_e9htlny98j	207
24187.38	139.79	255.76	0.56	0.57	0.18	0.92	16451.65	0.2	0.64	0.23	0.85	7735.73	0.68017495	VALIGA_e9htlny98j	207
2465.59	37.77	46.05	0.24	0.6	0.2	0.8	1978.45	0.41	0.49	0.13	0.89	487.14	0.80242455	VALIGA_e9htlny98j	207
21086.15	139.28	46.05	0.3	0.54	0.16	0.93	14062.13	0.54	0.25	0.03	0.94	7024.02	0.6668894	VALIGA_e9htlny98j	207
20108.92	130.21	450.8	0.6	0.58	0.18	0.96	16932.98	0.49	0.58	0.19	0.94	3175.94	0.8420631	VALIGA_e9htlny98j	207
3047.44	34.4	157.61	0.19	0.95	0.7	0.78	2175.62	0.23	0.96	0.73	0.67	871.82	0.71391726	VALIGA_e9htlny98j	207
3179.58	54.63	157.61	0.5	0.32	0.05	0.95	1105.27	0.43	0.89	0.55	0.91	2074.31	0.3476151	VALIGA_e9htlny98j	207
13778.99	118.59	37.73	0.73	0.45	0.11	0.98	5102.42	0.51	0.67	0.25	0.89	8676.57	0.37030435	VALIGA_e9htlny98j	207
25468.9	149.33	225.29	0.38	0.48	0.12	0.89	20420.49	0.35	0.52	0.15	0.83	5048.41	0.8017814	VALIGA_e9htlny98j	207
5208.63	70.17	37.73	0.63	0.53	0.15	0.94	2845.15	0.52	0.63	0.22	0.86	2363.47	0.5462377	VALIGA_e9htlny98j	207
3952.35	65.42	50.97	0.74	0.36	0.07	0.98	1789.92	0.39	0.52	0.14	0.85	2162.43	0.45287487	VALIGA_e9htlny98j	207
2286.15	31.18	225.29	0.33	0.91	0.59	0.91	1608.44	0.31	0.92	0.61	0.82	677.72	0.7035584	VALIGA_e9htlny98j	207
36172.59	150.58	163.18	0.41	0.89	0.55	0.86	26712.55	0.27	0.9	0.57	0.75	9460.04	0.7384749	VALIGA_e9htlny98j	207
7553.45	72.19	166.01	0.24	0.77	0.36	0.87	4163.29	0.48	0.81	0.41	0.92	3390.17	0.55117726	VALIGA_e9htlny98j	207
43249.71	140.85	100.99	0.14	0.69	0.28	0.73	32340.31	0.12	0.71	0.3	0.64	10909.39	0.74775785	VALIGA_e9htlny98j	207
23920.73	152.42	9.78	0.74	0.55	0.16	0.98	17868.03	0.52	0.52	0.14	0.93	6052.7	0.74696845	VALIGA_e9htlny98j	207
20577.07	135.67	9.78	0.71	0.53	0.15	0.97	15925.62	0.39	0.49	0.13	0.91	4651.45	0.77394986	VALIGA_e9htlny98j	207
2735.08	38.7	100.99	0.18	0.7	0.29	0.84	2460.7	0.15	0.65	0.24	0.81	274.38	0.89968115	VALIGA_e9htlny98j	207
2634.45	41.86	109.93	0.13	0.79	0.39	0.75	1722.37	0.2	0.6	0.2	0.76	912.07	0.6537873	VALIGA_e9htlny98j	207
8491.34	66.11	17.77	0.14	0.92	0.61	0.68	6667.76	0.16	0.89	0.54	0.71	1823.58	0.7852424	VALIGA_e9htlny98j	207
5138.58	61.46	17.77	0.36	0.69	0.28	0.89	4148.73	0.2	0.79	0.38	0.81	989.85	0.80736893	VALIGA_e9htlny98j	207
3537.08	35.31	190.23	0.13	0.89	0.54	0.72	2829.92	0.27	0.92	0.62	0.79	707.17	0.8000724	VALIGA_e9htlny98j	207
2156.18	34.93	190.23	0.17	0.79	0.39	0.77	1976.18	0.26	0.75	0.34	0.79	180.0	0.91651905	VALIGA_e9htlny98j	207
11351.16	102.31	791.93	0.39	0.56	0.17	0.9	6576.79	0.48	0.45	0.11	0.9	4774.37	0.5793936	VALIGA_e9htlny98j	207
7510.36	53.95	209.81	0.13	0.93	0.63	0.65	5918.64	0.19	0.9	0.57	0.66	1591.72	0.7880634	VALIGA_e9htlny98j	207
2222.13	38.17	697.91	0.25	0.78	0.38	0.85	1329.96	0.3	0.87	0.5	0.83	892.17	0.5985068	VALIGA_e9htlny98j	207
1887.6	28.14	209.81	0.29	0.85	0.47	0.75	1095.15	0.39	0.9	0.56	0.88	792.45	0.5801812	VALIGA_e9htlny98j	207
14303.2	59.12	252.81	0.13	0.51	0.14	0.59	9932.51	0.08	0.51	0.14	0.47	4370.69	0.6944257	VALIGA_e9htlny98j	207
15872.75	101.09	252.81	0.22	0.76	0.35	0.77	10816.04	0.15	0.83	0.44	0.76	5056.71	0.68142194	VALIGA_e9htlny98j	207
21582.84	142.98	453.96	0.79	0.54	0.16	0.97	17878.72	0.6	0.59	0.19	0.95	3704.12	0.8283766	VALIGA_e9htlny98j	207
12484.97	111.04	35.76	0.76	0.51	0.14	0.98	4065.84	0.44	0.45	0.11	0.86	8419.13	0.32565877	VALIGA_e9htlny98j	207
8186.14	82.8	35.76	0.43	0.55	0.16	0.91	5617.99	0.4	0.68	0.27	0.88	2568.15	0.6862807	VALIGA_e9htlny98j	207
25138.23	153.69	254.93	0.58	0.49	0.13	0.94	20204.1	0.46	0.55	0.17	0.93	4934.13	0.80372006	VALIGA_e9htlny98j	207
6142.08	77.63	45.51	0.78	0.58	0.18	0.98	3517.07	0.49	0.65	0.24	0.86	2625.01	0.5726187	VALIGA_e9htlny98j	207
22899.26	154.8	3.03	0.8	0.55	0.16	0.97	18384.16	0.53	0.57	0.18	0.94	4515.11	0.8028277	VALIGA_e9htlny98j	207
13434.11	116.68	3.03	0.8	0.53	0.15	0.99	7571.87	0.36	0.65	0.24	0.87	5862.24	0.56363016	VALIGA_e9htlny98j	207
7581.31	74.33	163.27	0.32	0.55	0.17	0.86	4237.99	0.52	0.62	0.22	0.92	3343.32	0.55900496	VALIGA_e9htlny98j	207
45554.85	148.47	152.04	0.17	0.79	0.38	0.79	35699.55	0.12	0.81	0.41	0.72	9855.3	0.78366077	VALIGA_e9htlny98j	207
23592.9	151.39	20.67	0.78	0.58	0.19	0.98	17847.56	0.44	0.56	0.17	0.92	5745.34	0.7564801	VALIGA_e9htlny98j	207
19118.16	124.95	20.67	0.68	0.6	0.2	0.96	14394.96	0.51	0.57	0.18	0.92	4723.2	0.7529469	VALIGA_e9htlny98j	207
5983.0	77.96	157.15	0.68	0.5	0.13	0.96	3546.41	0.34	0.33	0.06	0.84	2436.59	0.5927478	VALIGA_e9htlny98j	207
15524.0	114.93	909.02	0.49	0.65	0.24	0.9	8831.33	0.43	0.39	0.08	0.88	6692.66	0.56888235	VALIGA_e9htlny98j	207
2083.41	20.51	909.02	0.13	0.93	0.63	0.62	1592.29	0.17	0.96	0.72	0.7	491.12	0.7642711	VALIGA_e9htlny98j	207
8685.44	72.87	446.06	0.39	0.86	0.48	0.93	5308.46	0.23	0.87	0.5	0.73	3376.98	0.6111907	VALIGA_9kjkdw6ebp	12
17903.62	131.97	93.85	0.81	0.62	0.21	0.98	13824.14	0.57	0.64	0.23	0.93	4079.48	0.7721422	VALIGA_9kjkdw6ebp	12
10656.05	97.74	205.7	0.81	0.7	0.28	0.98	6036.44	0.41	0.83	0.45	0.83	4619.61	0.5664801	VALIGA_9kjkdw6ebp	12
17384.07	128.43	205.7	0.69	0.54	0.16	0.97	13907.83	0.5	0.53	0.15	0.93	3476.25	0.80003303	VALIGA_9kjkdw6ebp	12
22865.04	150.26	39.64	0.77	0.5	0.13	0.97	18760.88	0.54	0.51	0.14	0.93	4104.16	0.820505	VALIGA_9kjkdw6ebp	12
13950.7	101.8	39.64	0.76	0.8	0.39	0.98	8128.26	0.34	0.76	0.36	0.85	5822.44	0.5826417	VALIGA_9kjkdw6ebp	12
19611.44	135.73	247.4	0.72	0.55	0.16	0.95	14592.37	0.55	0.39	0.08	0.9	5019.07	0.7440744	VALIGA_9kjkdw6ebp	12
12960.85	112.38	137.87	0.57	0.68	0.26	0.96	7637.14	0.62	0.5	0.13	0.94	5323.7	0.58924687	VALIGA_9kjkdw6ebp	12
4806.43	70.1	247.4	0.69	0.53	0.15	0.97	2377.69	0.51	0.67	0.26	0.89	2428.74	0.4946894	VALIGA_9kjkdw6ebp	12
15728.79	129.42	137.87	0.79	0.35	0.06	0.97	12142.47	0.52	0.36	0.07	0.93	3586.32	0.77199006	VALIGA_9kjkdw6ebp	12
14969.43	114.68	117.51	0.78	0.61	0.21	0.96	11801.23	0.56	0.7	0.29	0.94	3168.2	0.78835535	VALIGA_9kjkdw6ebp	12
5025.89	57.33	255.6	0.4	0.81	0.41	0.91	2169.26	0.28	0.84	0.46	0.84	2856.64	0.43161708	VALIGA_9kjkdw6ebp	12
8949.48	93.96	117.51	0.8	0.58	0.19	0.98	6321.29	0.64	0.6	0.2	0.95	2628.19	0.7063304	VALIGA_9kjkdw6ebp	12
17648.56	123.99	177.97	0.65	0.56	0.17	0.95	15107.47	0.45	0.57	0.18	0.91	2541.09	0.8560172	VALIGA_9kjkdw6ebp	12
20592.76	142.27	85.97	0.8	0.58	0.19	0.98	13033.05	0.48	0.78	0.38	0.9	7559.71	0.63289475	VALIGA_9kjkdw6ebp	12
5912.84	66.75	85.97	0.63	0.8	0.39	0.94	3072.35	0.33	0.8	0.4	0.79	2840.49	0.5196065	VALIGA_9kjkdw6ebp	12
18573.15	135.16	37.85	0.76	0.52	0.15	0.96	14037.12	0.51	0.59	0.19	0.93	4536.03	0.75577486	VALIGA_9kjkdw6ebp	12
20782.77	137.48	47.39	0.49	0.6	0.2	0.94	15129.53	0.52	0.73	0.32	0.95	5653.24	0.7279843	VALIGA_9kjkdw6ebp	12
2341.53	27.66	242.16	0.1	0.95	0.68	0.62	407.88	0.19	0.91	0.58	0.76	1933.65	0.1741938	VALIGA_9kjkdw6ebp	12
18861.74	127.72	47.39	0.74	0.66	0.25	0.97	14911.44	0.57	0.7	0.28	0.94	3950.31	0.79056543	VALIGA_9kjkdw6ebp	12
3102.14	40.47	435.02	0.4	0.92	0.6	0.85	1852.12	0.46	0.88	0.53	0.87	1250.02	0.5970459	VALIGA_9kjkdw6ebp	12
16298.25	124.26	94.44	0.79	0.64	0.23	0.97	13121.18	0.55	0.65	0.24	0.93	3177.07	0.8050668	VALIGA_9kjkdw6ebp	12
18845.37	128.85	186.76	0.69	0.6	0.2	0.96	15545.94	0.44	0.62	0.22	0.92	3299.43	0.8249209	VALIGA_9kjkdw6ebp	12
12013.86	103.83	186.76	0.66	0.64	0.23	0.97	7785.42	0.36	0.71	0.3	0.86	4228.44	0.64803654	VALIGA_9kjkdw6ebp	12
22326.85	148.72	52.47	0.8	0.4	0.08	0.97	18517.2	0.52	0.45	0.11	0.93	3809.65	0.8293691	VALIGA_9kjkdw6ebp	12
11246.89	97.83	52.47	0.78	0.7	0.29	0.97	6426.47	0.29	0.69	0.28	0.84	4820.42	0.57139975	VALIGA_9kjkdw6ebp	12
18876.18	137.95	227.56	0.75	0.47	0.12	0.97	14146.96	0.47	0.39	0.08	0.9	4729.22	0.74946094	VALIGA_9kjkdw6ebp	12
8139.06	88.7	227.56	0.8	0.55	0.16	0.98	5335.19	0.45	0.56	0.17	0.89	2803.88	0.65550447	VALIGA_9kjkdw6ebp	12
2526.65	49.79	15.59	0.48	0.34	0.06	0.95	900.82	0.72	0.6	0.2	0.95	1625.83	0.35652742	VALIGA_9kjkdw6ebp	12
13133.46	113.55	15.59	0.57	0.37	0.07	0.96	7448.5	0.65	0.47	0.12	0.94	5684.96	0.5671392	VALIGA_9kjkdw6ebp	12
16255.16	121.25	150.95	0.76	0.49	0.13	0.97	12257.66	0.35	0.62	0.22	0.88	3997.5	0.7540781	VALIGA_9kjkdw6ebp	12
16591.63	122.36	121.21	0.77	0.57	0.18	0.95	13426.38	0.53	0.68	0.27	0.93	3165.25	0.8092261	VALIGA_9kjkdw6ebp	12
7573.24	81.94	121.21	0.66	0.68	0.26	0.96	4943.8	0.55	0.67	0.26	0.9	2629.44	0.65279853	VALIGA_9kjkdw6ebp	12
18059.29	123.42	182.95	0.74	0.58	0.19	0.95	15712.3	0.52	0.57	0.18	0.93	2346.99	0.87003976	VALIGA_9kjkdw6ebp	12
18567.8	132.89	58.55	0.76	0.66	0.25	0.97	11137.72	0.39	0.81	0.41	0.89	7430.08	0.5998406	VALIGA_9kjkdw6ebp	12
10760.89	95.0	58.55	0.67	0.71	0.29	0.94	7806.46	0.39	0.75	0.34	0.9	2954.43	0.7254474	VALIGA_9kjkdw6ebp	12
20235.82	134.12	47.29	0.53	0.6	0.2	0.95	14788.06	0.5	0.71	0.3	0.94	5447.76	0.7307863	VALIGA_9kjkdw6ebp	12
15651.92	120.74	34.77	0.75	0.58	0.19	0.97	12433.34	0.53	0.62	0.22	0.94	3218.58	0.79436517	VALIGA_9kjkdw6ebp	12
17894.29	126.3	47.29	0.8	0.65	0.24	0.98	14425.21	0.57	0.69	0.28	0.95	3469.08	0.8061348	VALIGA_9kjkdw6ebp	12
18759.74	135.65	302.67	0.74	0.6	0.2	0.97	15119.98	0.47	0.62	0.22	0.93	3639.76	0.80598027	VALIGA_9kjkdw6ebp	12
10984.9	97.55	226.13	0.77	0.67	0.26	0.98	8943.34	0.56	0.67	0.25	0.94	2041.56	0.8141485	VALIGA_9kjkdw6ebp	12
2606.25	50.13	264.04	0.71	0.52	0.14	0.94	1094.12	0.71	0.52	0.15	0.95	1512.12	0.41980624	VALIGA_9kjkdw6ebp	12
22478.42	142.4	26.88	0.61	0.56	0.17	0.94	18761.22	0.39	0.54	0.16	0.93	3717.2	0.8346325	VALIGA_9kjkdw6ebp	12
18589.18	126.68	26.88	0.78	0.72	0.3	0.98	13454.92	0.44	0.73	0.31	0.9	5134.26	0.7238038	VALIGA_9kjkdw6ebp	12
18133.31	125.53	25.46	0.74	0.56	0.17	0.96	13997.43	0.42	0.52	0.15	0.89	4135.88	0.7719181	VALIGA_9kjkdw6ebp	12
8956.64	92.43	25.46	0.74	0.68	0.27	0.98	4468.37	0.53	0.75	0.33	0.91	4488.27	0.4988891	VALIGA_9kjkdw6ebp	12
13372.71	115.0	138.16	0.67	0.56	0.17	0.97	9437.18	0.43	0.61	0.21	0.9	3935.52	0.7057044	VALIGA_9kjkdw6ebp	12
15330.69	122.83	138.16	0.81	0.55	0.16	0.97	11192.08	0.49	0.67	0.26	0.92	4138.61	0.7300441	VALIGA_9kjkdw6ebp	12
7465.1	74.4	245.4	0.71	0.77	0.36	0.96	3923.47	0.44	0.72	0.3	0.88	3541.63	0.525575	VALIGA_9kjkdw6ebp	12
9813.22	92.88	119.08	0.77	0.56	0.17	0.95	8073.11	0.67	0.61	0.21	0.95	1740.11	0.82267696	VALIGA_9kjkdw6ebp	12
5290.04	42.58	173.87	0.15	0.94	0.65	0.76	1219.55	0.26	0.75	0.34	0.83	4070.5	0.23053701	VALIGA_9kjkdw6ebp	12
12674.52	116.08	119.08	0.72	0.47	0.12	0.96	8410.49	0.4	0.55	0.16	0.9	4264.03	0.66357464	VALIGA_9kjkdw6ebp	12
12495.2	101.63	173.87	0.69	0.71	0.3	0.94	10057.47	0.54	0.72	0.31	0.92	2437.73	0.80490667	VALIGA_9kjkdw6ebp	12
22902.22	145.1	171.53	0.75	0.61	0.2	0.96	17353.14	0.36	0.58	0.18	0.91	5549.08	0.75770557	VALIGA_9kjkdw6ebp	12
3016.74	36.69	171.53	0.19	0.61	0.21	0.73	1435.03	0.19	0.86	0.48	0.68	1581.71	0.475689	VALIGA_9kjkdw6ebp	12
23450.53	152.92	51.0	0.66	0.49	0.13	0.96	17912.15	0.4	0.52	0.14	0.92	5538.39	0.7638271	VALIGA_9kjkdw6ebp	12
20914.33	131.87	39.26	0.42	0.69	0.27	0.94	14699.94	0.35	0.74	0.33	0.9	6214.4	0.70286447	VALIGA_9kjkdw6ebp	12
19249.61	133.18	39.26	0.78	0.61	0.21	0.97	15013.44	0.51	0.61	0.2	0.93	4236.17	0.77993476	VALIGA_9kjkdw6ebp	12
1892.03	38.61	11.92	0.56	0.74	0.33	0.92	1291.64	0.5	0.86	0.5	0.91	600.39	0.68267417	VALIGA_9kjkdw6ebp	12
14312.64	103.12	11.92	0.47	0.79	0.38	0.92	11398.01	0.33	0.75	0.34	0.87	2914.63	0.7963597	VALIGA_9kjkdw6ebp	12
16967.1	124.02	19.71	0.77	0.57	0.18	0.96	13580.8	0.62	0.58	0.19	0.94	3386.3	0.8004196	VALIGA_9kjkdw6ebp	12
8733.2	89.28	19.71	0.71	0.66	0.25	0.97	4783.92	0.54	0.72	0.31	0.89	3949.28	0.54778546	VALIGA_9kjkdw6ebp	12
12008.97	110.1	127.66	0.62	0.58	0.19	0.96	8070.72	0.32	0.58	0.18	0.83	3938.25	0.6720576	VALIGA_9kjkdw6ebp	12
13241.94	114.65	127.66	0.79	0.54	0.16	0.97	9413.3	0.34	0.65	0.24	0.89	3828.64	0.71087015	VALIGA_9kjkdw6ebp	12
7381.18	71.16	238.57	0.7	0.8	0.39	0.97	4584.7	0.53	0.81	0.41	0.93	2796.48	0.62113374	VALIGA_9kjkdw6ebp	12
8473.83	84.46	115.29	0.76	0.62	0.21	0.96	6424.53	0.56	0.68	0.26	0.93	2049.29	0.7581613	VALIGA_9kjkdw6ebp	12
11711.96	110.23	115.29	0.76	0.44	0.1	0.97	8252.09	0.44	0.38	0.08	0.89	3459.87	0.70458657	VALIGA_9kjkdw6ebp	12
10348.0	91.69	183.68	0.69	0.68	0.27	0.94	7715.95	0.51	0.65	0.24	0.93	2632.06	0.7456465	VALIGA_9kjkdw6ebp	12
21956.95	142.3	473.84	0.65	0.61	0.21	0.95	17132.21	0.47	0.6	0.2	0.92	4824.74	0.78026366	VALIGA_9kjkdw6ebp	12
21934.43	145.09	105.89	0.56	0.48	0.12	0.95	16321.68	0.42	0.54	0.16	0.9	5612.75	0.7441123	VALIGA_9kjkdw6ebp	12
20834.51	130.29	34.42	0.55	0.66	0.25	0.95	13919.88	0.44	0.75	0.34	0.93	6914.63	0.6681165	VALIGA_9kjkdw6ebp	12
17547.93	128.28	34.42	0.79	0.63	0.22	0.97	13890.54	0.53	0.64	0.23	0.93	3657.39	0.7915771	VALIGA_9kjkdw6ebp	12
18357.32	135.71	492.84	0.58	0.56	0.17	0.97	9362.36	0.47	0.66	0.25	0.92	8994.96	0.5100069	VALIGA_imbmr0mfai	160
21950.92	140.09	9.2	0.75	0.7	0.29	0.98	12687.94	0.44	0.74	0.33	0.88	9262.98	0.578014	VALIGA_imbmr0mfai	160
5176.79	69.67	9.2	0.79	0.62	0.21	0.97	2722.46	0.61	0.48	0.12	0.93	2454.33	0.5258973	VALIGA_imbmr0mfai	160
21792.41	151.2	53.68	0.72	0.29	0.04	0.96	17666.87	0.49	0.26	0.04	0.93	4125.53	0.81068915	VALIGA_imbmr0mfai	160
25602.17	156.85	53.68	0.81	0.6	0.2	0.98	18931.56	0.47	0.65	0.24	0.93	6670.6	0.7394514	VALIGA_imbmr0mfai	160
9592.28	81.52	244.78	0.54	0.79	0.38	0.91	1289.71	0.55	0.56	0.17	0.89	8302.58	0.13445291	VALIGA_imbmr0mfai	160
26019.03	150.39	188.43	0.47	0.65	0.24	0.95	18594.18	0.52	0.66	0.25	0.92	7424.85	0.7146377	VALIGA_imbmr0mfai	160
16096.76	123.34	176.29	0.68	0.59	0.19	0.96	9713.84	0.38	0.5	0.14	0.86	6382.92	0.60346556	VALIGA_imbmr0mfai	160
5588.19	65.11	21.18	0.63	0.73	0.32	0.94	3018.33	0.42	0.57	0.18	0.9	2569.86	0.54012656	VALIGA_imbmr0mfai	160
23923.57	147.91	21.18	0.78	0.62	0.21	0.98	18990.35	0.62	0.65	0.24	0.96	4933.22	0.7937925	VALIGA_imbmr0mfai	160
12587.53	111.07	30.85	0.79	0.57	0.18	0.98	7913.57	0.6	0.59	0.19	0.94	4673.96	0.6286833	VALIGA_imbmr0mfai	160
21131.18	142.7	30.85	0.79	0.65	0.24	0.98	17599.78	0.53	0.68	0.27	0.95	3531.4	0.83288205	VALIGA_imbmr0mfai	160
25162.67	150.32	94.18	0.76	0.7	0.29	0.97	19902.54	0.63	0.68	0.26	0.96	5260.14	0.790955	VALIGA_imbmr0mfai	160
3200.5	47.12	535.57	0.29	0.58	0.18	0.9	2180.63	0.54	0.71	0.3	0.92	1019.87	0.6813404	VALIGA_imbmr0mfai	160
20721.14	132.35	296.57	0.74	0.73	0.31	0.97	17201.34	0.64	0.76	0.35	0.95	3519.8	0.8301348	VALIGA_imbmr0mfai	160
20865.78	105.21	296.57	0.23	0.74	0.32	0.85	6573.15	0.28	0.72	0.3	0.83	14292.62	0.31502056	VALIGA_imbmr0mfai	160
43118.83	206.6	14.48	0.5	0.58	0.18	0.96	24060.02	0.63	0.62	0.21	0.95	19058.8	0.55799335	VALIGA_imbmr0mfai	160
17409.32	134.28	14.48	0.76	0.53	0.15	0.98	8068.11	0.38	0.52	0.14	0.84	9341.21	0.46343625	VALIGA_imbmr0mfai	160
22194.49	145.14	49.25	0.47	0.64	0.23	0.9	13609.68	0.45	0.5	0.14	0.9	8584.81	0.61320084	VALIGA_imbmr0mfai	160
27662.26	153.19	351.9	0.55	0.75	0.34	0.96	18129.11	0.3	0.7	0.29	0.85	9533.15	0.6553734	VALIGA_imbmr0mfai	160
21851.31	94.42	1228.0	0.33	0.92	0.61	0.89	14900.41	0.18	0.92	0.61	0.73	6950.9	0.6819001	VALIGA_imbmr0mfai	160
20566.83	141.46	503.81	0.8	0.56	0.17	0.98	11669.32	0.61	0.68	0.27	0.92	8897.51	0.56738544	VALIGA_imbmr0mfai	160
6487.53	79.13	7.4	0.79	0.6	0.2	0.98	3148.87	0.64	0.55	0.16	0.92	3338.66	0.48537272	VALIGA_imbmr0mfai	160
25661.52	160.58	7.4	0.79	0.59	0.19	0.98	14743.49	0.42	0.72	0.31	0.89	10918.04	0.5745369	VALIGA_imbmr0mfai	160
22244.86	153.09	58.23	0.76	0.35	0.06	0.98	18172.77	0.44	0.3	0.05	0.93	4072.09	0.81694245	VALIGA_imbmr0mfai	160
28554.55	172.12	58.23	0.82	0.55	0.16	0.99	20799.49	0.36	0.61	0.21	0.92	7755.06	0.72841245	VALIGA_imbmr0mfai	160
13447.87	92.81	249.37	0.65	0.81	0.41	0.97	3150.24	0.33	0.85	0.48	0.76	10297.63	0.23425569	VALIGA_imbmr0mfai	160
26257.59	151.14	201.29	0.74	0.69	0.27	0.97	19392.54	0.5	0.69	0.28	0.92	6865.05	0.7385499	VALIGA_imbmr0mfai	160
16337.25	126.48	210.62	0.67	0.56	0.17	0.97	10060.54	0.33	0.54	0.16	0.84	6276.71	0.6158038	VALIGA_imbmr0mfai	160
3733.12	55.33	33.0	0.73	0.71	0.3	0.96	2168.01	0.45	0.74	0.33	0.88	1565.11	0.58075017	VALIGA_imbmr0mfai	160
26475.58	161.43	33.0	0.75	0.58	0.18	0.98	20891.48	0.5	0.63	0.22	0.95	5584.1	0.7890849	VALIGA_imbmr0mfai	160
15014.57	125.57	29.33	0.81	0.43	0.1	0.98	9344.17	0.64	0.55	0.16	0.95	5670.41	0.62234014	VALIGA_imbmr0mfai	160
21563.05	144.56	29.33	0.8	0.62	0.22	0.98	17657.78	0.45	0.66	0.25	0.94	3905.28	0.81889063	VALIGA_imbmr0mfai	160
25946.14	158.59	98.02	0.77	0.66	0.25	0.97	20409.91	0.61	0.65	0.24	0.95	5536.23	0.78662604	VALIGA_imbmr0mfai	160
6853.68	72.87	517.87	0.2	0.57	0.18	0.79	3068.25	0.41	0.65	0.24	0.85	3785.43	0.4476792	VALIGA_imbmr0mfai	160
22595.66	140.66	304.94	0.78	0.7	0.29	0.98	17742.83	0.63	0.75	0.34	0.94	4852.83	0.78523177	VALIGA_imbmr0mfai	160
25968.2	121.29	304.94	0.28	0.71	0.3	0.87	9312.78	0.34	0.68	0.27	0.85	16655.42	0.35862246	VALIGA_imbmr0mfai	160
13943.65	124.12	260.93	0.7	0.51	0.14	0.98	581.97	0.71	0.48	0.12	0.92	13361.68	0.041737277	VALIGA_imbmr0mfai	160
44182.02	215.81	14.43	0.43	0.37	0.07	0.96	26001.74	0.56	0.59	0.19	0.95	18180.28	0.5885141	VALIGA_imbmr0mfai	160
19859.21	147.32	14.43	0.7	0.22	0.02	0.98	9826.19	0.48	0.5	0.14	0.87	10033.03	0.49479258	VALIGA_imbmr0mfai	160
23602.22	151.57	59.51	0.45	0.35	0.06	0.92	13800.37	0.35	0.55	0.16	0.88	9801.85	0.5847064	VALIGA_imbmr0mfai	160
29733.5	150.95	366.99	0.28	0.69	0.27	0.94	17409.55	0.24	0.69	0.28	0.8	12323.95	0.5855197	VALIGA_imbmr0mfai	160
26478.76	151.67	172.04	0.4	0.41	0.09	0.92	17192.13	0.54	0.51	0.14	0.94	9286.63	0.64928	VALIGA_imbmr0mfai	160
19286.79	135.67	172.04	0.35	0.55	0.16	0.92	8817.35	0.33	0.81	0.41	0.86	10469.45	0.45717043	VALIGA_imbmr0mfai	160
23326.48	145.63	447.31	0.61	0.49	0.13	0.95	14706.53	0.46	0.65	0.24	0.9	8619.94	0.63046503	VALIGA_imbmr0mfai	160
10164.82	104.67	190.19	0.81	0.49	0.13	0.98	5327.8	0.41	0.42	0.09	0.86	4837.02	0.52414113	VALIGA_imbmr0mfai	160
12348.51	107.3	125.71	0.74	0.53	0.15	0.97	4810.19	0.3	0.44	0.1	0.76	7538.33	0.38953605	VALIGA_imbmr0mfai	160
28849.28	170.81	80.89	0.62	0.53	0.15	0.95	18757.13	0.44	0.48	0.12	0.93	10092.16	0.6501767	VALIGA_imbmr0mfai	160
8735.59	81.65	80.89	0.72	0.8	0.39	0.97	4008.53	0.44	0.77	0.36	0.87	4727.06	0.45887342	VALIGA_imbmr0mfai	160
11444.74	88.56	15.85	0.71	0.66	0.25	0.95	8294.5	0.51	0.72	0.3	0.91	3150.24	0.7247434	VALIGA_imbmr0mfai	160
18316.61	126.83	15.85	0.82	0.71	0.3	0.99	14358.58	0.51	0.77	0.36	0.94	3958.04	0.78391033	VALIGA_imbmr0mfai	160
38946.22	211.26	221.02	0.83	0.35	0.06	0.99	25403.17	0.44	0.68	0.26	0.93	13543.04	0.6522628	VALIGA_imbmr0mfai	160
12592.65	110.34	610.83	0.8	0.63	0.22	0.99	8127.69	0.47	0.73	0.32	0.9	4464.96	0.6454313	VALIGA_imbmr0mfai	160
19626.22	140.21	159.29	0.78	0.45	0.11	0.97	15825.56	0.46	0.32	0.05	0.93	3800.66	0.80634785	VALIGA_imbmr0mfai	160
15716.74	125.52	159.29	0.78	0.6	0.2	0.98	9234.44	0.51	0.73	0.32	0.92	6482.3	0.5875544	VALIGA_imbmr0mfai	160
15865.13	122.89	169.11	0.75	0.55	0.17	0.97	11448.15	0.63	0.18	0.02	0.94	4416.97	0.72159195	VALIGA_imbmr0mfai	160
4514.31	64.65	169.11	0.62	0.35	0.06	0.92	1799.7	0.68	0.62	0.21	0.93	2714.61	0.39866558	VALIGA_imbmr0mfai	160
22220.64	147.48	183.61	0.83	0.56	0.17	0.98	15595.52	0.6	0.67	0.26	0.95	6625.12	0.7018484	VALIGA_imbmr0mfai	160
24234.91	105.87	225.16	0.33	0.86	0.5	0.87	16196.71	0.24	0.91	0.59	0.77	8038.2	0.66832143	VALIGA_imbmr0mfai	160
19094.96	135.51	428.42	0.7	0.6	0.2	0.98	11916.76	0.55	0.64	0.23	0.92	7178.21	0.6240788	VALIGA_imbmr0mfai	160
6681.75	78.96	6.0	0.79	0.64	0.23	0.98	3675.47	0.63	0.56	0.17	0.91	3006.28	0.55007595	VALIGA_imbmr0mfai	160
24158.61	149.08	6.0	0.78	0.66	0.25	0.98	16538.86	0.45	0.72	0.3	0.92	7619.75	0.68459487	VALIGA_imbmr0mfai	160
3392.44	55.32	210.54	0.75	0.6	0.2	0.97	1121.53	0.51	0.7	0.29	0.87	2270.91	0.33059686	VALIGA_imbmr0mfai	160
19897.53	148.35	58.59	0.76	0.33	0.06	0.97	17109.8	0.65	0.28	0.04	0.96	2787.73	0.85989565	VALIGA_imbmr0mfai	160
26949.07	162.88	58.59	0.82	0.58	0.19	0.99	20642.22	0.67	0.62	0.22	0.96	6306.84	0.76597154	VALIGA_imbmr0mfai	160
14541.99	100.31	122.64	0.63	0.78	0.37	0.95	5077.75	0.32	0.8	0.39	0.81	9464.25	0.3491785	VALIGA_imbmr0mfai	160
23913.9	148.75	197.73	0.63	0.68	0.26	0.95	18418.39	0.48	0.71	0.3	0.94	5495.52	0.770196	VALIGA_imbmr0mfai	160
13669.6	116.69	202.14	0.58	0.52	0.14	0.94	8180.45	0.33	0.27	0.04	0.83	5489.15	0.59844106	VALIGA_imbmr0mfai	160
2875.63	45.73	37.04	0.66	0.75	0.34	0.95	1398.87	0.57	0.82	0.43	0.9	1476.76	0.48645687	VALIGA_imbmr0mfai	160
25453.09	157.23	37.04	0.78	0.61	0.21	0.98	20533.06	0.66	0.62	0.22	0.96	4920.03	0.8067021	VALIGA_imbmr0mfai	160
15019.01	123.65	30.0	0.78	0.49	0.13	0.98	10089.65	0.64	0.59	0.19	0.95	4929.35	0.671792	VALIGA_imbmr0mfai	160
19826.01	133.12	30.0	0.77	0.65	0.24	0.97	16561.95	0.58	0.64	0.23	0.95	3264.06	0.83536476	VALIGA_imbmr0mfai	160
24133.25	149.08	98.93	0.72	0.71	0.3	0.97	18522.32	0.64	0.68	0.27	0.95	5610.94	0.76750207	VALIGA_imbmr0mfai	160
20902.39	132.44	295.32	0.77	0.74	0.33	0.98	16650.87	0.63	0.76	0.35	0.94	4251.53	0.79660124	VALIGA_imbmr0mfai	160
24705.22	130.26	295.32	0.45	0.71	0.3	0.86	10782.15	0.39	0.68	0.27	0.88	13923.07	0.43643206	VALIGA_imbmr0mfai	160
14558.37	121.44	241.15	0.77	0.56	0.17	0.98	1334.39	0.69	0.55	0.16	0.92	13223.97	0.09165793	VALIGA_imbmr0mfai	160
8792.33	93.64	241.15	0.76	0.52	0.15	0.98	892.86	0.63	0.84	0.46	0.89	7899.47	0.10154987	VALIGA_imbmr0mfai	160
41826.62	197.47	15.52	0.4	0.48	0.12	0.92	24989.15	0.69	0.58	0.18	0.96	16837.47	0.5974461	VALIGA_imbmr0mfai	160
20452.9	149.49	15.52	0.8	0.42	0.09	0.99	10825.93	0.42	0.46	0.11	0.89	9626.97	0.5293103	VALIGA_imbmr0mfai	160
21315.96	134.41	39.11	0.39	0.68	0.26	0.91	11793.49	0.3	0.63	0.22	0.84	9522.47	0.5532704	VALIGA_imbmr0mfai	160
27307.6	138.26	359.62	0.45	0.82	0.43	0.95	16929.69	0.23	0.71	0.3	0.84	10377.91	0.6199626	VALIGA_imbmr0mfai	160
8678.16	64.78	212.89	0.25	0.91	0.59	0.78	5640.04	0.28	0.85	0.47	0.83	3038.12	0.64991194	VALIGA_imbmr0mfai	160
18925.65	133.54	212.89	0.74	0.63	0.23	0.97	7865.47	0.51	0.8	0.4	0.9	11060.17	0.41559842	VALIGA_imbmr0mfai	160
24682.59	155.17	822.4	0.63	0.57	0.18	0.97	14131.27	0.47	0.6	0.2	0.91	10551.32	0.5725197	VALIGA_imbmr0mfai	160
11940.29	116.0	185.1	0.72	0.17	0.02	0.98	7069.27	0.65	0.36	0.07	0.95	4871.02	0.5920518	VALIGA_imbmr0mfai	160
14429.76	119.6	126.13	0.76	0.41	0.09	0.98	7235.86	0.38	0.46	0.11	0.86	7193.9	0.50145394	VALIGA_imbmr0mfai	160
28548.52	175.36	97.37	0.78	0.45	0.11	0.98	17789.79	0.38	0.32	0.05	0.89	10758.73	0.6231423	VALIGA_imbmr0mfai	160
10544.84	96.05	97.37	0.76	0.73	0.31	0.98	5331.66	0.61	0.75	0.34	0.93	5213.18	0.5056179	VALIGA_imbmr0mfai	160
9869.74	82.28	25.94	0.69	0.67	0.26	0.95	7247.12	0.51	0.71	0.3	0.92	2622.62	0.7342767	VALIGA_imbmr0mfai	160
19120.09	131.21	25.94	0.82	0.69	0.27	0.99	14687.43	0.5	0.74	0.33	0.94	4432.67	0.76816744	VALIGA_imbmr0mfai	160
38800.89	204.62	225.61	0.84	0.51	0.14	0.99	25439.67	0.51	0.69	0.27	0.94	13361.22	0.65564656	VALIGA_imbmr0mfai	160
10865.39	103.09	620.55	0.74	0.64	0.23	0.98	6663.67	0.35	0.73	0.32	0.85	4201.72	0.61329323	VALIGA_imbmr0mfai	160
21955.58	151.74	154.77	0.78	0.43	0.1	0.97	17466.63	0.39	0.22	0.03	0.94	4488.95	0.795544	VALIGA_imbmr0mfai	160
17771.83	132.45	154.77	0.8	0.61	0.21	0.98	10696.75	0.5	0.7	0.29	0.92	7075.07	0.60189354	VALIGA_imbmr0mfai	160
3397.33	53.39	185.65	0.68	0.29	0.04	0.91	870.23	0.55	0.51	0.14	0.89	2527.1	0.25615114	VALIGA_imbmr0mfai	160
14936.79	118.02	185.65	0.75	0.62	0.21	0.97	10039.39	0.6	0.5	0.13	0.95	4897.4	0.672125	VALIGA_imbmr0mfai	160
22943.5	153.46	188.22	0.82	0.56	0.17	0.98	15366.28	0.57	0.68	0.27	0.94	7577.22	0.6697444	VALIGA_imbmr0mfai	160
22393.48	144.65	810.59	0.72	0.61	0.2	0.97	12523.74	0.53	0.57	0.18	0.92	9869.74	0.55925834	VALIGA_imbmr0mfai	160
13509.16	121.07	177.33	0.72	0.3	0.05	0.97	8242.2	0.48	0.39	0.08	0.93	5266.96	0.61011934	VALIGA_imbmr0mfai	160
15576.08	126.76	123.26	0.78	0.39	0.08	0.98	8328.62	0.45	0.33	0.06	0.9	7247.46	0.53470576	VALIGA_imbmr0mfai	160
26214.61	162.99	96.23	0.78	0.56	0.17	0.98	16211.72	0.33	0.45	0.11	0.9	10002.89	0.6184231	VALIGA_imbmr0mfai	160
11251.21	99.13	96.23	0.76	0.75	0.33	0.98	6094.09	0.64	0.76	0.35	0.93	5157.12	0.5416386	VALIGA_imbmr0mfai	160
7333.42	69.97	31.46	0.66	0.75	0.34	0.9	4979.16	0.56	0.78	0.38	0.9	2354.26	0.6789683	VALIGA_imbmr0mfai	160
17563.74	125.47	31.46	0.8	0.71	0.3	0.99	13740.67	0.54	0.74	0.33	0.95	3823.06	0.78233165	VALIGA_imbmr0mfai	160
35593.46	202.67	226.07	0.85	0.37	0.07	0.99	24252.53	0.57	0.66	0.25	0.94	11340.93	0.68137604	VALIGA_imbmr0mfai	160
7723.45	74.52	615.58	0.7	0.78	0.38	0.97	4517.95	0.26	0.83	0.44	0.83	3205.5	0.5849653	VALIGA_imbmr0mfai	160
22614.87	154.5	148.44	0.78	0.36	0.07	0.97	18738.48	0.31	0.19	0.02	0.93	3876.39	0.8285911	VALIGA_imbmr0mfai	160
17578.75	128.01	148.44	0.76	0.63	0.23	0.98	10015.97	0.51	0.66	0.25	0.91	7562.78	0.56977713	VALIGA_imbmr0mfai	160
12741.95	111.07	249.53	0.66	0.6	0.2	0.97	9145.86	0.49	0.43	0.1	0.92	3596.1	0.7177755	VALIGA_imbmr0mfai	160
20312.24	137.82	285.17	0.79	0.65	0.24	0.98	14111.48	0.58	0.67	0.26	0.94	6200.75	0.6947279	VALIGA_imbmr0mfai	160
26050.07	165.54	262.3	0.81	0.32	0.05	0.97	19966.56	0.59	0.36	0.07	0.94	6083.52	0.7664686	VALIGA_08cxy11z9r	11
49691.18	152.92	262.3	0.44	0.88	0.53	0.89	42037.67	0.29	0.89	0.55	0.83	7653.52	0.8459785	VALIGA_08cxy11z9r	11
8794.6	83.19	219.63	0.56	0.65	0.24	0.92	5183.84	0.36	0.71	0.29	0.88	3610.77	0.58943444	VALIGA_08cxy11z9r	11
34725.05	129.22	219.63	0.41	0.84	0.45	0.85	28103.68	0.22	0.86	0.48	0.78	6621.37	0.8093201	VALIGA_08cxy11z9r	11
21057.04	130.61	39.97	0.55	0.75	0.34	0.96	15237.33	0.39	0.65	0.24	0.88	5819.71	0.72362167	VALIGA_08cxy11z9r	11
25396.46	153.09	154.25	0.37	0.62	0.22	0.94	19973.15	0.32	0.63	0.23	0.9	5423.31	0.7864541	VALIGA_08cxy11z9r	11
23447.24	134.39	39.97	0.75	0.78	0.37	0.98	19424.5	0.38	0.8	0.4	0.94	4022.74	0.8284344	VALIGA_08cxy11z9r	11
7291.35	72.84	124.17	0.68	0.72	0.3	0.95	4414.36	0.51	0.77	0.37	0.92	2876.99	0.6054242	VALIGA_08cxy11z9r	11
21076.48	143.36	59.35	0.79	0.61	0.21	0.99	16775.95	0.57	0.52	0.15	0.95	4300.53	0.79595596	VALIGA_08cxy11z9r	11
26036.09	168.42	35.85	0.8	0.47	0.12	0.98	20425.72	0.27	0.51	0.14	0.9	5610.37	0.7845156	VALIGA_08cxy11z9r	11
22250.09	143.69	35.85	0.74	0.66	0.25	0.97	16812.91	0.16	0.68	0.27	0.87	5437.19	0.75563335	VALIGA_08cxy11z9r	11
21354.05	144.93	16.0	0.8	0.46	0.11	0.98	17744.31	0.48	0.53	0.15	0.94	3609.74	0.8309576	VALIGA_08cxy11z9r	11
26434.98	150.16	16.0	0.35	0.67	0.26	0.9	21612.4	0.3	0.74	0.33	0.86	4822.58	0.81756824	VALIGA_08cxy11z9r	11
21476.29	148.06	32.03	0.82	0.61	0.21	0.98	16948.79	0.31	0.58	0.18	0.91	4527.5	0.7891861	VALIGA_08cxy11z9r	11
15176.04	102.88	32.03	0.4	0.63	0.22	0.9	10518.0	0.25	0.6	0.2	0.81	4658.04	0.6930662	VALIGA_08cxy11z9r	11
23060.17	153.42	37.09	0.82	0.58	0.19	0.98	19060.85	0.55	0.54	0.16	0.95	3999.31	0.8265702	VALIGA_08cxy11z9r	11
22422.48	145.83	1.43	0.68	0.59	0.19	0.96	18259.3	0.35	0.52	0.15	0.93	4163.17	0.8143301	VALIGA_08cxy11z9r	11
20294.72	146.52	1.43	0.81	0.52	0.14	0.98	16578.66	0.36	0.51	0.14	0.93	3716.06	0.81689525	VALIGA_08cxy11z9r	11
17836.76	138.24	113.82	0.69	0.38	0.07	0.96	13127.09	0.43	0.43	0.1	0.92	4709.66	0.7359571	VALIGA_08cxy11z9r	11
14302.74	123.18	11.34	0.79	0.38	0.08	0.97	11100.54	0.5	0.49	0.13	0.94	3202.2	0.77611285	VALIGA_08cxy11z9r	11
10701.3	107.51	42.65	0.83	0.23	0.03	0.98	7695.14	0.49	0.46	0.11	0.92	3006.17	0.7190846	VALIGA_08cxy11z9r	11
22707.66	149.82	0.75	0.69	0.48	0.12	0.97	18310.93	0.32	0.56	0.17	0.93	4396.73	0.8063768	VALIGA_08cxy11z9r	11
7338.09	78.72	114.29	0.67	0.64	0.23	0.94	5157.12	0.61	0.7	0.28	0.95	2180.97	0.70278776	VALIGA_08cxy11z9r	11
24599.58	140.21	0.75	0.57	0.8	0.39	0.92	18929.97	0.28	0.79	0.39	0.88	5669.61	0.7695241	VALIGA_08cxy11z9r	11
41104.9	143.03	41.73	0.32	0.71	0.29	0.81	32614.13	0.23	0.75	0.34	0.8	8490.77	0.7934365	VALIGA_08cxy11z9r	11
11837.73	101.84	41.73	0.61	0.72	0.3	0.95	8465.75	0.24	0.72	0.3	0.85	3371.97	0.71514976	VALIGA_08cxy11z9r	11
20978.69	136.39	31.61	0.7	0.69	0.27	0.97	15607.35	0.2	0.72	0.31	0.85	5371.35	0.7439621	VALIGA_08cxy11z9r	11
8540.01	89.71	16.33	0.74	0.66	0.25	0.97	6181.53	0.63	0.68	0.27	0.94	2358.47	0.7238317	VALIGA_08cxy11z9r	11
46921.31	156.42	23.98	0.41	0.92	0.6	0.88	38841.38	0.25	0.93	0.62	0.81	8079.93	0.8277983	VALIGA_08cxy11z9r	11
8725.01	83.07	16.33	0.46	0.77	0.36	0.87	3273.05	0.28	0.8	0.4	0.77	5451.97	0.37513423	VALIGA_08cxy11z9r	11
33294.35	181.58	23.98	0.76	0.39	0.08	0.97	27479.98	0.55	0.33	0.06	0.96	5814.36	0.82536465	VALIGA_08cxy11z9r	11
22318.32	142.52	284.74	0.78	0.64	0.23	0.98	17386.01	0.4	0.57	0.18	0.93	4932.31	0.7790017	VALIGA_08cxy11z9r	11
6305.93	64.07	126.13	0.48	0.79	0.39	0.89	4025.47	0.36	0.81	0.41	0.86	2280.47	0.63836265	VALIGA_08cxy11z9r	11
17872.23	129.91	126.13	0.77	0.61	0.21	0.97	14989.22	0.47	0.57	0.18	0.96	2883.02	0.8386877	VALIGA_08cxy11z9r	11
21016.9	131.77	128.14	0.77	0.72	0.31	0.98	17621.5	0.6	0.73	0.32	0.96	3395.4	0.8384443	VALIGA_08cxy11z9r	11
24384.78	161.76	254.33	0.8	0.32	0.05	0.97	18850.49	0.61	0.32	0.05	0.95	5534.29	0.7730433	VALIGA_08cxy11z9r	11
46950.87	153.67	254.33	0.38	0.88	0.53	0.88	38091.45	0.27	0.9	0.56	0.79	8859.42	0.81130445	VALIGA_08cxy11z9r	11
31333.75	121.4	207.61	0.46	0.82	0.43	0.85	25649.92	0.28	0.84	0.46	0.79	5683.82	0.8186036	VALIGA_08cxy11z9r	11
12588.44	100.16	207.61	0.55	0.6	0.2	0.91	8482.81	0.38	0.33	0.05	0.87	4105.63	0.67385715	VALIGA_08cxy11z9r	11
22067.81	129.53	39.81	0.51	0.78	0.38	0.96	16970.74	0.35	0.71	0.29	0.9	5097.08	0.76902694	VALIGA_08cxy11z9r	11
24142.46	133.43	39.81	0.72	0.79	0.39	0.98	19935.63	0.38	0.8	0.41	0.94	4206.84	0.82574975	VALIGA_08cxy11z9r	11
22116.59	141.48	154.12	0.27	0.56	0.17	0.91	16263.68	0.4	0.43	0.1	0.85	5852.91	0.7353611	VALIGA_08cxy11z9r	11
20949.92	141.22	54.99	0.8	0.65	0.24	0.99	16398.66	0.47	0.52	0.14	0.95	4551.27	0.78275526	VALIGA_08cxy11z9r	11
4788.24	60.94	133.87	0.68	0.77	0.36	0.96	2609.77	0.56	0.84	0.45	0.9	2178.47	0.54503745	VALIGA_08cxy11z9r	11
21487.66	136.6	36.09	0.67	0.7	0.29	0.95	16524.08	0.22	0.7	0.28	0.86	4963.58	0.7690032	VALIGA_08cxy11z9r	11
24974.37	162.07	36.09	0.81	0.5	0.13	0.98	20513.73	0.36	0.47	0.12	0.93	4460.64	0.8213913	VALIGA_08cxy11z9r	11
20948.56	139.27	18.8	0.73	0.49	0.13	0.97	17976.28	0.38	0.49	0.13	0.93	2972.28	0.8581153	VALIGA_08cxy11z9r	11
26224.96	152.01	18.8	0.43	0.65	0.24	0.94	20794.48	0.33	0.7	0.29	0.89	5430.48	0.792927	VALIGA_08cxy11z9r	11
20713.29	143.94	36.23	0.84	0.63	0.22	0.99	16594.92	0.34	0.59	0.19	0.93	4118.37	0.80117255	VALIGA_08cxy11z9r	11
12417.54	100.33	36.23	0.63	0.67	0.25	0.95	8885.35	0.33	0.64	0.23	0.88	3532.19	0.71554834	VALIGA_08cxy11z9r	11
48045.0	149.93	33.93	0.29	0.85	0.48	0.77	35685.57	0.18	0.91	0.58	0.76	12359.43	0.742753	VALIGA_08cxy11z9r	11
21810.83	150.36	33.93	0.83	0.57	0.18	0.98	18088.97	0.66	0.48	0.12	0.96	3721.86	0.82935727	VALIGA_08cxy11z9r	11
12657.69	112.22	19.56	0.78	0.44	0.1	0.97	9097.42	0.42	0.45	0.11	0.91	3560.28	0.7187267	VALIGA_08cxy11z9r	11
18870.27	141.37	112.24	0.57	0.38	0.08	0.93	13894.3	0.54	0.34	0.06	0.93	4975.98	0.73630637	VALIGA_08cxy11z9r	11
8910.93	88.81	110.31	0.7	0.62	0.22	0.95	6292.18	0.49	0.6	0.2	0.91	2618.75	0.70611936	VALIGA_08cxy11z9r	11
20613.45	143.15	1.35	0.74	0.49	0.13	0.97	15940.18	0.34	0.59	0.19	0.9	4673.28	0.7732903	VALIGA_08cxy11z9r	11
8877.61	93.16	43.72	0.77	0.32	0.05	0.96	6254.99	0.5	0.41	0.09	0.92	2622.62	0.7045804	VALIGA_08cxy11z9r	11
24358.85	143.09	1.35	0.46	0.76	0.35	0.94	18170.16	0.21	0.74	0.32	0.83	6188.7	0.7459367	VALIGA_08cxy11z9r	11
40356.57	143.46	43.36	0.32	0.69	0.28	0.79	31611.43	0.24	0.73	0.32	0.75	8745.14	0.7833032	VALIGA_08cxy11z9r	11
10100.0	93.18	43.36	0.66	0.73	0.31	0.97	6870.96	0.5	0.71	0.29	0.89	3229.04	0.6802931	VALIGA_08cxy11z9r	11
18726.77	125.47	32.18	0.74	0.7	0.29	0.97	13337.8	0.29	0.65	0.24	0.86	5388.97	0.71223176	VALIGA_08cxy11z9r	11
47233.44	156.47	19.09	0.43	0.92	0.6	0.88	40000.77	0.28	0.92	0.62	0.82	7232.68	0.84687394	VALIGA_08cxy11z9r	11
9601.04	93.73	10.28	0.74	0.7	0.29	0.98	7289.76	0.7	0.7	0.28	0.96	2311.28	0.75926775	VALIGA_08cxy11z9r	11
33718.37	185.52	19.09	0.78	0.33	0.06	0.97	27909.47	0.59	0.38	0.08	0.96	5808.91	0.82772297	VALIGA_08cxy11z9r	11
12469.28	101.04	10.28	0.57	0.74	0.33	0.93	4974.72	0.23	0.7	0.28	0.76	7494.55	0.3989581	VALIGA_08cxy11z9r	11
23126.12	147.92	285.93	0.78	0.65	0.24	0.98	18438.85	0.31	0.61	0.21	0.92	4687.26	0.7973171	VALIGA_08cxy11z9r	11
3529.8	50.07	134.49	0.42	0.83	0.45	0.92	973.93	0.22	0.96	0.7	0.63	2555.87	0.2759165	VALIGA_08cxy11z9r	11
16411.85	125.18	128.0	0.65	0.64	0.23	0.97	13581.59	0.38	0.56	0.17	0.94	2830.26	0.8275478	VALIGA_08cxy11z9r	11
19688.53	124.92	128.0	0.78	0.73	0.32	0.98	16648.82	0.58	0.74	0.33	0.97	3039.71	0.8456101	VALIGA_08cxy11z9r	11
27588.69	164.53	146.45	0.3	0.62	0.22	0.88	20898.87	0.41	0.59	0.19	0.92	6689.82	0.75751585	VALIGA_08cxy11z9r	11
19006.95	127.8	39.1	0.56	0.72	0.31	0.95	14562.69	0.38	0.65	0.24	0.89	4444.26	0.7661771	VALIGA_08cxy11z9r	11
22372.78	133.27	39.1	0.76	0.76	0.35	0.98	18716.53	0.36	0.79	0.38	0.94	3656.25	0.836576	VALIGA_08cxy11z9r	11
9488.24	87.84	120.49	0.69	0.69	0.27	0.96	5862.01	0.42	0.81	0.42	0.88	3626.23	0.6178185	VALIGA_08cxy11z9r	11
20342.37	139.35	61.04	0.75	0.6	0.2	0.98	16808.13	0.6	0.5	0.14	0.97	3534.24	0.8262621	VALIGA_08cxy11z9r	11
25459.57	163.9	36.36	0.79	0.53	0.15	0.98	21336.09	0.43	0.53	0.15	0.95	4123.49	0.8380381	VALIGA_08cxy11z9r	11
22564.39	149.14	36.36	0.8	0.63	0.22	0.98	18217.46	0.28	0.66	0.25	0.93	4346.93	0.8073544	VALIGA_08cxy11z9r	11
19784.28	136.71	16.93	0.74	0.45	0.11	0.97	16323.15	0.29	0.47	0.12	0.92	3461.12	0.82505655	VALIGA_08cxy11z9r	11
27749.25	145.9	16.93	0.41	0.68	0.27	0.94	21033.05	0.24	0.77	0.36	0.85	6716.2	0.75796825	VALIGA_08cxy11z9r	11
21106.28	146.78	26.65	0.82	0.61	0.21	0.99	17577.84	0.56	0.57	0.18	0.95	3528.44	0.8328251	VALIGA_08cxy11z9r	11
18235.54	133.93	26.65	0.59	0.47	0.12	0.96	14654.11	0.55	0.44	0.1	0.94	3581.43	0.8036016	VALIGA_08cxy11z9r	11
20315.19	131.51	46.74	0.79	0.71	0.3	0.99	17420.35	0.59	0.67	0.26	0.96	2894.84	0.85750365	VALIGA_08cxy11z9r	11
21166.66	142.47	5.14	0.8	0.6	0.2	0.98	17702.01	0.5	0.59	0.19	0.96	3464.65	0.8363157	VALIGA_08cxy11z9r	11
18469.33	139.01	5.14	0.81	0.51	0.14	0.98	14918.83	0.38	0.5	0.13	0.93	3550.5	0.8077624	VALIGA_08cxy11z9r	11
15206.52	128.4	7.24	0.79	0.31	0.05	0.97	12268.69	0.52	0.43	0.1	0.94	2937.83	0.8068046	VALIGA_08cxy11z9r	11
9690.07	93.74	34.46	0.77	0.61	0.21	0.97	6698.92	0.44	0.57	0.18	0.91	2991.16	0.69131804	VALIGA_08cxy11z9r	11
23833.51	152.9	0.67	0.69	0.46	0.11	0.96	19709.91	0.49	0.56	0.17	0.94	4123.6	0.8269831	VALIGA_08cxy11z9r	11
5431.5	67.91	118.64	0.67	0.7	0.29	0.94	3145.01	0.38	0.81	0.41	0.86	2286.49	0.5790316	VALIGA_08cxy11z9r	11
20952.2	128.79	0.67	0.57	0.8	0.41	0.94	15589.72	0.17	0.82	0.42	0.84	5362.48	0.74406123	VALIGA_08cxy11z9r	11
4484.63	66.22	220.76	0.71	0.66	0.25	0.97	2583.5	0.66	0.54	0.16	0.96	1901.13	0.5760787	VALIGA_08cxy11z9r	11
14191.42	93.74	220.76	0.58	0.89	0.55	0.98	11483.4	0.4	0.91	0.59	0.95	2708.02	0.80917907	VALIGA_08cxy11z9r	11
6634.22	60.87	245.3	0.19	0.76	0.35	0.7	2938.28	0.14	0.77	0.36	0.63	3695.94	0.4428976	VALIGA_hcy9pp3qdu	371
10348.57	96.62	15.99	0.77	0.67	0.26	0.97	7543.9	0.44	0.69	0.27	0.91	2804.67	0.72897995	VALIGA_hcy9pp3qdu	371
21354.28	147.38	15.99	0.8	0.53	0.15	0.98	16873.97	0.44	0.6	0.2	0.94	4480.31	0.7901915	VALIGA_hcy9pp3qdu	371
10044.06	96.62	116.9	0.57	0.58	0.18	0.91	5357.25	0.22	0.25	0.03	0.83	4686.81	0.53337497	VALIGA_hcy9pp3qdu	371
21086.49	149.6	245.3	0.66	0.42	0.09	0.95	15828.4	0.35	0.36	0.07	0.91	5258.09	0.75064176	VALIGA_hcy9pp3qdu	371
21292.65	150.23	543.85	0.77	0.47	0.11	0.98	16291.77	0.42	0.52	0.14	0.93	5000.88	0.7651359	VALIGA_hcy9pp3qdu	371
21554.3	148.47	23.31	0.83	0.57	0.18	0.98	17212.37	0.59	0.61	0.21	0.95	4341.92	0.79855853	VALIGA_hcy9pp3qdu	371
17654.14	134.22	92.12	0.61	0.34	0.06	0.97	12446.42	0.39	0.47	0.12	0.9	5207.72	0.7050142	VALIGA_hcy9pp3qdu	371
24480.18	119.13	87.86	0.23	0.85	0.47	0.77	16439.25	0.26	0.85	0.47	0.66	8040.93	0.67153305	VALIGA_hcy9pp3qdu	371
10727.46	102.4	87.86	0.73	0.58	0.18	0.97	5338.94	0.39	0.59	0.19	0.84	5388.52	0.4976891	VALIGA_hcy9pp3qdu	371
20381.71	138.79	56.05	0.77	0.51	0.14	0.98	15404.94	0.32	0.54	0.16	0.9	4976.77	0.75582176	VALIGA_hcy9pp3qdu	371
28221.03	159.76	77.68	0.7	0.69	0.28	0.97	22264.53	0.51	0.73	0.32	0.94	5956.5	0.788934	VALIGA_hcy9pp3qdu	371
23052.43	133.21	133.71	0.6	0.58	0.18	0.95	15224.26	0.55	0.51	0.14	0.93	7828.18	0.66041887	VALIGA_hcy9pp3qdu	371
21005.87	150.4	56.05	0.79	0.48	0.12	0.98	16557.97	0.51	0.56	0.17	0.94	4447.9	0.78825444	VALIGA_hcy9pp3qdu	371
3114.99	56.12	133.71	0.8	0.48	0.12	0.97	1734.2	0.45	0.54	0.16	0.87	1380.79	0.5567273	VALIGA_hcy9pp3qdu	371
22522.54	136.01	137.67	0.57	0.53	0.15	0.93	18096.24	0.49	0.59	0.2	0.91	4426.3	0.80347246	VALIGA_hcy9pp3qdu	371
20388.08	147.17	58.02	0.74	0.5	0.13	0.97	14565.87	0.41	0.5	0.13	0.87	5822.21	0.7144307	VALIGA_hcy9pp3qdu	371
14270.22	115.66	58.02	0.64	0.63	0.23	0.96	10303.77	0.34	0.62	0.22	0.91	3966.45	0.72204703	VALIGA_hcy9pp3qdu	371
19496.13	127.38	72.84	0.63	0.63	0.22	0.96	14859.13	0.52	0.65	0.24	0.94	4637.0	0.7621579	VALIGA_hcy9pp3qdu	371
6832.3	84.3	105.11	0.7	0.54	0.16	0.97	3081.67	0.31	0.68	0.27	0.84	3750.63	0.4510443	VALIGA_hcy9pp3qdu	371
27849.43	155.93	75.83	0.74	0.7	0.29	0.97	22843.32	0.54	0.73	0.32	0.94	5006.11	0.8202437	VALIGA_hcy9pp3qdu	371
16097.89	124.36	60.93	0.74	0.51	0.14	0.96	11917.89	0.26	0.54	0.16	0.87	4180.0	0.7403386	VALIGA_hcy9pp3qdu	371
23585.51	142.42	129.33	0.63	0.52	0.15	0.95	14413.04	0.36	0.54	0.16	0.9	9172.46	0.6110972	VALIGA_hcy9pp3qdu	371
2970.35	54.6	129.33	0.82	0.58	0.18	0.98	1602.64	0.59	0.5	0.14	0.93	1367.71	0.53954583	VALIGA_hcy9pp3qdu	371
23020.37	154.65	60.93	0.79	0.44	0.1	0.98	18756.33	0.51	0.47	0.12	0.95	4264.03	0.814771	VALIGA_hcy9pp3qdu	371
6671.51	83.67	829.23	0.7	0.44	0.1	0.96	3934.84	0.5	0.43	0.1	0.92	2736.67	0.5897975	VALIGA_hcy9pp3qdu	371
25225.21	147.77	133.3	0.44	0.54	0.16	0.92	18745.64	0.15	0.55	0.16	0.84	6479.57	0.74313116	VALIGA_hcy9pp3qdu	371
3901.86	35.5	368.96	0.12	0.92	0.61	0.56	3634.19	0.14	0.92	0.61	0.58	267.67	0.9313994	VALIGA_hcy9pp3qdu	371
38449.41	179.4	245.54	0.53	0.56	0.17	0.92	24447.43	0.29	0.57	0.18	0.83	14001.98	0.6358337	VALIGA_jbyjmbzkp1	372
23873.99	127.67	245.54	0.67	0.77	0.36	0.95	16523.28	0.34	0.83	0.45	0.89	7350.71	0.69210386	VALIGA_jbyjmbzkp1	372
32386.03	173.59	277.55	0.45	0.63	0.22	0.92	22862.2	0.4	0.73	0.31	0.91	9523.83	0.70592785	VALIGA_jbyjmbzkp1	372
27408.12	164.87	108.9	0.74	0.48	0.12	0.97	19479.65	0.35	0.53	0.15	0.9	7928.47	0.7107255	VALIGA_jbyjmbzkp1	372
18145.03	133.54	199.94	0.42	0.47	0.12	0.92	11094.97	0.23	0.36	0.07	0.83	7050.06	0.61146057	VALIGA_jbyjmbzkp1	372
19107.13	113.98	153.72	0.49	0.68	0.27	0.91	11992.49	0.21	0.69	0.28	0.82	7114.64	0.6276448	VALIGA_jbyjmbzkp1	372
20943.44	136.78	55.59	0.48	0.52	0.14	0.93	6288.42	0.62	0.58	0.19	0.91	14655.02	0.30025727	VALIGA_jbyjmbzkp1	372
32459.71	135.97	155.65	0.22	0.78	0.38	0.86	23981.22	0.26	0.83	0.45	0.81	8478.49	0.7387996	VALIGA_jbyjmbzkp1	372
22613.06	144.33	182.43	0.76	0.66	0.25	0.98	14119.22	0.35	0.65	0.24	0.87	8493.84	0.62438345	VALIGA_jbyjmbzkp1	372
32720.22	182.01	8.7	0.8	0.53	0.15	0.98	24754.11	0.56	0.49	0.13	0.92	7966.11	0.7565386	VALIGA_jbyjmbzkp1	372
30719.14	171.73	567.64	0.51	0.44	0.1	0.94	11472.83	0.35	0.56	0.17	0.88	19246.31	0.373475	VALIGA_jbyjmbzkp1	372
17539.63	136.69	17.69	0.6	0.48	0.12	0.95	7017.76	0.32	0.75	0.34	0.84	10521.87	0.40010878	VALIGA_jbyjmbzkp1	372
37034.85	189.41	17.69	0.67	0.52	0.15	0.97	25527.23	0.5	0.58	0.19	0.94	11507.62	0.6892759	VALIGA_jbyjmbzkp1	372
11518.88	90.69	3.77	0.64	0.81	0.42	0.95	5278.9	0.45	0.7	0.29	0.9	6239.98	0.4582824	VALIGA_jbyjmbzkp1	372
22391.21	145.98	3.77	0.78	0.65	0.24	0.99	7695.02	0.54	0.68	0.27	0.91	14696.18	0.34366253	VALIGA_jbyjmbzkp1	372
3981.12	45.19	218.12	0.25	0.88	0.52	0.81	1036.81	0.2	0.83	0.44	0.69	2944.31	0.26043174	VALIGA_jbyjmbzkp1	372
24010.22	156.79	553.13	0.78	0.58	0.18	0.99	16711.82	0.64	0.63	0.22	0.95	7298.4	0.6960294	VALIGA_jbyjmbzkp1	372
12808.93	101.06	90.38	0.46	0.45	0.11	0.92	4316.91	0.31	0.81	0.42	0.84	8492.02	0.33702347	VALIGA_jbyjmbzkp1	372
21716.79	144.35	179.46	0.64	0.55	0.16	0.96	15179.11	0.53	0.35	0.06	0.93	6537.68	0.6989573	VALIGA_jbyjmbzkp1	372
20952.08	128.3	238.35	0.33	0.33	0.06	0.86	14371.31	0.31	0.5	0.13	0.84	6580.77	0.68591326	VALIGA_jbyjmbzkp1	372
9909.99	86.04	187.35	0.46	0.64	0.23	0.93	3911.64	0.26	0.36	0.07	0.88	5998.35	0.39471686	VALIGA_jbyjmbzkp1	372
4028.42	56.8	101.55	0.19	0.21	0.02	0.79	1671.43	0.41	0.69	0.27	0.79	2356.99	0.41490957	VALIGA_jbyjmbzkp1	372
7642.15	63.5	101.55	0.56	0.88	0.53	0.95	2892.0	0.31	0.93	0.62	0.75	4750.15	0.37842754	VALIGA_jbyjmbzkp1	372
30523.45	144.98	149.27	0.34	0.74	0.32	0.9	20346.58	0.3	0.8	0.4	0.82	10176.87	0.6665885	VALIGA_jbyjmbzkp1	372
2421.58	31.7	149.27	0.14	0.76	0.35	0.74	660.43	0.32	0.7	0.28	0.85	1761.15	0.2727269	VALIGA_jbyjmbzkp1	372
39842.82	199.92	167.86	0.73	0.54	0.16	0.97	26739.27	0.39	0.45	0.11	0.92	13103.55	0.6711189	VALIGA_jbyjmbzkp1	372
21610.47	118.58	247.29	0.56	0.78	0.38	0.93	14140.02	0.32	0.84	0.46	0.86	7470.44	0.6543134	VALIGA_jbyjmbzkp1	372
30130.58	163.41	270.16	0.52	0.66	0.25	0.93	19862.85	0.33	0.71	0.3	0.89	10267.72	0.6592256	VALIGA_jbyjmbzkp1	372
27235.5	167.59	82.4	0.7	0.48	0.12	0.96	20489.74	0.36	0.45	0.11	0.91	6745.77	0.75231737	VALIGA_jbyjmbzkp1	372
19058.92	134.49	203.7	0.54	0.41	0.09	0.95	11263.6	0.34	0.51	0.14	0.88	7795.32	0.59098834	VALIGA_jbyjmbzkp1	372
14067.59	77.43	154.59	0.3	0.69	0.28	0.87	9472.89	0.21	0.72	0.3	0.78	4594.7	0.673384	VALIGA_jbyjmbzkp1	372
21876.44	136.71	51.21	0.72	0.59	0.2	0.95	7146.03	0.54	0.68	0.27	0.9	14730.41	0.32665417	VALIGA_jbyjmbzkp1	372
32906.02	142.47	137.12	0.4	0.82	0.42	0.9	25513.7	0.33	0.85	0.48	0.86	7392.33	0.7753505	VALIGA_jbyjmbzkp1	372
20214.1	132.41	185.15	0.73	0.7	0.29	0.96	12403.32	0.47	0.68	0.27	0.88	7810.78	0.61359745	VALIGA_jbyjmbzkp1	372
31581.3	177.31	14.59	0.81	0.55	0.17	0.98	23828.85	0.58	0.5	0.13	0.94	7752.45	0.75452405	VALIGA_jbyjmbzkp1	372
31156.13	177.52	562.34	0.76	0.57	0.18	0.97	11664.55	0.34	0.51	0.14	0.87	19491.59	0.3743902	VALIGA_jbyjmbzkp1	372
18788.85	136.39	14.17	0.65	0.44	0.1	0.96	8964.37	0.32	0.53	0.15	0.88	9824.48	0.47711116	VALIGA_jbyjmbzkp1	372
35648.15	183.01	14.17	0.77	0.53	0.15	0.97	25078.3	0.55	0.57	0.18	0.94	10569.85	0.70349514	VALIGA_jbyjmbzkp1	372
32361.35	135.04	79.63	0.37	0.86	0.49	0.86	11629.41	0.23	0.94	0.65	0.55	20731.94	0.35936108	VALIGA_jbyjmbzkp1	372
22457.16	151.08	545.53	0.66	0.48	0.12	0.96	13923.29	0.43	0.63	0.23	0.91	8533.87	0.6199933	VALIGA_jbyjmbzkp1	372
13199.07	102.73	95.85	0.53	0.52	0.14	0.95	2894.84	0.33	0.83	0.44	0.83	10304.23	0.21932152	VALIGA_jbyjmbzkp1	372
21682.9	145.02	171.25	0.74	0.57	0.18	0.98	14891.77	0.62	0.43	0.1	0.94	6791.14	0.6867979	VALIGA_jbyjmbzkp1	372
19945.18	135.56	237.92	0.48	0.38	0.07	0.93	15073.7	0.43	0.27	0.04	0.89	4871.48	0.75575656	VALIGA_jbyjmbzkp1	372
12252.09	106.42	158.79	0.65	0.53	0.15	0.96	2485.71	0.09	0.96	0.71	0.47	9766.37	0.20288049	VALIGA_jbyjmbzkp1	372
29978.77	135.87	158.79	0.52	0.78	0.37	0.93	18552.56	0.28	0.82	0.43	0.86	11426.21	0.6188566	VALIGA_jbyjmbzkp1	372
35682.84	195.17	437.71	0.77	0.47	0.12	0.98	26176.86	0.54	0.53	0.15	0.95	9505.98	0.733598	VALIGA_jbyjmbzkp1	372
40251.84	201.27	250.02	0.68	0.56	0.17	0.97	27634.29	0.53	0.46	0.11	0.94	12617.55	0.6865348	VALIGA_jbyjmbzkp1	372
19031.74	110.1	250.02	0.61	0.81	0.41	0.93	12950.38	0.3	0.85	0.48	0.85	6081.36	0.68046224	VALIGA_jbyjmbzkp1	372
26745.53	157.44	275.68	0.64	0.61	0.21	0.96	18007.66	0.37	0.71	0.3	0.9	8737.86	0.67329603	VALIGA_jbyjmbzkp1	372
28332.36	163.19	85.58	0.64	0.48	0.12	0.95	21728.61	0.42	0.47	0.12	0.9	6603.74	0.7669185	VALIGA_jbyjmbzkp1	372
9625.94	92.78	207.15	0.47	0.77	0.37	0.89	4834.06	0.47	0.79	0.38	0.9	4791.88	0.50219095	VALIGA_jbyjmbzkp1	372
6250.44	60.02	159.92	0.12	0.81	0.41	0.71	1351.11	0.47	0.79	0.39	0.84	4899.33	0.21616238	VALIGA_jbyjmbzkp1	372
22629.66	137.83	52.2	0.64	0.56	0.17	0.95	8152.94	0.65	0.7	0.28	0.94	14476.72	0.36027673	VALIGA_jbyjmbzkp1	372
24028.87	139.2	110.22	0.28	0.68	0.27	0.88	16346.58	0.36	0.72	0.31	0.9	7682.29	0.68028915	VALIGA_jbyjmbzkp1	372
18477.17	127.06	188.56	0.67	0.71	0.3	0.96	11520.02	0.43	0.73	0.31	0.89	6957.15	0.62347317	VALIGA_jbyjmbzkp1	372
30805.56	169.87	319.56	0.76	0.57	0.18	0.98	23506.48	0.57	0.51	0.14	0.94	7299.08	0.7630597	VALIGA_jbyjmbzkp1	372
30030.51	168.99	557.11	0.71	0.6	0.2	0.96	12371.48	0.34	0.47	0.12	0.88	17659.03	0.4119637	VALIGA_jbyjmbzkp1	372
19779.73	140.75	13.49	0.72	0.52	0.15	0.97	10550.64	0.5	0.38	0.08	0.92	9229.09	0.5334067	VALIGA_jbyjmbzkp1	372
34500.36	177.33	13.49	0.72	0.53	0.15	0.97	25010.3	0.57	0.57	0.18	0.94	9490.06	0.7249287	VALIGA_jbyjmbzkp1	372
14345.27	113.75	19.13	0.66	0.67	0.26	0.95	8811.89	0.31	0.57	0.18	0.88	5533.38	0.61427146	VALIGA_jbyjmbzkp1	372
18528.0	134.52	593.55	0.66	0.61	0.21	0.98	10954.65	0.38	0.66	0.25	0.89	7573.35	0.5912484	VALIGA_jbyjmbzkp1	372
13502.56	110.75	169.38	0.32	0.07	0.0	0.93	2353.13	0.3	0.85	0.47	0.79	11149.44	0.17427288	VALIGA_jbyjmbzkp1	372
21457.76	144.38	116.94	0.63	0.56	0.17	0.97	14654.0	0.58	0.47	0.11	0.94	6803.76	0.6829231	VALIGA_jbyjmbzkp1	372
4946.75	66.59	208.85	0.74	0.58	0.18	0.97	1155.3	0.35	0.74	0.33	0.83	3791.45	0.23354729	VALIGA_jbyjmbzkp1	372
6593.28	58.92	197.46	0.22	0.75	0.34	0.78	2586.46	0.28	0.88	0.52	0.84	4006.82	0.39228728	VALIGA_jbyjmbzkp1	372
25927.83	123.76	163.81	0.56	0.8	0.41	0.93	16739.56	0.35	0.82	0.43	0.87	9188.27	0.6456213	VALIGA_jbyjmbzkp1	372
26497.18	144.76	444.57	0.44	0.6	0.2	0.9	19371.17	0.29	0.5	0.14	0.87	7126.01	0.73106533	VALIGA_jbyjmbzkp1	372
22854.01	155.99	87.16	0.84	0.47	0.12	0.99	18302.51	0.51	0.47	0.12	0.94	4551.49	0.80084455	VALIGA_n0onnjajd8	9
28275.84	172.6	87.16	0.67	0.41	0.09	0.97	20446.07	0.5	0.5	0.13	0.94	7829.77	0.7230933	VALIGA_n0onnjajd8	9
32783.22	178.45	111.5	0.73	0.42	0.09	0.97	28086.97	0.5	0.43	0.1	0.96	4696.25	0.85674834	VALIGA_n0onnjajd8	9
20516.0	146.89	109.11	0.79	0.44	0.1	0.98	15779.39	0.49	0.54	0.16	0.94	4736.61	0.76912606	VALIGA_n0onnjajd8	9
36648.47	196.94	109.11	0.83	0.48	0.12	0.99	29114.91	0.4	0.51	0.14	0.94	7533.55	0.7944372	VALIGA_n0onnjajd8	9
17429.67	122.26	34.4	0.4	0.69	0.27	0.89	9998.91	0.38	0.45	0.11	0.88	7430.76	0.5736718	VALIGA_n0onnjajd8	9
21669.94	142.31	78.8	0.81	0.64	0.23	0.99	17876.55	0.46	0.63	0.22	0.94	3793.39	0.8249469	VALIGA_n0onnjajd8	9
24599.24	132.19	3.84	0.34	0.84	0.46	0.86	16543.41	0.26	0.79	0.39	0.84	8055.83	0.6725171	VALIGA_n0onnjajd8	9
6006.76	48.94	50.25	0.28	0.62	0.21	0.65	1662.22	0.24	0.85	0.48	0.6	4344.54	0.2767249	VALIGA_n0onnjajd8	9
2579.3	33.72	14.64	0.43	0.96	0.7	0.96	1580.01	0.36	0.97	0.75	0.93	999.29	0.6125732	VALIGA_n0onnjajd8	9
30396.09	179.38	3.84	0.79	0.37	0.07	0.98	22419.97	0.37	0.49	0.13	0.92	7976.12	0.7375939	VALIGA_n0onnjajd8	9
19486.81	140.6	110.02	0.8	0.44	0.1	0.98	14074.87	0.44	0.43	0.1	0.92	5411.94	0.72227675	VALIGA_n0onnjajd8	9
20389.79	135.14	197.62	0.76	0.57	0.18	0.97	16105.85	0.45	0.6	0.2	0.94	4283.93	0.7898978	VALIGA_n0onnjajd8	9
30845.02	165.78	16.19	0.76	0.61	0.21	0.97	26733.02	0.43	0.62	0.22	0.93	4112.0	0.8666884	VALIGA_n0onnjajd8	9
13519.39	118.73	16.19	0.8	0.33	0.06	0.98	9497.11	0.33	0.5	0.13	0.93	4022.28	0.7024807	VALIGA_n0onnjajd8	9
20099.82	120.56	77.06	0.67	0.71	0.29	0.96	14251.69	0.42	0.76	0.35	0.91	5848.14	0.70904565	VALIGA_n0onnjajd8	9
21642.76	140.38	300.6	0.72	0.63	0.22	0.95	15164.1	0.2	0.68	0.26	0.87	6478.66	0.7006546	VALIGA_n0onnjajd8	9
7118.85	62.98	726.17	0.33	0.9	0.57	0.82	3422.57	0.18	0.91	0.58	0.61	3696.28	0.48077568	VALIGA_n0onnjajd8	9
30524.92	179.81	240.59	0.83	0.25	0.03	0.98	24996.43	0.49	0.23	0.03	0.95	5528.49	0.818886	VALIGA_n0onnjajd8	9
22334.01	154.9	21.84	0.84	0.44	0.1	0.98	17862.68	0.49	0.41	0.09	0.94	4471.33	0.79979724	VALIGA_n0onnjajd8	9
29757.15	177.44	84.9	0.71	0.42	0.09	0.98	22578.37	0.6	0.41	0.09	0.96	7178.78	0.75875443	VALIGA_n0onnjajd8	9
33175.63	185.04	113.33	0.83	0.36	0.07	0.99	28369.54	0.46	0.38	0.07	0.96	4806.09	0.8551319	VALIGA_n0onnjajd8	9
22603.05	154.15	106.16	0.77	0.33	0.06	0.97	16981.88	0.4	0.43	0.1	0.93	5621.17	0.7513092	VALIGA_n0onnjajd8	9
37777.95	200.54	106.16	0.83	0.48	0.13	0.99	30549.37	0.43	0.49	0.13	0.96	7228.58	0.8086561	VALIGA_n0onnjajd8	9
27589.49	162.27	350.27	0.78	0.5	0.13	0.98	22599.75	0.4	0.52	0.15	0.94	4989.73	0.8191435	VALIGA_n0onnjajd8	9
33050.78	143.91	231.29	0.26	0.77	0.36	0.84	12947.66	0.37	0.32	0.05	0.9	20103.12	0.3917505	VALIGA_n0onnjajd8	9
29402.03	166.6	72.68	0.77	0.63	0.22	0.98	23049.59	0.44	0.58	0.19	0.93	6352.44	0.7839455	VALIGA_n0onnjajd8	9
27722.64	140.63	3.11	0.35	0.85	0.47	0.9	18491.73	0.35	0.8	0.4	0.88	9230.91	0.6670263	VALIGA_n0onnjajd8	9
42770.3	184.91	51.94	0.42	0.81	0.42	0.88	29901.34	0.49	0.34	0.06	0.94	12868.97	0.69911456	VALIGA_n0onnjajd8	9
32216.48	186.69	3.11	0.79	0.38	0.07	0.98	24482.46	0.41	0.53	0.15	0.93	7734.03	0.7599359	VALIGA_n0onnjajd8	9
22051.44	150.04	100.45	0.78	0.41	0.09	0.98	16712.16	0.42	0.37	0.07	0.94	5339.28	0.75787157	VALIGA_n0onnjajd8	9
20181.58	134.88	64.25	0.75	0.57	0.18	0.97	16338.16	0.47	0.57	0.18	0.95	3843.42	0.80955803	VALIGA_n0onnjajd8	9
5820.16	70.81	255.29	0.52	0.69	0.28	0.9	2057.25	0.36	0.27	0.04	0.87	3762.91	0.35346967	VALIGA_n0onnjajd8	9
30194.59	159.83	10.79	0.76	0.64	0.23	0.97	25510.86	0.41	0.68	0.26	0.93	4683.74	0.84488183	VALIGA_n0onnjajd8	9
16029.44	127.88	10.79	0.74	0.39	0.08	0.96	11783.15	0.46	0.42	0.09	0.94	4246.29	0.7350943	VALIGA_n0onnjajd8	9
22533.57	129.03	67.66	0.56	0.7	0.29	0.96	17423.65	0.48	0.75	0.34	0.94	5109.93	0.7732308	VALIGA_n0onnjajd8	9
23927.89	148.02	326.74	0.77	0.61	0.21	0.98	18684.81	0.43	0.72	0.31	0.92	5243.08	0.78088	VALIGA_n0onnjajd8	9
30914.95	182.64	236.38	0.84	0.22	0.02	0.98	25358.26	0.52	0.24	0.03	0.96	5556.7	0.8202588	VALIGA_n0onnjajd8	9
2731.33	50.55	861.55	0.63	0.58	0.19	0.93	1356.79	0.6	0.56	0.17	0.9	1374.53	0.49675065	VALIGA_fyavi92ndh	7
13335.18	100.0	42.66	0.73	0.81	0.41	0.97	9751.36	0.48	0.78	0.37	0.92	3583.82	0.7312507	VALIGA_fyavi92ndh	7
16000.33	132.82	42.66	0.84	0.25	0.03	0.99	10229.75	0.55	0.62	0.21	0.91	5770.58	0.6393462	VALIGA_fyavi92ndh	7
21416.14	138.53	105.22	0.62	0.72	0.31	0.93	14650.7	0.41	0.53	0.15	0.9	6765.44	0.6840962	VALIGA_fyavi92ndh	7
21811.17	141.19	92.06	0.64	0.67	0.25	0.94	15521.49	0.28	0.71	0.3	0.86	6289.67	0.71163034	VALIGA_fyavi92ndh	7
10043.94	96.58	92.06	0.68	0.57	0.18	0.94	6984.22	0.61	0.36	0.07	0.96	3059.72	0.69536656	VALIGA_fyavi92ndh	7
19445.19	133.8	205.89	0.6	0.66	0.25	0.95	13146.19	0.35	0.78	0.37	0.89	6299.0	0.67606384	VALIGA_fyavi92ndh	7
14175.84	102.95	109.43	0.69	0.79	0.38	0.96	11526.84	0.54	0.8	0.4	0.94	2649.0	0.81313276	VALIGA_fyavi92ndh	7
11934.27	93.11	109.43	0.67	0.81	0.41	0.97	9467.2	0.55	0.81	0.42	0.93	2467.06	0.7932785	VALIGA_fyavi92ndh	7
12301.67	102.22	1.35	0.68	0.71	0.3	0.96	9719.3	0.51	0.73	0.32	0.92	2582.37	0.7900797	VALIGA_fyavi92ndh	7
10385.42	99.56	1.35	0.77	0.65	0.24	0.96	6685.61	0.33	0.61	0.21	0.86	3699.8	0.6437496	VALIGA_fyavi92ndh	7
25753.29	99.38	247.09	0.24	0.92	0.62	0.79	15241.31	0.14	0.94	0.67	0.56	10511.97	0.59181994	VALIGA_fyavi92ndh	7
11168.54	96.05	179.07	0.53	0.6	0.2	0.92	7644.54	0.35	0.45	0.1	0.88	3524.0	0.68447083	VALIGA_fyavi92ndh	7
13700.87	111.86	94.74	0.77	0.71	0.3	0.97	10163.45	0.42	0.73	0.32	0.9	3537.42	0.74181056	VALIGA_fyavi92ndh	7
15755.62	118.12	86.16	0.75	0.7	0.28	0.96	12688.74	0.46	0.7	0.29	0.92	3066.89	0.8053469	VALIGA_fyavi92ndh	7
14215.19	114.35	62.43	0.65	0.64	0.23	0.96	9702.36	0.4	0.62	0.22	0.89	4512.83	0.6825347	VALIGA_fyavi92ndh	7
11676.37	92.88	62.43	0.64	0.82	0.43	0.95	8957.21	0.55	0.86	0.49	0.95	2719.16	0.7671228	VALIGA_fyavi92ndh	7
16472.68	127.59	266.96	0.8	0.54	0.16	0.98	12839.29	0.62	0.54	0.16	0.96	3633.39	0.7794293	VALIGA_fyavi92ndh	7
11324.21	90.19	208.59	0.71	0.8	0.4	0.97	8701.48	0.39	0.83	0.44	0.88	2622.73	0.7683962	VALIGA_fyavi92ndh	7
15192.08	116.33	193.88	0.72	0.71	0.3	0.97	11956.9	0.46	0.64	0.23	0.91	3235.18	0.7870483	VALIGA_fyavi92ndh	7
22328.67	141.46	152.84	0.79	0.63	0.23	0.98	17763.41	0.53	0.62	0.22	0.94	4565.25	0.79554266	VALIGA_fyavi92ndh	7
17504.95	113.65	2.38	0.74	0.77	0.36	0.98	12998.03	0.38	0.81	0.41	0.89	4506.92	0.7425345	VALIGA_fyavi92ndh	7
14010.39	116.92	2.38	0.78	0.59	0.19	0.97	9810.15	0.38	0.64	0.23	0.9	4200.24	0.7002053	VALIGA_fyavi92ndh	7
11571.53	93.24	292.3	0.74	0.75	0.34	0.97	9026.57	0.49	0.77	0.36	0.94	2544.96	0.7800671	VALIGA_fyavi92ndh	7
15217.89	122.15	297.04	0.8	0.59	0.19	0.98	11587.56	0.56	0.55	0.17	0.93	3630.32	0.76144326	VALIGA_fyavi92ndh	7
14854.81	119.89	331.24	0.75	0.36	0.07	0.96	10634.67	0.42	0.49	0.13	0.88	4220.14	0.7159075	VALIGA_fyavi92ndh	7
9529.97	87.27	60.81	0.75	0.73	0.32	0.97	7429.05	0.5	0.77	0.36	0.92	2100.92	0.779546	VALIGA_fyavi92ndh	7
7549.47	86.43	60.81	0.64	0.43	0.1	0.93	3810.21	0.59	0.51	0.14	0.89	3739.26	0.504699	VALIGA_fyavi92ndh	7
8025.24	75.37	107.25	0.6	0.78	0.38	0.95	3955.88	0.29	0.82	0.43	0.85	4069.36	0.49292982	VALIGA_fyavi92ndh	7
20283.24	128.82	107.25	0.73	0.75	0.34	0.97	14735.75	0.6	0.63	0.23	0.94	5547.48	0.72649884	VALIGA_fyavi92ndh	7
19272.12	131.68	83.8	0.62	0.68	0.26	0.95	15495.11	0.61	0.69	0.27	0.95	3777.01	0.8040169	VALIGA_fyavi92ndh	7
14728.59	120.14	83.8	0.73	0.61	0.21	0.98	11150.46	0.73	0.59	0.19	0.96	3578.13	0.75706226	VALIGA_fyavi92ndh	7
12423.79	92.04	91.75	0.5	0.8	0.4	0.93	9693.94	0.47	0.82	0.43	0.9	2729.85	0.78027236	VALIGA_fyavi92ndh	7
11782.35	94.96	111.47	0.73	0.79	0.39	0.96	9701.22	0.58	0.79	0.38	0.94	2081.13	0.82336885	VALIGA_fyavi92ndh	7
6679.47	69.07	40.95	0.68	0.83	0.44	0.95	4933.45	0.61	0.81	0.41	0.95	1746.03	0.738599	VALIGA_fyavi92ndh	7
7300.9	69.86	40.95	0.6	0.86	0.49	0.94	4182.5	0.45	0.85	0.47	0.86	3118.4	0.5728746	VALIGA_fyavi92ndh	7
11297.83	92.06	111.47	0.69	0.82	0.43	0.96	9020.66	0.56	0.83	0.44	0.93	2277.17	0.7984418	VALIGA_fyavi92ndh	7
21976.73	100.25	95.03	0.3	0.88	0.52	0.8	15034.47	0.15	0.86	0.5	0.66	6942.26	0.6841086	VALIGA_fyavi92ndh	7
16992.57	124.77	176.03	0.64	0.66	0.25	0.96	12510.1	0.48	0.65	0.24	0.94	4482.47	0.73621	VALIGA_fyavi92ndh	7
7896.29	82.95	8.87	0.67	0.67	0.26	0.95	5314.04	0.6	0.67	0.25	0.94	2582.25	0.67297935	VALIGA_fyavi92ndh	7
12127.01	99.93	77.55	0.73	0.71	0.3	0.96	9851.77	0.61	0.72	0.3	0.96	2275.24	0.81238246	VALIGA_fyavi92ndh	7
13618.66	103.72	8.87	0.61	0.69	0.28	0.93	9360.54	0.34	0.65	0.24	0.77	4258.12	0.6873319	VALIGA_fyavi92ndh	7
11589.72	86.29	114.4	0.57	0.77	0.37	0.93	8694.54	0.51	0.76	0.34	0.91	2895.19	0.75019413	VALIGA_fyavi92ndh	7
18796.93	130.56	52.4	0.78	0.68	0.26	0.98	13501.09	0.63	0.53	0.15	0.96	5295.84	0.71826035	VALIGA_fyavi92ndh	7
8648.49	81.65	52.4	0.61	0.81	0.41	0.96	5959.23	0.54	0.82	0.43	0.92	2689.26	0.6890486	VALIGA_fyavi92ndh	7
13422.17	110.39	264.59	0.74	0.61	0.21	0.97	10130.7	0.5	0.62	0.21	0.95	3291.47	0.7547736	VALIGA_fyavi92ndh	7
12776.29	102.65	218.63	0.7	0.75	0.33	0.95	10371.2	0.46	0.75	0.34	0.93	2405.09	0.81175363	VALIGA_fyavi92ndh	7
14532.33	111.82	204.01	0.7	0.72	0.3	0.96	12418.9	0.59	0.73	0.32	0.94	2113.42	0.85457045	VALIGA_fyavi92ndh	7
23395.5	155.08	149.74	0.83	0.56	0.17	0.98	18495.71	0.58	0.6	0.2	0.94	4899.79	0.790567	VALIGA_fyavi92ndh	7
18404.85	116.68	16.03	0.77	0.76	0.35	0.97	14358.58	0.45	0.76	0.35	0.93	4046.28	0.78015196	VALIGA_fyavi92ndh	7
8970.29	87.43	16.03	0.75	0.6	0.2	0.97	6490.03	0.43	0.61	0.21	0.9	2480.26	0.7235028	VALIGA_fyavi92ndh	7
6555.19	69.58	313.98	0.63	0.68	0.27	0.94	4694.43	0.46	0.71	0.29	0.9	1860.76	0.71613944	VALIGA_fyavi92ndh	7
11593.48	106.98	304.3	0.78	0.66	0.24	0.98	8268.69	0.57	0.57	0.18	0.93	3324.78	0.713219	VALIGA_fyavi92ndh	7
16535.57	130.84	349.82	0.78	0.28	0.04	0.98	12514.76	0.65	0.49	0.13	0.94	4020.81	0.75683874	VALIGA_fyavi92ndh	7
16805.86	127.2	7.87	0.71	0.46	0.11	0.96	12582.76	0.53	0.4	0.08	0.92	4223.1	0.74871266	VALIGA_diyo4wjthj	295
26562.91	164.16	7.87	0.58	0.26	0.03	0.95	19625.88	0.68	0.49	0.13	0.96	6937.03	0.7388452	VALIGA_diyo4wjthj	295
14918.26	113.5	256.68	0.72	0.74	0.33	0.97	10213.48	0.44	0.75	0.34	0.91	4704.78	0.68462944	VALIGA_diyo4wjthj	295
5375.55	61.9	90.37	0.51	0.81	0.41	0.92	3146.03	0.36	0.85	0.47	0.87	2229.52	0.585248	VALIGA_diyo4wjthj	295
17453.78	121.99	10.94	0.7	0.65	0.24	0.95	12421.18	0.48	0.74	0.32	0.91	5032.6	0.71166134	VALIGA_diyo4wjthj	295
29563.61	173.39	10.94	0.71	0.35	0.06	0.96	22171.86	0.64	0.47	0.12	0.94	7391.76	0.74997133	VALIGA_diyo4wjthj	295
17707.81	115.49	94.92	0.36	0.42	0.09	0.89	11898.45	0.35	0.48	0.12	0.85	5809.36	0.67193234	VALIGA_diyo4wjthj	295
23763.92	158.52	105.7	0.75	0.31	0.05	0.97	17550.89	0.66	0.37	0.07	0.95	6213.03	0.738552	VALIGA_diyo4wjthj	295
25473.1	159.61	214.39	0.75	0.37	0.07	0.96	19025.15	0.51	0.6	0.2	0.92	6447.96	0.7468722	VALIGA_diyo4wjthj	295
23883.66	133.52	214.39	0.3	0.53	0.15	0.91	17890.88	0.39	0.47	0.12	0.91	5992.78	0.74908453	VALIGA_diyo4wjthj	295
28238.89	156.91	288.21	0.75	0.7	0.28	0.97	22251.8	0.53	0.72	0.31	0.94	5987.09	0.78798425	VALIGA_diyo4wjthj	295
12362.5	73.93	534.62	0.33	0.87	0.51	0.79	7882.42	0.27	0.87	0.51	0.8	4480.08	0.6376073	VALIGA_diyo4wjthj	295
29066.47	173.7	446.53	0.64	0.41	0.09	0.97	21979.91	0.45	0.39	0.08	0.93	7086.56	0.75619465	VALIGA_diyo4wjthj	295
22579.06	144.98	359.91	0.61	0.22	0.02	0.93	11229.49	0.41	0.58	0.19	0.88	11349.57	0.4973409	VALIGA_diyo4wjthj	295
28604.24	168.62	14.31	0.78	0.55	0.16	0.98	22007.21	0.65	0.58	0.19	0.95	6597.03	0.7693688	VALIGA_diyo4wjthj	295
24144.17	142.33	14.31	0.64	0.49	0.13	0.93	18025.86	0.36	0.56	0.17	0.86	6118.31	0.74659264	VALIGA_diyo4wjthj	295
6208.03	78.56	170.19	0.77	0.39	0.08	0.97	2444.66	0.41	0.77	0.36	0.88	3763.37	0.39378998	VALIGA_diyo4wjthj	295
6181.65	68.78	240.84	0.57	0.79	0.39	0.93	3436.56	0.27	0.83	0.44	0.82	2745.09	0.55592924	VALIGA_diyo4wjthj	295
11068.59	94.4	240.84	0.69	0.55	0.16	0.93	5353.84	0.57	0.4	0.08	0.91	5714.75	0.48369667	VALIGA_diyo4wjthj	295
18853.33	141.79	253.78	0.54	0.35	0.06	0.95	13692.69	0.65	0.39	0.08	0.94	5160.64	0.7262744	VALIGA_diyo4wjthj	295
33243.74	173.2	305.01	0.75	0.58	0.19	0.98	26415.88	0.53	0.62	0.22	0.95	6827.87	0.79461217	VALIGA_diyo4wjthj	295
17794.68	92.9	1403.47	0.47	0.9	0.56	0.91	10386.44	0.29	0.94	0.65	0.84	7408.24	0.5836823	VALIGA_fzkdzehrcs	239
15072.22	125.36	13.43	0.85	0.58	0.18	0.99	10228.49	0.62	0.52	0.14	0.95	4843.73	0.67863196	VALIGA_fzkdzehrcs	239
16254.93	135.44	13.43	0.8	0.27	0.04	0.98	10742.58	0.63	0.64	0.23	0.94	5512.35	0.66088134	VALIGA_fzkdzehrcs	239
22974.88	134.94	35.73	0.78	0.76	0.36	0.98	16606.18	0.6	0.77	0.36	0.95	6368.7	0.7227973	VALIGA_fzkdzehrcs	239
20784.36	127.37	35.73	0.26	0.66	0.25	0.87	12643.14	0.32	0.69	0.28	0.86	8141.22	0.6083007	VALIGA_fzkdzehrcs	239
24303.7	151.91	117.06	0.78	0.59	0.19	0.96	18076.12	0.54	0.63	0.23	0.93	6227.59	0.74376	VALIGA_fzkdzehrcs	239
19654.99	106.83	117.06	0.19	0.83	0.44	0.88	10414.07	0.26	0.91	0.59	0.78	9240.92	0.52984357	VALIGA_fzkdzehrcs	239
6366.54	56.86	432.63	0.3	0.89	0.55	0.85	826.79	0.51	0.79	0.38	0.84	5539.75	0.12986489	VALIGA_fzkdzehrcs	239
13765.12	109.59	340.26	0.54	0.55	0.16	0.95	1493.59	0.18	0.97	0.77	0.43	12271.53	0.10850541	VALIGA_fzkdzehrcs	239
20262.88	123.07	75.0	0.41	0.71	0.3	0.89	10991.83	0.47	0.44	0.1	0.89	9271.05	0.5424614	VALIGA_fzkdzehrcs	239
21296.74	145.73	279.29	0.77	0.51	0.14	0.98	10728.14	0.32	0.66	0.25	0.9	10568.6	0.5037456	VALIGA_fzkdzehrcs	239
27627.81	168.72	214.58	0.68	0.38	0.08	0.96	20615.05	0.41	0.55	0.16	0.92	7012.76	0.7461703	VALIGA_fzkdzehrcs	239
34234.5	186.48	181.42	0.82	0.59	0.19	0.99	25917.03	0.55	0.63	0.23	0.95	8317.47	0.7570442	VALIGA_fzkdzehrcs	239
6636.49	82.68	181.42	0.77	0.2	0.02	0.97	3320.92	0.52	0.72	0.3	0.88	3315.57	0.50040305	VALIGA_fzkdzehrcs	239
16640.86	123.99	209.3	0.67	0.56	0.17	0.97	10986.49	0.38	0.65	0.24	0.89	5654.37	0.6602117	VALIGA_fzkdzehrcs	239
61184.14	194.91	760.45	0.32	0.86	0.49	0.88	43741.62	0.27	0.87	0.51	0.76	17442.52	0.7149176	VALIGA_fzkdzehrcs	239
14219.96	89.01	361.78	0.39	0.88	0.53	0.86	7107.59	0.28	0.92	0.6	0.79	7112.37	0.49983191	VALIGA_fzkdzehrcs	239
14245.89	124.23	15.28	0.86	0.46	0.11	0.99	9516.1	0.68	0.44	0.1	0.95	4729.79	0.66798913	VALIGA_fzkdzehrcs	239
18680.94	145.98	15.28	0.82	0.25	0.03	0.99	12628.47	0.58	0.55	0.16	0.94	6052.47	0.6760083	VALIGA_fzkdzehrcs	239
26779.07	147.64	32.64	0.74	0.74	0.32	0.98	18034.61	0.6	0.76	0.35	0.95	8744.46	0.6734592	VALIGA_fzkdzehrcs	239
23205.6	142.09	97.61	0.65	0.66	0.25	0.95	17114.13	0.41	0.7	0.28	0.91	6091.48	0.7375	VALIGA_fzkdzehrcs	239
24186.81	126.12	32.64	0.21	0.57	0.18	0.86	10883.35	0.22	0.85	0.48	0.79	13303.46	0.44997045	VALIGA_fzkdzehrcs	239
24776.51	105.61	97.61	0.09	0.86	0.5	0.82	11724.58	0.16	0.92	0.6	0.62	13051.93	0.47321355	VALIGA_fzkdzehrcs	239
34969.98	188.43	0.67	0.75	0.55	0.17	0.99	25457.18	0.69	0.66	0.25	0.97	9512.8	0.7279724	VALIGA_fzkdzehrcs	239
32028.41	181.59	0.67	0.72	0.44	0.1	0.97	23777.11	0.5	0.56	0.17	0.94	8251.29	0.7423756	VALIGA_fzkdzehrcs	239
11220.73	92.32	430.41	0.47	0.8	0.4	0.94	5317.9	0.53	0.63	0.23	0.88	5902.83	0.4739353	VALIGA_fzkdzehrcs	239
26342.76	158.64	349.64	0.78	0.55	0.16	0.98	16961.75	0.41	0.58	0.18	0.92	9381.01	0.64388657	VALIGA_fzkdzehrcs	239
3625.89	40.58	459.74	0.17	0.85	0.48	0.74	760.95	0.2	0.86	0.49	0.79	2864.94	0.20986572	VALIGA_fzkdzehrcs	239
33438.99	182.61	7.87	0.82	0.57	0.18	0.99	23552.53	0.59	0.65	0.24	0.96	9886.45	0.7043433	VALIGA_fzkdzehrcs	239
32623.57	180.16	7.87	0.72	0.49	0.13	0.98	24020.22	0.45	0.58	0.19	0.92	8603.34	0.73628426	VALIGA_fzkdzehrcs	239
8266.19	91.69	238.36	0.73	0.51	0.14	0.97	4672.03	0.41	0.56	0.17	0.88	3594.16	0.5651975	VALIGA_fzkdzehrcs	239
33892.69	185.04	226.78	0.82	0.55	0.17	0.99	26511.85	0.58	0.59	0.19	0.96	7380.84	0.7822291	VALIGA_fzkdzehrcs	239
25279.8	162.37	206.78	0.8	0.52	0.15	0.98	18623.97	0.52	0.48	0.12	0.95	6655.82	0.7367135	VALIGA_fzkdzehrcs	239
26854.46	148.41	206.78	0.7	0.67	0.26	0.97	18478.31	0.37	0.74	0.33	0.85	8376.15	0.6880909	VALIGA_fzkdzehrcs	239
32033.52	173.79	284.5	0.75	0.53	0.15	0.97	22500.82	0.43	0.59	0.19	0.94	9532.7	0.7024149	VALIGA_fzkdzehrcs	239
9532.24	92.45	365.79	0.52	0.64	0.23	0.95	1980.27	0.22	0.76	0.35	0.71	7551.97	0.20774445	VALIGA_fzkdzehrcs	239
5904.08	65.13	468.44	0.44	0.74	0.33	0.9	1069.68	0.6	0.47	0.12	0.91	4834.41	0.18117641	VALIGA_fzkdzehrcs	239
35694.21	190.73	6.64	0.77	0.57	0.18	0.99	26141.04	0.64	0.6	0.2	0.96	9553.17	0.7323608	VALIGA_fzkdzehrcs	239
35013.65	186.06	6.64	0.67	0.48	0.12	0.98	23590.51	0.32	0.56	0.17	0.89	11423.14	0.67375183	VALIGA_fzkdzehrcs	239
10651.27	105.52	233.0	0.74	0.38	0.07	0.97	4270.86	0.21	0.33	0.05	0.71	6380.41	0.4009719	VALIGA_fzkdzehrcs	239
33579.99	185.65	213.43	0.84	0.52	0.15	0.99	25641.74	0.48	0.61	0.21	0.94	7938.25	0.7636018	VALIGA_fzkdzehrcs	239
26838.88	163.82	201.06	0.82	0.54	0.16	0.99	18563.59	0.42	0.47	0.12	0.93	8275.29	0.69166785	VALIGA_fzkdzehrcs	239
25299.24	137.69	201.06	0.59	0.69	0.28	0.96	17300.84	0.34	0.75	0.34	0.83	7998.4	0.6838482	VALIGA_fzkdzehrcs	239
29573.74	166.76	290.71	0.78	0.57	0.18	0.98	21026.91	0.45	0.55	0.16	0.92	8546.83	0.71099937	VALIGA_fzkdzehrcs	239
9757.28	91.66	370.2	0.47	0.62	0.22	0.94	2555.19	0.2	0.9	0.57	0.58	7202.09	0.26187524	VALIGA_fzkdzehrcs	239
7587.11	63.4	422.62	0.35	0.91	0.58	0.91	1222.96	0.47	0.53	0.15	0.88	6364.15	0.16118917	VALIGA_fzkdzehrcs	239
15071.2	88.41	1420.74	0.34	0.9	0.57	0.86	6629.55	0.2	0.94	0.66	0.72	8441.65	0.43988204	VALIGA_fzkdzehrcs	239
14545.86	122.75	14.87	0.85	0.56	0.17	0.99	9693.71	0.65	0.48	0.12	0.94	4852.14	0.666424	VALIGA_fzkdzehrcs	239
17428.76	142.07	14.87	0.77	0.37	0.07	0.99	11499.44	0.59	0.58	0.19	0.94	5929.32	0.6597968	VALIGA_fzkdzehrcs	239
24120.52	137.04	31.0	0.78	0.77	0.36	0.98	16535.0	0.55	0.78	0.37	0.94	7585.52	0.6855159	VALIGA_fzkdzehrcs	239
21832.43	132.19	31.0	0.39	0.6	0.2	0.92	12414.24	0.22	0.74	0.33	0.84	9418.19	0.56861466	VALIGA_fzkdzehrcs	239
23947.34	150.42	116.64	0.74	0.6	0.2	0.96	17335.18	0.57	0.64	0.24	0.94	6612.16	0.7238875	VALIGA_fzkdzehrcs	239
20904.33	97.12	116.64	0.13	0.87	0.51	0.81	12040.02	0.26	0.92	0.6	0.75	8864.31	0.5759582	VALIGA_fzkdzehrcs	239
31049.93	179.8	13.01	0.78	0.51	0.14	0.99	20528.97	0.68	0.64	0.23	0.96	10520.96	0.66115993	VALIGA_fzkdzehrcs	239
31099.84	182.7	13.01	0.73	0.36	0.07	0.98	22589.06	0.4	0.51	0.14	0.92	8510.78	0.72634006	VALIGA_fzkdzehrcs	239
11298.17	102.62	10.72	0.63	0.48	0.13	0.96	5604.57	0.32	0.75	0.34	0.83	5693.6	0.49605998	VALIGA_fzkdzehrcs	239
33146.86	178.2	10.72	0.78	0.63	0.22	0.98	25914.98	0.5	0.64	0.23	0.94	7231.88	0.7818231	VALIGA_fzkdzehrcs	239
23782.23	153.34	214.82	0.77	0.55	0.16	0.99	18017.33	0.62	0.46	0.11	0.96	5764.9	0.7575963	VALIGA_fzkdzehrcs	239
28671.67	158.49	214.82	0.76	0.62	0.21	0.97	20474.73	0.38	0.67	0.26	0.88	8196.94	0.71411014	VALIGA_fzkdzehrcs	239
3519.12	51.58	271.77	0.42	0.54	0.16	0.86	1315.97	0.57	0.45	0.11	0.92	2203.14	0.3739486	VALIGA_fzkdzehrcs	239
38014.59	200.12	261.9	0.75	0.47	0.12	0.98	27603.59	0.38	0.52	0.15	0.9	10411.0	0.72613144	VALIGA_fzkdzehrcs	239
7040.39	82.95	353.34	0.69	0.32	0.05	0.96	641.21	0.23	0.72	0.3	0.79	6399.18	0.09107592	VALIGA_fzkdzehrcs	239
6964.2	65.54	451.95	0.29	0.88	0.52	0.87	1099.81	0.56	0.8	0.4	0.9	5864.4	0.15792339	VALIGA_fzkdzehrcs	239
32562.96	184.12	7.4	0.72	0.53	0.15	0.98	21916.46	0.66	0.62	0.22	0.96	10646.49	0.6730488	VALIGA_fzkdzehrcs	239
30976.01	180.97	7.4	0.69	0.52	0.14	0.98	22726.54	0.48	0.58	0.18	0.92	8249.48	0.733682	VALIGA_fzkdzehrcs	239
6521.42	78.23	216.38	0.71	0.46	0.11	0.94	1990.84	0.39	0.49	0.13	0.83	4530.57	0.30527708	VALIGA_fzkdzehrcs	239
4863.17	58.67	24.47	0.67	0.75	0.34	0.95	1004.63	0.53	0.46	0.11	0.88	3858.54	0.20657925	VALIGA_fzkdzehrcs	239
33635.82	180.76	24.47	0.66	0.57	0.18	0.96	25781.94	0.49	0.62	0.22	0.93	7853.88	0.7665025	VALIGA_fzkdzehrcs	239
24076.62	145.45	211.61	0.66	0.59	0.19	0.98	17482.43	0.5	0.57	0.18	0.94	6594.19	0.7261165	VALIGA_fzkdzehrcs	239
26873.79	149.44	211.61	0.74	0.65	0.24	0.97	19083.71	0.35	0.71	0.29	0.86	7790.08	0.7101235	VALIGA_fzkdzehrcs	239
33759.31	183.27	274.29	0.71	0.51	0.14	0.98	23622.01	0.39	0.59	0.19	0.91	10137.3	0.6997184	VALIGA_fzkdzehrcs	239
9040.67	96.28	361.85	0.61	0.51	0.14	0.96	2412.71	0.14	0.79	0.39	0.78	6627.96	0.2668729	VALIGA_fzkdzehrcs	239
8165.44	71.56	440.02	0.36	0.87	0.5	0.89	1400.46	0.46	0.75	0.34	0.83	6764.98	0.17151067	VALIGA_fzkdzehrcs	239
22935.31	153.19	7.99	0.66	0.51	0.14	0.96	16653.6	0.47	0.59	0.19	0.93	6281.71	0.7261118	VALIGA_fzkdzehrcs	239
26224.28	156.38	7.99	0.71	0.59	0.19	0.98	19398.8	0.39	0.64	0.23	0.91	6825.48	0.7397267	VALIGA_fzkdzehrcs	239
7681.49	75.74	14.93	0.66	0.7	0.28	0.96	3836.37	0.36	0.84	0.46	0.82	3845.12	0.49943045	VALIGA_fzkdzehrcs	239
33054.19	183.72	14.93	0.73	0.53	0.15	0.97	25993.78	0.53	0.57	0.18	0.94	7060.4	0.78639895	VALIGA_fzkdzehrcs	239
24005.78	153.63	206.86	0.69	0.49	0.13	0.96	17937.16	0.51	0.44	0.1	0.94	6068.62	0.74720174	VALIGA_fzkdzehrcs	239
27479.87	152.93	206.86	0.74	0.64	0.23	0.97	19449.51	0.44	0.7	0.29	0.87	8030.36	0.707773	VALIGA_fzkdzehrcs	239
36113.69	192.59	267.79	0.73	0.49	0.13	0.97	25174.05	0.4	0.57	0.18	0.91	10939.64	0.69707775	VALIGA_fzkdzehrcs	239
8183.98	81.56	339.67	0.45	0.32	0.05	0.91	760.72	0.12	0.54	0.16	0.69	7423.25	0.092952326	VALIGA_fzkdzehrcs	239
18359.94	98.94	1405.78	0.42	0.88	0.52	0.89	10774.99	0.33	0.93	0.64	0.79	7584.95	0.586875	VALIGA_fzkdzehrcs	239
16117.11	128.78	12.09	0.85	0.58	0.19	0.99	11117.14	0.55	0.56	0.17	0.94	4999.97	0.68977255	VALIGA_fzkdzehrcs	239
15879.91	132.71	12.09	0.78	0.13	0.01	0.98	10167.89	0.56	0.69	0.27	0.94	5712.02	0.64029896	VALIGA_fzkdzehrcs	239
3079.85	52.63	165.18	0.72	0.71	0.3	0.97	1376.47	0.62	0.61	0.21	0.91	1703.38	0.4469276	VALIGA_fzkdzehrcs	239
22597.02	134.83	30.76	0.77	0.75	0.34	0.98	15765.63	0.56	0.78	0.37	0.94	6831.39	0.69768625	VALIGA_fzkdzehrcs	239
17441.38	111.95	30.76	0.25	0.67	0.26	0.83	10405.77	0.28	0.85	0.47	0.81	7035.61	0.59661394	VALIGA_fzkdzehrcs	239
25525.98	157.71	106.81	0.81	0.57	0.17	0.97	18991.49	0.51	0.67	0.26	0.93	6534.49	0.7440063	VALIGA_fzkdzehrcs	239
11459.3	97.79	106.81	0.34	0.62	0.22	0.92	6666.74	0.41	0.82	0.43	0.84	4792.56	0.5817755	VALIGA_fzkdzehrcs	239
13785.93	96.84	45.31	0.28	0.73	0.31	0.84	6960.68	0.24	0.79	0.39	0.78	6825.25	0.5049119	VALIGA_fzkdzehrcs	239
6224.97	53.97	45.31	0.53	0.92	0.62	0.99	3439.52	0.46	0.93	0.64	0.92	2785.45	0.552536	VALIGA_fzkdzehrcs	239
20460.63	154.06	14.78	0.83	0.3	0.05	0.99	14792.84	0.66	0.56	0.17	0.96	5667.79	0.72299045	VALIGA_fzkdzehrcs	239
11584.15	108.19	14.78	0.82	0.44	0.1	0.98	5816.07	0.37	0.58	0.19	0.9	5768.08	0.5020714	VALIGA_fzkdzehrcs	239
8478.72	79.47	1379.12	0.35	0.73	0.31	0.85	4007.39	0.48	0.69	0.28	0.89	4471.33	0.47264093	VALIGA_fzkdzehrcs	239
16956.75	128.25	142.36	0.6	0.53	0.15	0.91	12498.73	0.35	0.66	0.25	0.9	4458.02	0.73709464	VALIGA_6hnc981fg5	537
13610.82	113.45	142.36	0.62	0.55	0.17	0.95	6647.63	0.22	0.52	0.15	0.83	6963.18	0.48840776	VALIGA_6hnc981fg5	537
8668.84	91.93	196.49	0.74	0.5	0.13	0.96	5635.38	0.46	0.49	0.13	0.93	3033.46	0.6500731	VALIGA_6hnc981fg5	537
2062.26	37.24	451.42	0.36	0.79	0.38	0.89	674.76	0.47	0.85	0.48	0.89	1387.5	0.32719442	VALIGA_6hnc981fg5	537
10567.12	84.3	132.44	0.47	0.64	0.23	0.9	6307.98	0.28	0.83	0.45	0.85	4259.14	0.5969441	VALIGA_6hnc981fg5	537
7292.15	74.08	317.09	0.49	0.66	0.24	0.88	3319.1	0.43	0.74	0.33	0.85	3973.05	0.45516068	VALIGA_6hnc981fg5	537
4373.99	55.21	132.44	0.5	0.79	0.39	0.94	1449.13	0.58	0.63	0.22	0.91	2924.86	0.3313062	VALIGA_6hnc981fg5	537
23430.07	143.15	1356.21	0.46	0.59	0.19	0.94	13932.28	0.28	0.79	0.39	0.83	9497.79	0.59463245	VALIGA_6hnc981fg5	537
14465.92	114.66	33.35	0.62	0.26	0.03	0.93	9306.64	0.35	0.32	0.05	0.86	5159.28	0.64334935	VALIGA_6hnc981fg5	537
15418.93	105.67	3.02	0.59	0.73	0.32	0.95	9948.43	0.31	0.8	0.4	0.9	5470.5	0.64520884	VALIGA_6hnc981fg5	537
16394.0	122.84	3.02	0.48	0.58	0.19	0.92	10326.06	0.51	0.67	0.26	0.92	6067.94	0.62986827	VALIGA_6hnc981fg5	537
26460.0	137.58	252.44	0.56	0.64	0.23	0.94	20397.97	0.36	0.69	0.27	0.92	6062.02	0.77089834	VALIGA_6hnc981fg5	537
15103.38	117.79	326.68	0.39	0.54	0.16	0.92	10941.0	0.39	0.59	0.19	0.91	4162.38	0.7244074	VALIGA_6hnc981fg5	537
4353.52	53.99	150.19	0.56	0.8	0.4	0.94	1445.03	0.59	0.81	0.42	0.91	2908.49	0.3319222	VALIGA_6hnc981fg5	537
27240.39	147.21	119.12	0.57	0.68	0.27	0.96	22162.65	0.46	0.67	0.26	0.92	5077.75	0.8135952	VALIGA_6hnc981fg5	537
16204.78	94.66	104.37	0.19	0.92	0.61	0.8	9355.77	0.2	0.94	0.66	0.64	6849.02	0.5773463	VALIGA_6hnc981fg5	537
25849.6	165.88	124.66	0.71	0.39	0.08	0.97	20219.33	0.44	0.29	0.04	0.94	5630.27	0.7821912	VALIGA_6hnc981fg5	537
5157.23	55.3	104.37	0.28	0.77	0.36	0.81	2043.15	0.37	0.44	0.1	0.84	3114.08	0.396172	VALIGA_6hnc981fg5	537
20566.38	143.52	124.66	0.72	0.44	0.1	0.97	11712.53	0.41	0.61	0.21	0.91	8853.85	0.56949884	VALIGA_6hnc981fg5	537
15001.95	126.74	53.62	0.76	0.41	0.09	0.97	10956.47	0.39	0.3	0.05	0.93	4045.48	0.73033637	VALIGA_6hnc981fg5	537
14218.14	111.78	53.62	0.63	0.58	0.18	0.94	9633.79	0.36	0.63	0.22	0.9	4584.36	0.67757034	VALIGA_6hnc981fg5	537
22969.65	119.22	5.72	0.36	0.6	0.2	0.92	18072.48	0.26	0.66	0.25	0.88	4897.17	0.78679824	VALIGA_6hnc981fg5	537
33061.12	174.71	5.72	0.67	0.55	0.17	0.96	25352.91	0.3	0.62	0.22	0.89	7708.21	0.7668497	VALIGA_6hnc981fg5	537
6999.57	81.47	129.71	0.64	0.59	0.19	0.95	1334.73	0.24	0.92	0.62	0.81	5664.83	0.19068743	VALIGA_6hnc981fg5	537
11067.0	93.92	462.74	0.55	0.58	0.19	0.92	6254.2	0.28	0.82	0.42	0.78	4812.8	0.56512153	VALIGA_6hnc981fg5	537
21650.61	124.52	150.08	0.49	0.73	0.31	0.94	16636.31	0.39	0.73	0.32	0.91	5014.3	0.7683991	VALIGA_6hnc981fg5	537
29050.55	162.36	38.0	0.64	0.67	0.26	0.96	22643.42	0.27	0.72	0.31	0.9	6407.14	0.7794489	VALIGA_6hnc981fg5	537
9058.53	84.78	79.56	0.51	0.68	0.27	0.94	5340.3	0.59	0.63	0.22	0.93	3718.22	0.58953273	VALIGA_6hnc981fg5	537
14864.13	90.79	38.0	0.38	0.78	0.38	0.91	9189.63	0.31	0.84	0.46	0.86	5674.5	0.618242	VALIGA_6hnc981fg5	537
18585.43	127.81	131.14	0.34	0.64	0.23	0.88	13519.85	0.36	0.72	0.31	0.89	5065.58	0.7274435	VALIGA_6hnc981fg5	537
12288.93	102.41	131.14	0.36	0.6	0.2	0.89	4005.46	0.28	0.79	0.39	0.61	8283.47	0.3259405	VALIGA_6hnc981fg5	537
10454.89	99.31	189.09	0.6	0.43	0.1	0.95	6913.94	0.29	0.41	0.09	0.84	3540.95	0.6613116	VALIGA_6hnc981fg5	537
4221.85	57.92	426.39	0.58	0.69	0.27	0.92	1612.87	0.56	0.69	0.28	0.89	2608.98	0.3820292	VALIGA_6hnc981fg5	537
9551.23	79.74	127.95	0.56	0.72	0.3	0.94	5999.37	0.33	0.83	0.44	0.87	3551.86	0.62812537	VALIGA_6hnc981fg5	537
4715.01	56.72	127.95	0.49	0.84	0.45	0.95	2065.67	0.5	0.85	0.48	0.9	2649.34	0.4381051	VALIGA_6hnc981fg5	537
8412.99	87.17	310.79	0.65	0.55	0.17	0.93	5926.25	0.54	0.68	0.27	0.92	2486.74	0.70441663	VALIGA_6hnc981fg5	537
22792.26	141.79	683.09	0.56	0.62	0.22	0.95	18207.68	0.37	0.64	0.24	0.91	4584.58	0.79885364	VALIGA_6hnc981fg5	537
2223.27	39.12	683.09	0.29	0.74	0.32	0.84	1541.12	0.36	0.77	0.36	0.89	682.15	0.69317716	VALIGA_6hnc981fg5	537
11419.16	89.72	59.78	0.6	0.46	0.11	0.92	5852.23	0.32	0.64	0.23	0.8	5566.93	0.5124922	VALIGA_6hnc981fg5	537
12959.6	100.15	3.39	0.54	0.77	0.36	0.93	7674.67	0.38	0.8	0.39	0.89	5284.93	0.5921996	VALIGA_6hnc981fg5	537
16371.71	119.66	3.39	0.55	0.64	0.23	0.95	8906.5	0.3	0.38	0.08	0.89	7465.21	0.5440177	VALIGA_6hnc981fg5	537
24200.8	128.88	251.8	0.55	0.68	0.27	0.92	18503.44	0.26	0.71	0.29	0.87	5697.36	0.76457965	VALIGA_6hnc981fg5	537
16280.97	116.42	327.66	0.3	0.62	0.22	0.9	12223.55	0.43	0.66	0.24	0.92	4057.42	0.75078756	VALIGA_6hnc981fg5	537
25545.88	144.28	200.2	0.46	0.73	0.31	0.94	20454.83	0.41	0.73	0.31	0.92	5091.05	0.80070955	VALIGA_6hnc981fg5	537
15576.87	90.46	330.32	0.33	0.91	0.59	0.79	9204.87	0.26	0.94	0.67	0.67	6372.0	0.59093195	VALIGA_6hnc981fg5	537
25026.34	161.11	116.05	0.66	0.35	0.06	0.96	19453.27	0.45	0.41	0.09	0.94	5573.07	0.7773118	VALIGA_6hnc981fg5	537
21625.59	147.42	116.05	0.72	0.44	0.1	0.97	14005.16	0.51	0.5	0.13	0.94	7620.43	0.6476198	VALIGA_6hnc981fg5	537
15689.1	127.07	54.48	0.68	0.43	0.1	0.95	11469.08	0.37	0.52	0.15	0.9	4220.03	0.7310222	VALIGA_6hnc981fg5	537
14446.82	115.65	54.48	0.63	0.52	0.15	0.94	9413.19	0.38	0.68	0.27	0.91	5033.63	0.6515752	VALIGA_6hnc981fg5	537
16692.94	106.08	44.25	0.6	0.83	0.44	0.95	13225.56	0.23	0.83	0.44	0.89	3467.38	0.79228467	VALIGA_6hnc981fg5	537
30955.55	168.15	44.25	0.63	0.51	0.14	0.96	23735.27	0.44	0.56	0.17	0.91	7220.28	0.7667533	VALIGA_6hnc981fg5	537
8081.41	89.9	129.23	0.64	0.51	0.14	0.96	3014.81	0.39	0.82	0.43	0.9	5066.6	0.37305495	VALIGA_6hnc981fg5	537
11918.01	97.35	452.74	0.58	0.63	0.22	0.94	8326.12	0.36	0.75	0.34	0.86	3591.89	0.6986166	VALIGA_6hnc981fg5	537
8657.58	87.0	96.52	0.67	0.65	0.24	0.97	3943.26	0.33	0.55	0.17	0.86	4714.33	0.45546907	VALIGA_6hnc981fg5	537
28370.34	164.74	40.29	0.73	0.65	0.24	0.98	23285.54	0.43	0.69	0.28	0.94	5084.8	0.82077056	VALIGA_6hnc981fg5	537
21453.66	129.22	153.85	0.56	0.73	0.32	0.94	17063.87	0.42	0.74	0.32	0.91	4389.8	0.7953827	VALIGA_6hnc981fg5	537
13367.7	100.33	40.29	0.59	0.72	0.31	0.95	6072.37	0.29	0.57	0.18	0.87	7295.33	0.4542569	VALIGA_6hnc981fg5	537
14317.19	122.56	165.08	0.75	0.25	0.03	0.97	5362.59	0.2	0.59	0.2	0.73	8954.59	0.37455603	VALIGA_6hnc981fg5	537
15914.59	125.25	165.08	0.72	0.5	0.13	0.96	11979.3	0.37	0.66	0.25	0.9	3935.3	0.7527244	VALIGA_6hnc981fg5	537
7419.27	86.04	198.01	0.77	0.43	0.09	0.97	5031.47	0.43	0.47	0.12	0.92	2387.81	0.6781624	VALIGA_6hnc981fg5	537
5431.39	65.25	328.34	0.63	0.66	0.25	0.92	2837.88	0.39	0.7	0.29	0.86	2593.51	0.5224961	VALIGA_6hnc981fg5	537
10590.89	89.32	133.11	0.65	0.73	0.32	0.95	7476.93	0.43	0.81	0.41	0.89	3113.96	0.7059775	VALIGA_6hnc981fg5	537
2784.32	46.77	133.11	0.36	0.75	0.33	0.86	1394.66	0.51	0.75	0.33	0.86	1389.66	0.5008979	VALIGA_6hnc981fg5	537
26083.16	155.27	1344.46	0.66	0.53	0.15	0.95	21269.34	0.52	0.54	0.16	0.93	4813.82	0.8154434	VALIGA_6hnc981fg5	537
16675.77	119.71	18.13	0.48	0.29	0.04	0.92	10217.58	0.32	0.23	0.03	0.83	6458.19	0.61272013	VALIGA_6hnc981fg5	537
32288.01	116.07	18.13	0.26	0.87	0.5	0.81	20757.53	0.16	0.9	0.56	0.66	11530.48	0.64288664	VALIGA_6hnc981fg5	537
13398.63	106.32	328.38	0.43	0.62	0.21	0.91	9366.11	0.49	0.71	0.3	0.92	4032.52	0.6990349	VALIGA_6hnc981fg5	537
28000.66	157.68	256.1	0.68	0.59	0.2	0.97	22511.63	0.48	0.68	0.27	0.93	5489.04	0.80396783	VALIGA_6hnc981fg5	537
6409.52	70.3	197.9	0.59	0.75	0.34	0.93	2884.5	0.42	0.71	0.29	0.88	3525.03	0.4500337	VALIGA_6hnc981fg5	537
28216.71	138.7	197.9	0.28	0.63	0.23	0.9	20125.41	0.34	0.74	0.33	0.91	8091.3	0.7132444	VALIGA_6hnc981fg5	537
15887.07	101.61	86.8	0.21	0.9	0.56	0.8	8744.46	0.21	0.88	0.53	0.54	7142.62	0.5504136	VALIGA_6hnc981fg5	537
6363.13	56.56	86.8	0.24	0.84	0.46	0.78	3327.63	0.27	0.5	0.14	0.84	3035.5	0.5229549	VALIGA_6hnc981fg5	537
26022.44	159.95	114.64	0.45	0.43	0.1	0.95	19478.62	0.49	0.14	0.01	0.92	6543.82	0.74853164	VALIGA_6hnc981fg5	537
19529.91	141.97	114.64	0.73	0.42	0.09	0.97	11914.14	0.37	0.52	0.15	0.89	7615.77	0.61004585	VALIGA_6hnc981fg5	537
14746.9	114.1	51.83	0.49	0.6	0.2	0.93	8633.59	0.21	0.63	0.23	0.88	6113.31	0.5854512	VALIGA_6hnc981fg5	537
13835.05	120.11	51.83	0.65	0.32	0.05	0.95	9291.18	0.31	0.39	0.08	0.88	4543.87	0.6715682	VALIGA_6hnc981fg5	537
25199.63	155.34	7.42	0.74	0.61	0.21	0.98	20267.89	0.36	0.63	0.23	0.93	4931.74	0.80429316	VALIGA_6hnc981fg5	537
34717.09	181.5	7.42	0.65	0.56	0.17	0.96	25831.06	0.42	0.59	0.19	0.92	8886.03	0.7440445	VALIGA_6hnc981fg5	537
5905.9	69.88	122.78	0.69	0.74	0.32	0.98	862.95	0.47	0.84	0.45	0.91	5042.95	0.1461166	VALIGA_6hnc981fg5	537
9209.76	81.18	455.5	0.45	0.6	0.2	0.9	4236.63	0.31	0.9	0.57	0.77	4973.13	0.46001524	VALIGA_6hnc981fg5	537
20961.3	122.3	158.37	0.42	0.72	0.31	0.92	15271.56	0.3	0.72	0.31	0.88	5689.74	0.7285598	VALIGA_6hnc981fg5	537
28776.17	163.57	32.33	0.73	0.67	0.26	0.97	21760.91	0.25	0.7	0.28	0.86	7015.26	0.7562129	VALIGA_6hnc981fg5	537
7942.91	83.26	84.71	0.59	0.64	0.23	0.95	4006.14	0.61	0.65	0.24	0.9	3936.77	0.5043668	VALIGA_6hnc981fg5	537
16624.83	98.33	32.33	0.47	0.8	0.4	0.93	11018.33	0.25	0.87	0.5	0.87	5606.5	0.6627635	VALIGA_6hnc981fg5	537
1954.57	34.45	3896.59	0.15	0.61	0.21	0.75	1092.99	0.41	0.88	0.52	0.86	861.59	0.5591972	VALIGA_6hnc981fg5	537
21125.15	130.96	119.61	0.46	0.64	0.23	0.92	15102.81	0.27	0.7	0.28	0.84	6022.34	0.7149208	VALIGA_6hnc981fg5	537
15433.03	112.86	119.61	0.43	0.5	0.14	0.92	3679.9	0.25	0.89	0.54	0.6	11753.13	0.23844314	VALIGA_6hnc981fg5	537
10871.53	99.7	184.43	0.75	0.58	0.19	0.97	7196.74	0.31	0.32	0.05	0.89	3674.78	0.66198045	VALIGA_6hnc981fg5	537
4537.05	64.86	425.48	0.68	0.62	0.21	0.97	2071.92	0.69	0.65	0.24	0.93	2465.13	0.45666677	VALIGA_6hnc981fg5	537
9371.69	72.99	135.42	0.51	0.62	0.21	0.93	4414.81	0.39	0.91	0.57	0.86	4956.87	0.47107938	VALIGA_6hnc981fg5	537
9820.27	95.93	304.01	0.7	0.52	0.15	0.95	7179.0	0.52	0.66	0.25	0.92	2641.27	0.731039	VALIGA_6hnc981fg5	537
21961.95	139.49	662.96	0.61	0.63	0.22	0.93	17024.52	0.45	0.61	0.21	0.91	4937.43	0.77518255	VALIGA_6hnc981fg5	537
3986.24	58.22	662.96	0.31	0.68	0.26	0.91	2000.51	0.24	0.66	0.25	0.84	1985.73	0.5018539	VALIGA_6hnc981fg5	537
11012.3	87.71	38.8	0.44	0.63	0.22	0.86	5948.31	0.41	0.64	0.23	0.88	5063.99	0.5401515	VALIGA_6hnc981fg5	537
10399.17	89.62	15.69	0.53	0.79	0.38	0.93	5911.93	0.39	0.79	0.39	0.87	4487.25	0.56850016	VALIGA_6hnc981fg5	537
17134.93	119.25	15.69	0.48	0.69	0.28	0.92	11457.48	0.38	0.75	0.34	0.89	5677.46	0.6686622	VALIGA_6hnc981fg5	537
21718.49	107.68	251.06	0.55	0.71	0.3	0.9	16289.5	0.31	0.7	0.29	0.85	5429.0	0.75002915	VALIGA_6hnc981fg5	537
14977.62	103.96	331.75	0.21	0.63	0.22	0.86	10164.48	0.33	0.65	0.24	0.86	4813.14	0.67864454	VALIGA_6hnc981fg5	537
25767.61	143.29	117.65	0.45	0.72	0.31	0.94	20700.1	0.37	0.73	0.32	0.92	5067.51	0.803338	VALIGA_6hnc981fg5	537
3862.98	49.91	11.13	0.25	0.91	0.59	0.81	2204.73	0.28	0.95	0.69	0.73	1658.24	0.57073295	VALIGA_6hnc981fg5	537
6185.97	76.9	11.13	0.41	0.6	0.2	0.93	3593.71	0.44	0.76	0.35	0.89	2592.26	0.58094525	VALIGA_6hnc981fg5	537
24262.2	157.72	117.55	0.64	0.32	0.05	0.96	18365.28	0.45	0.35	0.06	0.94	5896.92	0.7569503	VALIGA_6hnc981fg5	537
22716.3	146.57	117.55	0.69	0.49	0.13	0.96	14747.58	0.42	0.61	0.21	0.92	7968.72	0.64920694	VALIGA_6hnc981fg5	537
17218.51	133.07	50.92	0.76	0.56	0.17	0.97	13185.2	0.52	0.54	0.16	0.92	4033.31	0.7657573	VALIGA_6hnc981fg5	537
14122.97	107.1	50.92	0.58	0.68	0.27	0.92	9457.54	0.38	0.72	0.31	0.92	4665.43	0.6696566	VALIGA_6hnc981fg5	537
15923.23	90.19	57.16	0.32	0.84	0.46	0.87	10748.15	0.28	0.91	0.58	0.89	5175.08	0.6749981	VALIGA_6hnc981fg5	537
27409.25	131.18	57.16	0.41	0.63	0.22	0.9	18150.26	0.15	0.69	0.28	0.79	9259.0	0.66219467	VALIGA_6hnc981fg5	537
8473.14	91.29	124.73	0.67	0.48	0.12	0.96	3855.36	0.35	0.79	0.38	0.79	4617.79	0.4550096	VALIGA_6hnc981fg5	537
14019.83	117.48	451.91	0.53	0.49	0.13	0.95	10293.31	0.44	0.63	0.22	0.91	3726.52	0.7341965	VALIGA_6hnc981fg5	537
21138.68	127.37	163.91	0.47	0.74	0.33	0.92	16260.39	0.35	0.74	0.33	0.89	4878.3	0.76922446	VALIGA_6hnc981fg5	537
27770.17	163.48	46.76	0.69	0.66	0.24	0.97	22833.88	0.34	0.68	0.27	0.93	4936.29	0.8222449	VALIGA_6hnc981fg5	537
7139.55	66.25	76.81	0.18	0.76	0.35	0.85	4735.14	0.2	0.76	0.36	0.85	2404.41	0.66322666	VALIGA_6hnc981fg5	537
10908.14	83.95	46.76	0.48	0.76	0.35	0.91	5032.38	0.26	0.9	0.57	0.78	5875.77	0.4613417	VALIGA_6hnc981fg5	537
19471.0	125.84	37.77	0.49	0.68	0.27	0.89	14537.33	0.25	0.73	0.32	0.84	4933.67	0.74661446	VALIGA_6hnc981fg5	537
12634.95	95.63	102.04	0.41	0.63	0.23	0.88	1932.17	0.24	0.97	0.74	0.5	10702.78	0.15292265	VALIGA_6hnc981fg5	537
3009.58	47.05	37.77	0.47	0.55	0.16	0.87	720.93	0.47	0.79	0.39	0.92	2288.65	0.23954505	VALIGA_6hnc981fg5	537
12170.56	108.32	97.14	0.68	0.4	0.08	0.96	8309.29	0.45	0.54	0.16	0.9	3861.27	0.6827369	VALIGA_6hnc981fg5	537
5292.2	67.1	418.26	0.43	0.76	0.35	0.92	2595.67	0.66	0.64	0.23	0.93	2696.53	0.4904709	VALIGA_6hnc981fg5	537
2625.58	43.84	15.47	0.45	0.81	0.41	0.85	1132.33	0.69	0.53	0.15	0.94	1493.25	0.4312685	VALIGA_6hnc981fg5	537
2207.01	38.54	15.47	0.33	0.6	0.2	0.83	962.33	0.63	0.69	0.27	0.94	1244.68	0.43603337	VALIGA_6hnc981fg5	537
10268.52	98.61	315.15	0.71	0.51	0.14	0.96	7832.39	0.44	0.57	0.18	0.92	2436.14	0.7627574	VALIGA_6hnc981fg5	537
3584.04	53.69	131.91	0.47	0.74	0.33	0.91	1221.25	0.58	0.77	0.37	0.92	2362.79	0.34074676	VALIGA_6hnc981fg5	537
3570.85	53.84	43.16	0.37	0.65	0.24	0.93	2240.21	0.59	0.73	0.31	0.92	1330.64	0.6273604	VALIGA_6hnc981fg5	537
20298.25	127.52	79.9	0.62	0.64	0.23	0.93	15531.96	0.36	0.67	0.25	0.9	4766.29	0.76518714	VALIGA_6hnc981fg5	537
2515.85	36.42	681.64	0.21	0.84	0.46	0.78	1729.65	0.29	0.75	0.34	0.83	786.19	0.68750125	VALIGA_6hnc981fg5	537
6817.86	77.73	88.59	0.44	0.53	0.15	0.92	3929.84	0.4	0.53	0.15	0.89	2888.02	0.57640374	VALIGA_6hnc981fg5	537
8010.11	87.87	16.03	0.54	0.69	0.27	0.92	4530.91	0.47	0.61	0.21	0.9	3479.2	0.5656489	VALIGA_6hnc981fg5	537
17242.96	123.1	16.03	0.36	0.69	0.28	0.9	9301.07	0.12	0.84	0.46	0.78	7941.89	0.5394126	VALIGA_6hnc981fg5	537
21459.92	123.59	256.43	0.38	0.62	0.21	0.92	15608.82	0.35	0.64	0.23	0.9	5851.09	0.72734755	VALIGA_6hnc981fg5	537
14826.27	109.21	328.54	0.43	0.73	0.32	0.93	9744.54	0.2	0.74	0.32	0.84	5081.73	0.65724826	VALIGA_6hnc981fg5	537
27730.37	149.3	822.88	0.44	0.67	0.26	0.91	21790.13	0.29	0.7	0.29	0.88	5940.24	0.7857858	VALIGA_6hnc981fg5	537
10144.92	75.05	392.67	0.3	0.84	0.46	0.76	2441.93	0.38	0.87	0.51	0.86	7702.98	0.2407047	VALIGA_x7ova1qty4	330
24385.92	151.49	19.56	0.8	0.59	0.19	0.98	19811.68	0.63	0.56	0.17	0.95	4574.24	0.81242293	VALIGA_x7ova1qty4	330
43782.78	192.03	249.58	0.69	0.36	0.07	0.96	35101.78	0.51	0.34	0.06	0.92	8681.01	0.8017257	VALIGA_x7ova1qty4	330
5536.34	65.53	341.5	0.55	0.75	0.34	0.95	1404.21	0.65	0.69	0.28	0.91	4132.13	0.25363508	VALIGA_x7ova1qty4	330
15558.91	115.45	465.18	0.49	0.43	0.1	0.93	9307.21	0.41	0.56	0.17	0.89	6251.69	0.5981916	VALIGA_x7ova1qty4	330
16750.71	120.73	83.56	0.61	0.6	0.2	0.95	6444.77	0.35	0.56	0.17	0.84	10305.93	0.38474607	VALIGA_x7ova1qty4	330
32769.91	165.6	83.56	0.54	0.7	0.28	0.91	21532.58	0.33	0.79	0.39	0.88	11237.33	0.65708387	VALIGA_x7ova1qty4	330
26064.97	153.3	234.21	0.62	0.72	0.3	0.96	16810.75	0.57	0.67	0.25	0.93	9254.22	0.64495564	VALIGA_x7ova1qty4	330
6046.22	66.66	370.58	0.7	0.81	0.41	0.98	668.28	0.28	0.73	0.32	0.77	5377.94	0.11052856	VALIGA_x7ova1qty4	330
16428.34	121.81	432.79	0.75	0.63	0.22	0.98	12905.92	0.5	0.67	0.26	0.94	3522.41	0.7855888	VALIGA_x7ova1qty4	330
20251.51	146.02	234.21	0.8	0.44	0.1	0.97	15326.82	0.47	0.39	0.08	0.92	4924.69	0.75682354	VALIGA_x7ova1qty4	330
35335.79	181.95	347.2	0.77	0.62	0.22	0.98	26218.7	0.41	0.66	0.25	0.95	9117.09	0.7419871	VALIGA_x7ova1qty4	330
44126.53	200.16	30.43	0.72	0.54	0.16	0.95	34499.68	0.49	0.6	0.2	0.91	9626.85	0.7818353	VALIGA_x7ova1qty4	330
2702.56	45.79	424.91	0.3	0.57	0.18	0.9	2063.05	0.2	0.52	0.14	0.77	639.51	0.7633688	VALIGA_x7ova1qty4	330
19575.73	112.55	397.54	0.39	0.53	0.15	0.87	12006.81	0.25	0.65	0.24	0.84	7568.92	0.6133518	VALIGA_x7ova1qty4	330
26184.14	166.21	21.23	0.82	0.47	0.12	0.98	20444.14	0.63	0.41	0.09	0.96	5740.0	0.78078336	VALIGA_x7ova1qty4	330
45185.29	201.03	258.23	0.53	0.22	0.02	0.94	35435.63	0.44	0.36	0.07	0.91	9749.66	0.78422934	VALIGA_x7ova1qty4	330
8379.9	68.7	244.48	0.5	0.8	0.4	0.85	2323.56	0.64	0.55	0.17	0.9	6056.34	0.27727777	VALIGA_x7ova1qty4	330
17154.83	121.55	468.61	0.79	0.63	0.22	0.97	6092.61	0.34	0.7	0.28	0.83	11062.22	0.35515422	VALIGA_x7ova1qty4	330
8657.13	88.26	468.61	0.65	0.59	0.19	0.96	2088.86	0.33	0.88	0.53	0.7	6568.26	0.24128781	VALIGA_x7ova1qty4	330
23099.51	150.79	113.14	0.73	0.62	0.21	0.96	13197.02	0.53	0.63	0.22	0.89	9902.49	0.5713117	VALIGA_x7ova1qty4	330
21121.29	143.67	100.09	0.64	0.63	0.22	0.97	13104.35	0.38	0.42	0.09	0.87	8016.94	0.6204332	VALIGA_x7ova1qty4	330
23666.47	117.02	113.14	0.43	0.85	0.48	0.92	16066.28	0.42	0.87	0.5	0.9	7600.19	0.6788626	VALIGA_x7ova1qty4	330
6701.08	79.81	100.09	0.65	0.57	0.18	0.96	2612.27	0.34	0.81	0.41	0.83	4088.81	0.3898282	VALIGA_x7ova1qty4	330
31677.04	169.09	344.29	0.72	0.67	0.26	0.97	23796.9	0.36	0.68	0.27	0.92	7880.14	0.75123495	VALIGA_x7ova1qty4	330
24462.79	156.62	238.99	0.78	0.52	0.15	0.97	19149.2	0.59	0.42	0.09	0.94	5313.58	0.7827889	VALIGA_x7ova1qty4	330
18982.73	127.69	373.93	0.64	0.65	0.24	0.96	13081.72	0.52	0.75	0.33	0.92	5901.01	0.689138	VALIGA_x7ova1qty4	330
45419.42	182.03	24.95	0.59	0.59	0.2	0.93	35381.62	0.44	0.56	0.17	0.89	10037.8	0.7789976	VALIGA_x7ova1qty4	330
7359.24	71.64	699.47	0.22	0.65	0.24	0.75	2334.71	0.17	0.88	0.52	0.7	5024.53	0.3172488	VALIGA_9fg71763ql	351
30642.05	124.51	92.56	0.09	0.72	0.31	0.78	12737.52	0.1	0.8	0.4	0.53	17904.53	0.4156876	VALIGA_9fg71763ql	351
31893.77	168.8	92.56	0.42	0.44	0.1	0.92	22301.03	0.17	0.48	0.12	0.89	9592.74	0.6992284	VALIGA_9fg71763ql	351
10763.73	67.91	538.06	0.45	0.94	0.65	0.97	7697.98	0.4	0.94	0.65	0.96	3065.75	0.7151777	VALIGA_9fg71763ql	351
36997.22	173.08	165.66	0.39	0.69	0.27	0.93	25655.61	0.18	0.76	0.35	0.85	11341.61	0.693447	VALIGA_9fg71763ql	351
29041.57	158.89	125.94	0.48	0.68	0.27	0.95	23937.22	0.42	0.66	0.25	0.94	5104.35	0.82423985	VALIGA_9fg71763ql	351
6353.01	53.39	481.84	0.31	0.92	0.6	0.92	3468.51	0.21	0.88	0.53	0.89	2884.5	0.5459632	VALIGA_9fg71763ql	351
24457.1	131.2	253.61	0.41	0.84	0.45	0.93	16392.63	0.27	0.86	0.48	0.87	8064.47	0.6702606	VALIGA_9fg71763ql	351
8940.61	84.3	702.03	0.42	0.79	0.39	0.88	1884.87	0.15	0.84	0.46	0.66	7055.74	0.21082118	VALIGA_9fg71763ql	351
32131.88	136.97	83.5	0.35	0.86	0.49	0.81	19173.42	0.26	0.87	0.5	0.79	12958.46	0.5967102	VALIGA_9fg71763ql	351
36883.85	156.7	83.5	0.31	0.48	0.12	0.91	24579.57	0.23	0.46	0.11	0.88	12304.28	0.66640466	VALIGA_9fg71763ql	351
36876.34	156.34	169.35	0.3	0.68	0.27	0.92	26742.46	0.25	0.75	0.34	0.9	10133.89	0.7251929	VALIGA_9fg71763ql	351
31515.57	167.45	81.57	0.41	0.69	0.27	0.93	24576.5	0.46	0.7	0.29	0.95	6939.07	0.7798209	VALIGA_9fg71763ql	351
26161.51	99.36	457.36	0.11	0.82	0.43	0.7	17885.77	0.27	0.79	0.39	0.77	8275.74	0.68366736	VALIGA_9fg71763ql	351
24779.92	113.38	262.92	0.2	0.8	0.4	0.85	15845.12	0.16	0.8	0.4	0.8	8934.81	0.63943386	VALIGA_9fg71763ql	351
12248.68	74.5	530.26	0.25	0.81	0.42	0.85	3714.47	0.15	0.87	0.5	0.46	8534.21	0.30325472	VALIGA_9fg71763ql	351
7466.01	84.09	27.63	0.61	0.66	0.25	0.96	1724.88	0.22	0.9	0.57	0.77	5741.13	0.23103103	VALIGA_9fg71763ql	351
34241.67	134.01	92.83	0.24	0.76	0.35	0.81	22312.86	0.26	0.78	0.38	0.78	11928.81	0.65162885	VALIGA_9fg71763ql	351
35913.55	182.72	92.83	0.43	0.38	0.07	0.93	25784.22	0.27	0.46	0.11	0.9	10129.34	0.71795243	VALIGA_9fg71763ql	351
7913.23	58.04	546.38	0.42	0.94	0.67	0.97	5030.22	0.38	0.93	0.63	0.93	2883.02	0.63567215	VALIGA_9fg71763ql	351
34288.74	157.14	160.05	0.3	0.63	0.23	0.92	24693.73	0.34	0.73	0.32	0.89	9595.01	0.72017026	VALIGA_9fg71763ql	351
30036.65	160.56	83.41	0.48	0.7	0.29	0.93	24187.38	0.43	0.72	0.3	0.93	5849.27	0.80526227	VALIGA_9fg71763ql	351
22101.59	97.79	9.78	0.15	0.93	0.64	0.85	11900.27	0.25	0.9	0.57	0.87	10201.32	0.53843504	VALIGA_9fg71763ql	351
4685.44	50.13	9.78	0.18	0.68	0.26	0.85	4399.46	0.15	0.68	0.27	0.82	285.98	0.9389641	VALIGA_9fg71763ql	351
19596.43	95.77	482.71	0.3	0.9	0.56	0.83	15249.04	0.24	0.84	0.46	0.79	4347.38	0.77815396	VALIGA_9fg71763ql	351
13890.32	82.82	735.38	0.17	0.8	0.4	0.86	5312.9	0.08	0.82	0.43	0.52	8577.42	0.38248938	VALIGA_9fg71763ql	351
9893.96	94.06	12.6	0.54	0.47	0.12	0.93	4627.45	0.41	0.63	0.23	0.88	5266.51	0.46770453	VALIGA_9fg71763ql	351
38955.31	147.54	97.38	0.27	0.74	0.33	0.89	28744.22	0.26	0.73	0.31	0.87	10211.1	0.73787683	VALIGA_9fg71763ql	351
33237.49	175.01	97.38	0.34	0.44	0.1	0.9	22401.21	0.24	0.56	0.17	0.85	10836.28	0.67397416	VALIGA_9fg71763ql	351
13924.88	94.15	548.94	0.35	0.88	0.53	0.93	10283.3	0.47	0.85	0.47	0.94	3641.58	0.7384839	VALIGA_9fg71763ql	351
32024.88	136.99	178.72	0.4	0.66	0.25	0.9	22952.03	0.22	0.74	0.33	0.84	9072.85	0.7166937	VALIGA_9fg71763ql	351
32017.72	167.04	83.55	0.35	0.53	0.15	0.88	23935.51	0.39	0.65	0.24	0.91	8082.21	0.7475707	VALIGA_9fg71763ql	351
26733.24	128.84	463.69	0.26	0.88	0.53	0.91	16845.88	0.4	0.91	0.58	0.95	9887.36	0.63014734	VALIGA_9fg71763ql	351
24509.63	123.95	463.69	0.38	0.79	0.39	0.93	17880.31	0.29	0.77	0.36	0.87	6629.33	0.7295218	VALIGA_9fg71763ql	351
12625.06	98.99	739.5	0.46	0.72	0.31	0.93	7236.66	0.31	0.75	0.34	0.86	5388.4	0.5731981	VALIGA_9fg71763ql	351
13191.11	114.98	7.02	0.56	0.52	0.15	0.94	6836.17	0.48	0.71	0.3	0.89	6354.94	0.5182407	VALIGA_9fg71763ql	351
18594.52	118.91	414.97	0.59	0.53	0.15	0.96	13168.03	0.48	0.59	0.19	0.92	5426.5	0.70816725	VALIGA_9fg71763ql	351
5437.19	69.47	414.97	0.52	0.59	0.19	0.94	3019.81	0.54	0.77	0.36	0.94	2417.37	0.555399	VALIGA_9fg71763ql	351
13188.61	87.92	394.32	0.17	0.61	0.2	0.79	8817.91	0.18	0.71	0.3	0.81	4370.69	0.6686004	VALIGA_9fg71763ql	351
6176.76	70.68	394.32	0.46	0.37	0.07	0.92	2968.3	0.54	0.76	0.35	0.94	3208.46	0.48055938	VALIGA_9fg71763ql	351
15847.39	122.81	401.55	0.64	0.55	0.16	0.96	11219.48	0.38	0.6	0.2	0.91	4627.91	0.7079702	VALIGA_9fg71763ql	351
6925.77	73.89	401.55	0.5	0.68	0.26	0.92	4790.17	0.54	0.67	0.26	0.94	2135.6	0.6916444	VALIGA_9fg71763ql	351
9372.25	73.18	333.81	0.21	0.78	0.37	0.72	4770.05	0.24	0.62	0.22	0.66	4602.21	0.50895464	VALIGA_n7wdlyv9bd	569
2667.08	30.71	333.81	0.46	0.96	0.7	0.98	1356.68	0.34	0.97	0.75	0.87	1310.4	0.5086762	VALIGA_n7wdlyv9bd	569
10927.13	100.4	150.17	0.68	0.61	0.21	0.97	1279.59	0.13	0.79	0.39	0.54	9647.55	0.11710211	VALIGA_n7wdlyv9bd	569
14650.47	113.54	125.93	0.65	0.49	0.13	0.96	9700.76	0.37	0.35	0.06	0.89	4949.71	0.6621467	VALIGA_n7wdlyv9bd	569
13094.68	114.11	56.12	0.78	0.46	0.11	0.98	3860.59	0.57	0.34	0.06	0.92	9234.1	0.29482126	VALIGA_n7wdlyv9bd	569
4642.92	56.66	56.12	0.74	0.83	0.44	0.99	1735.79	0.39	0.84	0.45	0.86	2907.12	0.3738574	VALIGA_n7wdlyv9bd	569
31158.75	148.15	249.33	0.6	0.71	0.29	0.98	21825.5	0.41	0.69	0.28	0.93	9333.25	0.7004613	VALIGA_u6yfeq6czx	259
28472.22	171.82	249.33	0.77	0.55	0.17	0.99	16830.3	0.38	0.49	0.13	0.9	11641.92	0.59111303	VALIGA_u6yfeq6czx	259
32638.8	177.97	91.11	0.84	0.62	0.22	0.99	24037.62	0.58	0.67	0.25	0.95	8601.18	0.73647374	VALIGA_u6yfeq6czx	259
25805.59	151.61	193.52	0.68	0.63	0.22	0.96	18517.88	0.43	0.64	0.23	0.9	7287.71	0.7175918	VALIGA_u6yfeq6czx	259
16635.74	117.51	244.8	0.64	0.54	0.16	0.95	5957.07	0.37	0.64	0.23	0.84	10678.67	0.35808867	VALIGA_u6yfeq6czx	259
5849.73	56.75	70.75	0.38	0.9	0.56	0.78	3072.69	0.4	0.88	0.52	0.76	2777.04	0.5252704	VALIGA_u6yfeq6czx	259
19200.71	138.03	70.75	0.71	0.6	0.2	0.99	12672.36	0.57	0.59	0.19	0.93	6528.35	0.65999436	VALIGA_u6yfeq6czx	259
3867.64	51.26	203.68	0.41	0.78	0.37	0.89	1982.54	0.36	0.87	0.51	0.83	1885.09	0.51259685	VALIGA_u6yfeq6czx	259
20897.5	142.41	203.68	0.76	0.63	0.23	0.98	12927.64	0.54	0.68	0.26	0.91	7969.86	0.61862135	VALIGA_u6yfeq6czx	259
9112.08	76.68	178.92	0.27	0.87	0.5	0.87	2875.63	0.41	0.75	0.34	0.9	6236.46	0.31558436	VALIGA_u6yfeq6czx	259
24539.31	129.31	178.92	0.48	0.78	0.38	0.98	17231.7	0.37	0.78	0.37	0.92	7307.61	0.702208	VALIGA_u6yfeq6czx	259
29387.93	174.09	245.95	0.78	0.52	0.15	0.99	19808.38	0.52	0.42	0.09	0.93	9579.55	0.67403114	VALIGA_u6yfeq6czx	259
32771.85	176.93	273.84	0.83	0.61	0.21	0.99	23147.95	0.58	0.66	0.25	0.94	9623.9	0.7063364	VALIGA_u6yfeq6czx	259
26427.7	154.67	198.18	0.68	0.63	0.22	0.96	18189.03	0.55	0.7	0.28	0.92	8238.67	0.68825626	VALIGA_u6yfeq6czx	259
20208.99	135.14	231.63	0.65	0.44	0.1	0.95	11721.51	0.3	0.42	0.09	0.83	8487.47	0.58001465	VALIGA_u6yfeq6czx	259
14703.46	105.49	81.49	0.75	0.76	0.36	0.97	6310.26	0.52	0.71	0.29	0.91	8393.21	0.42916837	VALIGA_u6yfeq6czx	259
17205.21	129.83	81.49	0.82	0.62	0.22	0.99	11220.28	0.64	0.68	0.26	0.93	5984.93	0.6521443	VALIGA_u6yfeq6czx	259
5824.82	68.05	207.05	0.48	0.72	0.31	0.9	2560.19	0.49	0.75	0.34	0.91	3264.63	0.43953118	VALIGA_u6yfeq6czx	259
17626.39	132.1	207.05	0.78	0.56	0.17	0.98	11064.72	0.51	0.69	0.28	0.92	6561.67	0.62773603	VALIGA_u6yfeq6czx	259
22240.2	113.82	249.1	0.19	0.8	0.4	0.78	9339.51	0.37	0.69	0.27	0.87	12900.69	0.4199382	VALIGA_u6yfeq6czx	259
29772.61	174.08	249.1	0.79	0.56	0.17	0.99	18057.01	0.41	0.41	0.09	0.9	11715.6	0.6064974	VALIGA_u6yfeq6czx	259
33752.03	182.17	278.45	0.83	0.6	0.2	0.99	23899.58	0.59	0.66	0.25	0.94	9852.45	0.7080931	VALIGA_u6yfeq6czx	259
25580.79	147.48	191.95	0.6	0.63	0.22	0.95	17825.04	0.5	0.65	0.24	0.9	7755.74	0.6968135	VALIGA_u6yfeq6czx	259
17080.69	122.75	231.15	0.71	0.59	0.19	0.96	7655.57	0.3	0.35	0.06	0.77	9425.13	0.4482003	VALIGA_u6yfeq6czx	259
16365.11	105.66	77.97	0.73	0.77	0.37	0.96	8120.41	0.46	0.79	0.38	0.9	8244.7	0.4962026	VALIGA_u6yfeq6czx	259
18156.96	134.4	77.97	0.77	0.62	0.21	0.99	12146.91	0.64	0.64	0.23	0.93	6010.06	0.6689947	VALIGA_u6yfeq6czx	259
6382.35	68.93	210.17	0.47	0.79	0.39	0.95	4046.39	0.58	0.85	0.47	0.95	2335.96	0.6339969	VALIGA_u6yfeq6czx	259
19779.5	139.37	210.17	0.78	0.57	0.18	0.98	12319.63	0.46	0.65	0.24	0.91	7459.87	0.6228484	VALIGA_u6yfeq6czx	259
23649.98	141.15	241.55	0.52	0.77	0.36	0.94	17479.36	0.24	0.77	0.37	0.89	6170.62	0.7390856	VALIGA_u6yfeq6czx	259
30291.14	174.44	241.55	0.8	0.58	0.19	0.99	20912.06	0.53	0.49	0.13	0.93	9379.08	0.6903689	VALIGA_u6yfeq6czx	259
31766.08	172.64	272.53	0.82	0.64	0.23	0.99	22595.2	0.54	0.67	0.26	0.93	9170.87	0.7112996	VALIGA_u6yfeq6czx	259
17909.08	114.35	190.79	0.46	0.74	0.33	0.93	11522.41	0.39	0.85	0.47	0.87	6386.67	0.6433837	VALIGA_u6yfeq6czx	259
16010.45	122.19	213.24	0.31	0.55	0.16	0.89	8949.25	0.24	0.58	0.18	0.79	7061.2	0.55896306	VALIGA_u6yfeq6czx	259
12483.94	101.7	85.26	0.75	0.69	0.28	0.97	4460.87	0.46	0.8	0.39	0.85	8023.08	0.35732868	VALIGA_u6yfeq6czx	259
14966.02	121.01	85.26	0.81	0.66	0.25	0.99	9406.59	0.55	0.7	0.28	0.92	5559.42	0.62852985	VALIGA_u6yfeq6czx	259
15308.86	120.66	203.24	0.79	0.62	0.21	0.97	9289.02	0.52	0.68	0.27	0.91	6019.84	0.6067741	VALIGA_u6yfeq6czx	259
28055.93	161.45	217.01	0.7	0.57	0.18	0.96	12548.87	0.33	0.86	0.48	0.87	15507.05	0.4472805	VALIGA_31g9lrogw4	291
15309.88	123.21	198.48	0.77	0.3	0.05	0.98	4230.37	0.35	0.44	0.1	0.79	11079.5	0.27631634	VALIGA_31g9lrogw4	291
35977.35	191.59	125.4	0.54	0.44	0.1	0.97	20036.26	0.45	0.52	0.14	0.91	15941.09	0.5569132	VALIGA_31g9lrogw4	291
36558.41	190.36	125.4	0.68	0.26	0.03	0.97	19407.21	0.29	0.73	0.32	0.83	17151.19	0.5308549	VALIGA_31g9lrogw4	291
29472.76	165.96	521.78	0.78	0.42	0.09	0.97	18111.48	0.6	0.57	0.18	0.92	11361.28	0.6145159	VALIGA_31g9lrogw4	291
30585.19	158.79	93.84	0.65	0.48	0.12	0.95	17715.65	0.38	0.43	0.1	0.89	12869.54	0.57922316	VALIGA_31g9lrogw4	291
17635.72	132.5	93.84	0.83	0.62	0.22	0.99	11971.0	0.49	0.61	0.2	0.93	5664.72	0.67879283	VALIGA_31g9lrogw4	291
26637.05	147.96	118.63	0.71	0.69	0.28	0.97	18249.98	0.58	0.48	0.12	0.93	8387.07	0.6851352	VALIGA_31g9lrogw4	291
10223.72	79.03	118.63	0.29	0.82	0.43	0.85	4144.98	0.16	0.89	0.55	0.69	6078.74	0.40542778	VALIGA_31g9lrogw4	291
29107.98	149.5	91.11	0.59	0.59	0.19	0.94	17369.75	0.31	0.45	0.11	0.89	11738.23	0.596735	VALIGA_31g9lrogw4	291
15927.56	125.0	91.11	0.83	0.63	0.23	0.99	11028.56	0.45	0.55	0.16	0.92	4898.99	0.69241995	VALIGA_31g9lrogw4	291
23433.36	137.35	201.86	0.75	0.72	0.31	0.97	16197.28	0.46	0.59	0.19	0.91	7236.09	0.69120604	VALIGA_31g9lrogw4	291
26189.48	162.94	518.03	0.71	0.56	0.17	0.97	16483.83	0.51	0.66	0.25	0.93	9705.65	0.6294065	VALIGA_31g9lrogw4	291
23356.84	131.03	518.03	0.64	0.61	0.21	0.93	14029.16	0.4	0.76	0.35	0.86	9327.68	0.6006446	VALIGA_31g9lrogw4	291
26842.86	165.1	579.65	0.81	0.55	0.17	0.98	17657.09	0.56	0.36	0.07	0.93	9185.77	0.65779465	VALIGA_31g9lrogw4	291
28029.09	148.17	91.3	0.71	0.64	0.24	0.96	17281.05	0.51	0.44	0.1	0.93	10748.04	0.61653984	VALIGA_31g9lrogw4	291
19145.45	133.16	91.3	0.8	0.64	0.23	0.99	12805.06	0.51	0.71	0.3	0.93	6340.39	0.66883045	VALIGA_31g9lrogw4	291
30339.46	170.6	91.65	0.71	0.71	0.29	0.98	19623.15	0.61	0.46	0.11	0.95	10716.31	0.6467864	VALIGA_31g9lrogw4	291
16362.84	106.61	91.65	0.41	0.66	0.25	0.88	7418.71	0.17	0.9	0.56	0.72	8944.13	0.45338768	VALIGA_31g9lrogw4	291
23668.29	154.22	51.73	0.83	0.63	0.22	0.99	14459.44	0.63	0.64	0.23	0.96	9208.85	0.61092037	VALIGA_31g9lrogw4	291
8350.22	85.48	51.73	0.73	0.65	0.24	0.98	2752.71	0.42	0.8	0.41	0.81	5597.52	0.3296572	VALIGA_31g9lrogw4	291
22312.52	153.35	440.74	0.83	0.53	0.15	0.99	14259.19	0.6	0.63	0.22	0.95	8053.32	0.63906676	VALIGA_31g9lrogw4	291
3907.44	49.2	164.54	0.23	0.44	0.1	0.79	703.87	0.76	0.52	0.15	0.95	3203.57	0.18013585	VALIGA_dd9ic3zu56	384
5003.83	71.85	164.54	0.73	0.36	0.07	0.96	2264.89	0.62	0.58	0.19	0.94	2738.95	0.4526313	VALIGA_dd9ic3zu56	384
17781.95	129.42	254.35	0.73	0.62	0.22	0.98	12635.86	0.4	0.6	0.2	0.91	5146.09	0.7106004	VALIGA_dd9ic3zu56	384
21130.04	136.77	148.21	0.74	0.73	0.31	0.98	14180.73	0.51	0.72	0.31	0.92	6949.31	0.67111707	VALIGA_dd9ic3zu56	384
28114.49	139.46	39.08	0.7	0.74	0.33	0.96	21380.43	0.54	0.67	0.26	0.92	6734.05	0.76047724	VALIGA_dd9ic3zu56	384
19241.31	138.14	49.89	0.73	0.53	0.15	0.98	14385.3	0.49	0.35	0.06	0.93	4856.01	0.7476258	VALIGA_dd9ic3zu56	384
14874.03	124.31	35.82	0.8	0.59	0.2	0.98	9601.84	0.66	0.42	0.09	0.94	5272.19	0.64554393	VALIGA_dd9ic3zu56	384
9101.96	84.89	100.83	0.67	0.8	0.4	0.95	3712.31	0.37	0.79	0.39	0.83	5389.65	0.4078583	VALIGA_dd9ic3zu56	384
11267.47	104.23	35.82	0.76	0.59	0.19	0.97	3252.58	0.42	0.81	0.41	0.82	8014.89	0.28866994	VALIGA_dd9ic3zu56	384
18878.69	126.84	173.62	0.75	0.74	0.32	0.98	14514.13	0.5	0.71	0.3	0.94	4364.55	0.7688102	VALIGA_dd9ic3zu56	384
5530.43	71.07	72.39	0.76	0.54	0.16	0.97	2922.59	0.57	0.77	0.36	0.91	2607.84	0.5284562	VALIGA_dd9ic3zu56	384
17290.83	121.72	72.39	0.57	0.65	0.24	0.96	14099.89	0.66	0.65	0.24	0.96	3190.95	0.8154548	VALIGA_dd9ic3zu56	384
12159.07	103.24	156.37	0.62	0.71	0.29	0.94	8285.98	0.55	0.78	0.37	0.92	3873.1	0.68146497	VALIGA_dd9ic3zu56	384
19223.34	127.98	7.61	0.6	0.54	0.16	0.94	14453.98	0.63	0.62	0.22	0.95	4769.36	0.75189745	VALIGA_dd9ic3zu56	384
10587.59	103.57	83.21	0.8	0.6	0.2	0.98	7838.75	0.61	0.63	0.22	0.94	2748.84	0.7403715	VALIGA_dd9ic3zu56	384
23188.77	154.01	7.61	0.79	0.12	0.01	0.97	18575.65	0.51	0.35	0.06	0.94	4613.12	0.80106235	VALIGA_dd9ic3zu56	384
5374.19	66.03	141.15	0.68	0.78	0.37	0.95	1747.62	0.44	0.78	0.37	0.84	3626.57	0.32518762	VALIGA_dd9ic3zu56	384
14955.22	124.58	71.78	0.71	0.45	0.11	0.95	9997.78	0.51	0.46	0.11	0.92	4957.44	0.66851443	VALIGA_dd9ic3zu56	384
16562.4	135.73	15.5	0.85	0.34	0.06	0.99	12167.26	0.59	0.29	0.04	0.95	4395.14	0.7346315	VALIGA_dd9ic3zu56	384
10997.97	103.65	326.08	0.5	0.29	0.04	0.96	8166.81	0.5	0.35	0.06	0.93	2831.17	0.74257433	VALIGA_dd9ic3zu56	384
8319.41	85.11	15.5	0.76	0.72	0.3	0.97	1691.22	0.58	0.73	0.31	0.91	6628.19	0.20328605	VALIGA_dd9ic3zu56	384
19018.66	132.55	17.99	0.81	0.67	0.26	0.98	14724.27	0.68	0.65	0.24	0.96	4294.39	0.7742012	VALIGA_dd9ic3zu56	384
3612.24	63.85	419.08	0.81	0.33	0.06	0.98	1353.61	0.76	0.61	0.21	0.96	2258.63	0.3747287	VALIGA_dd9ic3zu56	384
19921.41	135.83	250.52	0.79	0.64	0.23	0.98	14680.95	0.3	0.66	0.25	0.91	5240.47	0.7369433	VALIGA_dd9ic3zu56	384
19619.28	127.94	152.37	0.66	0.76	0.35	0.97	12377.17	0.42	0.74	0.32	0.91	7242.11	0.6308677	VALIGA_dd9ic3zu56	384
20277.67	107.02	37.44	0.53	0.89	0.53	0.92	14203.02	0.46	0.88	0.53	0.85	6074.65	0.70042664	VALIGA_dd9ic3zu56	384
19849.89	142.16	49.02	0.79	0.5	0.13	0.98	14990.92	0.53	0.31	0.05	0.94	4858.97	0.7552143	VALIGA_dd9ic3zu56	384
13373.73	117.48	35.92	0.81	0.56	0.17	0.98	8495.77	0.67	0.25	0.03	0.94	4877.96	0.6352581	VALIGA_dd9ic3zu56	384
10876.3	91.72	96.68	0.66	0.8	0.39	0.96	5021.8	0.39	0.84	0.46	0.84	5854.5	0.4617195	VALIGA_dd9ic3zu56	384
12415.38	111.3	35.92	0.78	0.55	0.17	0.98	4977.0	0.52	0.76	0.35	0.91	7438.38	0.40087375	VALIGA_dd9ic3zu56	384
19030.49	128.44	169.81	0.64	0.74	0.32	0.97	14005.73	0.44	0.67	0.26	0.93	5024.76	0.7359626	VALIGA_dd9ic3zu56	384
6756.46	78.71	64.79	0.78	0.53	0.15	0.96	3984.76	0.6	0.73	0.32	0.92	2771.7	0.5897704	VALIGA_dd9ic3zu56	384
17403.97	119.99	64.79	0.33	0.6	0.2	0.92	13587.62	0.63	0.66	0.24	0.95	3816.35	0.7807196	VALIGA_dd9ic3zu56	384
11006.62	94.47	197.93	0.55	0.72	0.3	0.92	7613.04	0.55	0.78	0.38	0.93	3393.58	0.6916783	VALIGA_dd9ic3zu56	384
20235.25	133.63	5.98	0.61	0.49	0.13	0.94	15368.33	0.67	0.6	0.2	0.96	4866.93	0.7594831	VALIGA_dd9ic3zu56	384
22609.42	150.16	5.98	0.78	0.22	0.02	0.97	17890.2	0.48	0.39	0.08	0.93	4719.22	0.791272	VALIGA_dd9ic3zu56	384
11172.41	103.72	83.16	0.7	0.64	0.23	0.97	8626.65	0.63	0.64	0.23	0.96	2545.75	0.7721387	VALIGA_dd9ic3zu56	384
4234.01	61.0	197.93	0.73	0.64	0.24	0.96	1735.11	0.68	0.78	0.38	0.94	2498.9	0.409803	VALIGA_dd9ic3zu56	384
11270.77	102.71	86.18	0.6	0.45	0.11	0.96	7032.2	0.45	0.49	0.13	0.91	4238.56	0.62393254	VALIGA_dd9ic3zu56	384
16535.11	133.69	10.94	0.82	0.35	0.06	0.99	12506.46	0.55	0.3	0.05	0.94	4028.65	0.75635785	VALIGA_dd9ic3zu56	384
9514.16	85.27	404.25	0.34	0.52	0.15	0.92	6853.45	0.39	0.65	0.24	0.88	2660.71	0.7203421	VALIGA_dd9ic3zu56	384
9886.0	94.58	10.94	0.76	0.7	0.28	0.98	3439.4	0.32	0.83	0.45	0.78	6446.59	0.34790614	VALIGA_dd9ic3zu56	384
18300.58	128.18	17.9	0.79	0.68	0.27	0.97	14042.69	0.58	0.69	0.27	0.94	4257.89	0.7673358	VALIGA_dd9ic3zu56	384
12775.04	114.22	18.89	0.82	0.52	0.15	0.99	7753.58	0.61	0.34	0.06	0.93	5021.46	0.606932	VALIGA_dd9ic3zu56	384
17196.68	133.76	18.89	0.84	0.55	0.17	0.99	12308.72	0.53	0.61	0.21	0.94	4887.96	0.7157614	VALIGA_dd9ic3zu56	384
27381.62	161.45	202.16	0.78	0.59	0.19	0.98	18560.75	0.41	0.58	0.19	0.92	8820.87	0.67785436	VALIGA_dd9ic3zu56	384
22495.25	160.07	887.54	0.83	0.25	0.03	0.99	12382.06	0.48	0.22	0.02	0.93	10113.19	0.55043	VALIGA_slufg4yu1n	225
28371.81	168.37	577.84	0.63	0.55	0.16	0.98	18050.19	0.43	0.72	0.31	0.92	10321.62	0.63620156	VALIGA_slufg4yu1n	225
28205.46	165.37	577.84	0.82	0.62	0.22	0.99	20016.7	0.63	0.68	0.27	0.96	8188.75	0.70967466	VALIGA_slufg4yu1n	225
13295.04	100.52	59.77	0.34	0.73	0.32	0.94	7250.19	0.33	0.71	0.29	0.88	6044.85	0.54533046	VALIGA_slufg4yu1n	225
28572.51	162.1	59.77	0.56	0.54	0.16	0.96	19421.77	0.55	0.57	0.18	0.93	9150.75	0.6797362	VALIGA_slufg4yu1n	225
6462.63	78.38	16.74	0.69	0.52	0.15	0.96	2902.01	0.37	0.76	0.36	0.81	3560.62	0.44904473	VALIGA_slufg4yu1n	225
23330.68	148.33	16.74	0.63	0.45	0.11	0.96	12798.01	0.46	0.69	0.28	0.92	10532.67	0.5485485	VALIGA_slufg4yu1n	225
39744.01	203.77	9.73	0.64	0.38	0.07	0.97	25403.4	0.43	0.64	0.23	0.9	14340.61	0.63917553	VALIGA_slufg4yu1n	225
23480.67	163.9	266.35	0.81	0.29	0.04	0.99	13173.94	0.33	0.48	0.12	0.86	10306.73	0.5610547	VALIGA_slufg4yu1n	225
20695.78	118.7	576.97	0.47	0.8	0.4	0.94	14673.1	0.32	0.84	0.46	0.88	6022.68	0.70899	VALIGA_slufg4yu1n	225
27863.19	166.55	576.97	0.82	0.6	0.2	0.99	19209.7	0.61	0.68	0.27	0.95	8653.49	0.68942934	VALIGA_slufg4yu1n	225
14350.28	106.22	61.44	0.46	0.71	0.3	0.96	8848.62	0.33	0.78	0.38	0.89	5501.66	0.61661655	VALIGA_slufg4yu1n	225
26347.77	159.32	61.44	0.78	0.62	0.22	0.98	19259.39	0.58	0.56	0.17	0.94	7088.38	0.7309685	VALIGA_slufg4yu1n	225
5732.49	75.19	22.18	0.63	0.53	0.15	0.95	1975.61	0.44	0.74	0.33	0.84	3756.88	0.34463385	VALIGA_slufg4yu1n	225
24522.6	153.09	22.18	0.66	0.48	0.12	0.97	14496.17	0.46	0.74	0.32	0.92	10026.43	0.59113514	VALIGA_slufg4yu1n	225
4232.54	43.52	57.12	0.42	0.91	0.58	0.87	2682.21	0.45	0.91	0.58	0.9	1550.33	0.6337117	VALIGA_c0nduw21kn	126
2817.29	55.31	173.64	0.79	0.43	0.1	0.98	1808.11	0.64	0.35	0.06	0.94	1009.18	0.6417905	VALIGA_c0nduw21kn	126
25988.55	171.28	23.35	0.73	0.25	0.03	0.98	18802.5	0.67	0.33	0.06	0.96	7186.05	0.72349167	VALIGA_c0nduw21kn	126
27232.78	177.34	103.0	0.8	0.32	0.05	0.99	18876.53	0.58	0.22	0.03	0.95	8356.25	0.6931547	VALIGA_c0nduw21kn	126
23133.62	161.53	23.35	0.76	0.35	0.06	0.99	16263.68	0.57	0.48	0.12	0.95	6869.94	0.7030322	VALIGA_c0nduw21kn	126
12956.07	118.7	18.6	0.73	0.21	0.02	0.97	4465.3	0.46	0.73	0.32	0.85	8490.77	0.34464926	VALIGA_c0nduw21kn	126
31586.64	169.77	209.45	0.71	0.38	0.08	0.97	22857.99	0.37	0.36	0.07	0.9	8728.65	0.72366005	VALIGA_c0nduw21kn	126
17661.07	119.32	209.45	0.6	0.76	0.35	0.96	11404.72	0.61	0.66	0.25	0.94	6256.36	0.64575475	VALIGA_c0nduw21kn	126
18807.16	125.17	242.7	0.54	0.35	0.06	0.94	13290.38	0.44	0.3	0.05	0.92	5516.78	0.706666	VALIGA_c0nduw21kn	126
15044.25	126.47	210.14	0.8	0.49	0.13	0.99	10689.59	0.6	0.6	0.2	0.94	4354.66	0.7105432	VALIGA_c0nduw21kn	126
29779.1	155.69	221.0	0.67	0.4	0.08	0.95	21092.86	0.41	0.26	0.03	0.87	8686.24	0.70831084	VALIGA_c0nduw21kn	126
17141.87	122.53	221.0	0.66	0.71	0.29	0.96	9515.76	0.57	0.61	0.21	0.94	7626.11	0.55511796	VALIGA_c0nduw21kn	126
18450.45	137.23	248.65	0.59	0.34	0.06	0.93	13096.28	0.61	0.42	0.09	0.95	5354.18	0.7098082	VALIGA_c0nduw21kn	126
17275.71	134.16	221.1	0.74	0.47	0.12	0.98	11346.38	0.36	0.64	0.23	0.88	5929.32	0.65678227	VALIGA_c0nduw21kn	126
28940.59	157.1	217.38	0.65	0.43	0.1	0.96	18992.17	0.47	0.41	0.09	0.89	9948.43	0.65624684	VALIGA_c0nduw21kn	126
17547.7	124.26	217.38	0.58	0.69	0.28	0.95	10154.92	0.59	0.57	0.18	0.95	7392.78	0.57870376	VALIGA_c0nduw21kn	126
18650.7	133.6	247.22	0.66	0.17	0.02	0.96	13605.36	0.57	0.27	0.04	0.95	5045.34	0.72948253	VALIGA_c0nduw21kn	126
16300.41	130.75	214.9	0.76	0.47	0.11	0.98	11782.35	0.59	0.55	0.16	0.95	4518.06	0.72282535	VALIGA_c0nduw21kn	126
6362.45	66.77	214.9	0.48	0.65	0.24	0.91	905.48	0.57	0.52	0.15	0.86	5456.97	0.14231625	VALIGA_c0nduw21kn	126
11913.57	108.71	161.41	0.61	0.58	0.18	0.95	7539.92	0.53	0.6	0.2	0.92	4373.65	0.63288504	VALIGA_ffhcq708b0	536
15276.9	103.49	161.41	0.36	0.63	0.22	0.86	2847.31	0.49	0.85	0.48	0.92	12429.59	0.18638009	VALIGA_ffhcq708b0	536
7179.46	78.01	778.01	0.69	0.7	0.29	0.98	2330.84	0.43	0.7	0.29	0.86	4848.62	0.32465395	VALIGA_ffhcq708b0	536
20631.88	116.65	778.01	0.63	0.82	0.43	0.94	11573.01	0.47	0.81	0.41	0.93	9058.87	0.5609285	VALIGA_ffhcq708b0	536
9565.79	96.36	25.51	0.53	0.62	0.22	0.93	1881.91	0.41	0.71	0.3	0.85	7683.88	0.19673336	VALIGA_ffhcq708b0	536
36539.3	173.8	25.51	0.53	0.69	0.28	0.92	21873.48	0.37	0.61	0.21	0.9	14665.82	0.5986289	VALIGA_ffhcq708b0	536
22131.95	153.56	319.06	0.78	0.54	0.16	0.99	15039.02	0.6	0.18	0.02	0.94	7092.93	0.67951626	VALIGA_ffhcq708b0	536
5129.71	73.68	98.6	0.77	0.51	0.14	0.98	2240.55	0.28	0.49	0.13	0.85	2889.16	0.43677908	VALIGA_ffhcq708b0	536
12511.46	93.69	98.6	0.55	0.68	0.26	0.91	7781.44	0.28	0.64	0.23	0.85	4730.02	0.621945	VALIGA_ffhcq708b0	536
12031.26	105.94	376.26	0.5	0.43	0.1	0.9	7250.87	0.52	0.57	0.18	0.91	4780.39	0.60266924	VALIGA_ffhcq708b0	536
8126.78	81.6	376.26	0.7	0.74	0.32	0.99	5399.43	0.55	0.56	0.17	0.91	2727.35	0.6643997	VALIGA_ffhcq708b0	536
16298.02	123.96	351.01	0.76	0.29	0.04	0.98	10421.46	0.59	0.62	0.22	0.94	5876.56	0.63943106	VALIGA_8jqj4qgg7p	33
18237.81	110.59	351.01	0.42	0.78	0.37	0.87	14025.75	0.42	0.79	0.39	0.87	4212.07	0.7690479	VALIGA_8jqj4qgg7p	33
32357.82	178.52	319.6	0.75	0.49	0.13	0.97	24659.28	0.52	0.57	0.18	0.92	7698.55	0.762081	VALIGA_8jqj4qgg7p	33
11948.71	83.4	319.6	0.42	0.87	0.5	0.92	7876.28	0.46	0.86	0.49	0.92	4072.43	0.6591741	VALIGA_8jqj4qgg7p	33
15470.78	123.34	22.59	0.78	0.48	0.12	0.97	10008.35	0.45	0.67	0.26	0.89	5462.43	0.64691955	VALIGA_8jqj4qgg7p	33
23292.82	160.81	22.59	0.66	0.18	0.02	0.96	17932.39	0.64	0.48	0.12	0.96	5360.43	0.7698677	VALIGA_8jqj4qgg7p	33
24155.31	144.4	66.99	0.81	0.73	0.32	0.99	18118.99	0.68	0.73	0.32	0.97	6036.33	0.75010383	VALIGA_8jqj4qgg7p	33
23180.02	141.64	66.99	0.77	0.72	0.31	0.98	15295.78	0.54	0.64	0.23	0.94	7884.24	0.65986913	VALIGA_8jqj4qgg7p	33
6817.75	60.28	377.47	0.44	0.92	0.62	0.94	4586.86	0.46	0.91	0.59	0.93	2230.89	0.67278206	VALIGA_8jqj4qgg7p	33
19732.99	142.4	19.6	0.65	0.48	0.12	0.96	13881.33	0.59	0.65	0.24	0.94	5851.66	0.703458	VALIGA_8jqj4qgg7p	33
23319.43	162.72	19.6	0.8	0.33	0.06	0.99	18874.82	0.71	0.49	0.13	0.97	4444.61	0.8094031	VALIGA_8jqj4qgg7p	33
30624.08	176.98	312.44	0.61	0.36	0.07	0.95	22519.59	0.43	0.55	0.17	0.93	8104.49	0.7353556	VALIGA_8jqj4qgg7p	33
38150.01	190.46	312.44	0.34	0.33	0.06	0.92	27958.7	0.38	0.33	0.06	0.87	10191.31	0.7328622	VALIGA_8jqj4qgg7p	33
22532.55	149.67	20.9	0.76	0.49	0.13	0.97	14247.25	0.55	0.63	0.23	0.93	8285.29	0.6322964	VALIGA_8jqj4qgg7p	33
17367.13	110.1	20.9	0.52	0.8	0.4	0.92	12051.62	0.4	0.88	0.53	0.87	5315.51	0.6939327	VALIGA_8jqj4qgg7p	33
31462.92	155.31	361.27	0.6	0.7	0.29	0.96	24275.85	0.37	0.67	0.26	0.92	7187.08	0.77157015	VALIGA_8jqj4qgg7p	33
21693.59	123.01	280.07	0.64	0.84	0.45	0.97	13762.05	0.43	0.83	0.44	0.91	7931.54	0.63438326	VALIGA_8jqj4qgg7p	33
36853.03	178.11	280.07	0.44	0.36	0.07	0.92	26915.86	0.38	0.43	0.09	0.92	9937.17	0.73035675	VALIGA_8jqj4qgg7p	33
12544.32	106.08	150.41	0.62	0.61	0.21	0.96	9083.54	0.52	0.65	0.24	0.95	3460.78	0.7241158	VALIGA_37z7u7do03	389
29201.9	173.24	150.41	0.66	0.51	0.14	0.97	21587.5	0.5	0.5	0.14	0.94	7614.4	0.7392498	VALIGA_37z7u7do03	389
2220.09	37.73	317.31	0.29	0.89	0.54	0.9	925.38	0.15	0.83	0.44	0.78	1294.71	0.41682094	VALIGA_37z7u7do03	389
2064.76	27.65	316.47	0.29	0.95	0.69	0.92	1411.94	0.34	0.95	0.69	0.89	652.81	0.68382764	VALIGA_37z7u7do03	389
14997.06	125.66	107.91	0.72	0.52	0.15	0.98	7933.02	0.52	0.35	0.06	0.91	7064.04	0.5289717	VALIGA_37z7u7do03	389
2012.68	33.05	107.91	0.35	0.87	0.5	0.89	1109.02	0.65	0.8	0.4	0.95	903.66	0.55101657	VALIGA_37z7u7do03	389
6957.5	85.42	138.77	0.8	0.48	0.13	0.98	1904.31	0.33	0.71	0.3	0.81	5053.18	0.27370608	VALIGA_37z7u7do03	389
3013.33	31.73	138.77	0.13	0.84	0.45	0.65	1431.73	0.26	0.62	0.21	0.82	1581.6	0.47513217	VALIGA_37z7u7do03	389
6449.21	59.3	45.97	0.52	0.9	0.56	0.97	4444.49	0.45	0.87	0.5	0.9	2004.72	0.6891526	VALIGA_37z7u7do03	389
1861.1	35.41	45.97	0.66	0.81	0.41	0.97	660.32	0.6	0.62	0.21	0.92	1200.78	0.3548009	VALIGA_37z7u7do03	389
2268.19	29.67	340.88	0.46	0.95	0.68	0.94	1517.7	0.44	0.93	0.64	0.95	750.49	0.6691238	VALIGA_dfeoxubao9	498
8508.05	90.58	135.92	0.67	0.64	0.23	0.96	3793.95	0.17	0.91	0.58	0.75	4714.1	0.44592473	VALIGA_dfeoxubao9	498
9762.74	92.72	135.92	0.66	0.69	0.27	0.96	5053.41	0.47	0.64	0.23	0.9	4709.32	0.5176221	VALIGA_dfeoxubao9	498
2913.15	34.53	179.42	0.19	0.93	0.64	0.74	1566.82	0.22	0.82	0.43	0.79	1346.33	0.53784394	VALIGA_dfeoxubao9	498
3385.16	39.03	179.42	0.12	0.82	0.43	0.76	2751.34	0.19	0.79	0.38	0.76	633.82	0.8127651	VALIGA_dfeoxubao9	498
11537.19	83.0	98.46	0.43	0.61	0.21	0.87	3576.54	0.36	0.46	0.11	0.89	7960.65	0.31000096	VALIGA_dfeoxubao9	498
5352.36	44.76	98.46	0.21	0.96	0.72	0.8	788.24	0.31	0.9	0.56	0.83	4564.12	0.14726962	VALIGA_dfeoxubao9	498
17219.08	113.18	193.49	0.43	0.75	0.34	0.91	7287.83	0.26	0.72	0.31	0.82	9931.25	0.42324156	VALIGA_dfeoxubao9	498
14528.69	111.37	56.1	0.48	0.61	0.21	0.9	8670.43	0.3	0.62	0.22	0.89	5858.26	0.5967799	VALIGA_dfeoxubao9	498
46518.55	201.65	56.1	0.42	0.59	0.19	0.96	25656.29	0.13	0.71	0.3	0.82	20862.25	0.55152816	VALIGA_dfeoxubao9	498
22925.3	141.54	219.41	0.65	0.58	0.18	0.96	12638.36	0.28	0.58	0.18	0.9	10286.94	0.5512844	VALIGA_dfeoxubao9	498
2036.67	38.44	17.98	0.23	0.81	0.42	0.89	1116.18	0.61	0.55	0.16	0.97	920.49	0.54804164	VALIGA_dfeoxubao9	498
4451.77	62.9	169.89	0.56	0.54	0.16	0.93	949.37	0.5	0.82	0.43	0.89	3502.4	0.21325675	VALIGA_dfeoxubao9	498
7442.02	87.92	169.89	0.79	0.55	0.16	0.98	2309.35	0.35	0.85	0.47	0.77	5132.67	0.31031224	VALIGA_dfeoxubao9	498
2287.52	30.82	305.96	0.46	0.94	0.66	0.91	1341.33	0.36	0.96	0.72	0.9	946.19	0.5863686	VALIGA_dfeoxubao9	498
5835.4	59.06	305.96	0.23	0.69	0.27	0.76	2875.63	0.32	0.79	0.38	0.76	2959.77	0.49279055	VALIGA_dfeoxubao9	498
11239.27	73.81	544.53	0.33	0.93	0.62	0.93	6723.48	0.3	0.96	0.71	0.79	4515.79	0.59821326	VALIGA_dfeoxubao9	498
15022.99	112.09	103.88	0.36	0.61	0.2	0.9	4849.07	0.35	0.52	0.14	0.89	10173.91	0.32277662	VALIGA_dfeoxubao9	498
10351.42	79.5	103.88	0.47	0.87	0.5	0.95	4642.69	0.25	0.92	0.62	0.79	5708.73	0.44850755	VALIGA_dfeoxubao9	498
34378.92	177.57	196.14	0.32	0.54	0.16	0.94	23167.74	0.27	0.34	0.06	0.86	11211.18	0.67389375	VALIGA_dfeoxubao9	498
6102.05	48.2	39.21	0.09	0.95	0.68	0.6	2485.71	0.4	0.59	0.19	0.93	3616.34	0.40735653	VALIGA_dfeoxubao9	498
7687.4	84.15	144.53	0.6	0.67	0.26	0.95	1577.85	0.63	0.81	0.41	0.91	6109.56	0.20525146	VALIGA_dfeoxubao9	498
11042.43	104.95	144.53	0.73	0.58	0.18	0.98	6311.85	0.4	0.52	0.15	0.89	4730.59	0.5715997	VALIGA_dfeoxubao9	498
13914.88	75.54	1025.07	0.2	0.91	0.59	0.77	6420.67	0.21	0.96	0.72	0.79	7494.21	0.46142474	VALIGA_dfeoxubao9	498
11875.93	96.84	120.81	0.52	0.64	0.23	0.95	3722.77	0.36	0.49	0.13	0.83	8153.16	0.31347188	VALIGA_dfeoxubao9	498
7064.38	70.19	120.81	0.38	0.8	0.41	0.92	2416.92	0.46	0.89	0.54	0.91	4647.47	0.34212768	VALIGA_dfeoxubao9	498
32367.95	162.15	205.76	0.39	0.54	0.16	0.93	22003.45	0.23	0.31	0.05	0.89	10364.49	0.6797913	VALIGA_dfeoxubao9	498
5893.73	58.83	895.21	0.24	0.85	0.48	0.72	2247.03	0.1	0.95	0.68	0.55	3646.7	0.3812577	VALIGA_nvehhgb3f6	594
19367.41	122.07	895.21	0.58	0.78	0.37	0.98	10730.98	0.29	0.73	0.32	0.86	8636.43	0.5540741	VALIGA_nvehhgb3f6	594
25069.09	141.71	162.54	0.69	0.7	0.28	0.95	17656.75	0.44	0.71	0.29	0.91	7412.34	0.70432353	VALIGA_nx156iettg	170
12615.85	97.12	55.75	0.47	0.86	0.49	0.91	6494.69	0.35	0.65	0.24	0.88	6121.15	0.514804	VALIGA_nx156iettg	170
32334.74	178.75	55.75	0.66	0.5	0.14	0.98	21026.22	0.35	0.72	0.31	0.91	11308.52	0.6502672	VALIGA_nx156iettg	170
11649.99	88.44	186.23	0.7	0.8	0.4	0.97	7192.08	0.54	0.83	0.45	0.93	4457.91	0.61734647	VALIGA_nx156iettg	170
18551.43	140.4	186.23	0.84	0.54	0.16	0.99	11106.45	0.53	0.56	0.17	0.95	7444.97	0.5986843	VALIGA_nx156iettg	170
20882.84	134.36	623.8	0.63	0.72	0.31	0.98	13833.46	0.39	0.63	0.22	0.93	7049.37	0.66243196	VALIGA_nx156iettg	170
25117.42	156.23	51.94	0.66	0.54	0.16	0.94	16277.22	0.52	0.62	0.22	0.9	8840.2	0.64804506	VALIGA_nx156iettg	170
20894.32	148.31	9.06	0.78	0.5	0.13	0.98	15292.14	0.68	0.58	0.18	0.96	5602.18	0.73188025	VALIGA_nx156iettg	170
18419.98	125.78	9.06	0.53	0.7	0.28	0.94	11341.27	0.52	0.63	0.22	0.92	7078.71	0.6157048	VALIGA_nx156iettg	170
18461.71	124.77	142.19	0.65	0.66	0.24	0.97	11774.62	0.44	0.65	0.24	0.93	6687.09	0.637786	VALIGA_nx156iettg	170
2106.94	33.71	142.19	0.14	0.81	0.41	0.73	838.05	0.25	0.93	0.64	0.75	1268.9	0.39775693	VALIGA_nx156iettg	170
31129.64	160.2	181.87	0.46	0.68	0.27	0.93	23068.58	0.4	0.67	0.26	0.93	8061.06	0.74104875	VALIGA_nx156iettg	170
4092.67	41.14	179.96	0.21	0.92	0.61	0.71	859.77	0.25	0.97	0.75	0.86	3232.91	0.21007557	VALIGA_nx156iettg	170
12034.9	98.96	179.96	0.49	0.75	0.34	0.95	9888.84	0.58	0.73	0.31	0.95	2146.06	0.8216803	VALIGA_nx156iettg	170
5423.31	58.81	702.18	0.57	0.86	0.49	0.97	3545.27	0.45	0.83	0.44	0.89	1878.04	0.65370965	VALIGA_nx156iettg	170
28777.31	158.44	156.9	0.48	0.57	0.18	0.93	20604.24	0.38	0.57	0.18	0.9	8173.06	0.7159891	VALIGA_nx156iettg	170
14602.83	105.47	49.82	0.7	0.83	0.44	0.96	9432.86	0.36	0.78	0.38	0.86	5169.97	0.6459611	VALIGA_nx156iettg	170
33330.16	180.19	49.82	0.6	0.53	0.15	0.97	23551.85	0.49	0.7	0.29	0.95	9778.31	0.7066228	VALIGA_nx156iettg	170
11322.5	91.18	115.73	0.67	0.77	0.37	0.96	7787.36	0.52	0.8	0.41	0.94	3535.15	0.68777746	VALIGA_nx156iettg	170
16195.34	128.18	117.77	0.79	0.54	0.16	0.98	8702.16	0.46	0.58	0.18	0.93	7493.19	0.5373249	VALIGA_nx156iettg	170
20835.42	133.45	259.26	0.54	0.69	0.28	0.97	13508.02	0.43	0.67	0.26	0.91	7327.4	0.64832	VALIGA_nx156iettg	170
2545.98	39.12	259.26	0.36	0.76	0.35	0.83	1300.17	0.48	0.46	0.11	0.86	1245.81	0.51067567	VALIGA_nx156iettg	170
28649.72	165.05	66.03	0.76	0.58	0.19	0.97	19847.61	0.52	0.66	0.25	0.93	8802.11	0.69276804	VALIGA_nx156iettg	170
19676.14	143.74	10.86	0.78	0.49	0.13	0.98	13799.58	0.55	0.58	0.19	0.95	5876.56	0.7013357	VALIGA_nx156iettg	170
19335.01	130.19	10.86	0.61	0.67	0.26	0.96	12122.34	0.64	0.6	0.2	0.94	7212.66	0.6269632	VALIGA_nx156iettg	170
15397.66	98.47	244.68	0.35	0.66	0.25	0.89	8663.15	0.39	0.73	0.31	0.85	6734.51	0.5626277	VALIGA_nx156iettg	170
32266.06	159.19	331.1	0.72	0.71	0.29	0.97	23653.62	0.54	0.68	0.27	0.92	8612.44	0.7330805	VALIGA_nx156iettg	170
14485.59	111.03	443.6	0.59	0.73	0.32	0.94	11140.0	0.43	0.72	0.31	0.92	3345.59	0.7690401	VALIGA_nx156iettg	170
20735.92	132.44	648.46	0.59	0.64	0.23	0.95	16540.68	0.51	0.68	0.27	0.94	4195.24	0.79768246	VALIGA_nx156iettg	170
26692.31	148.44	150.73	0.64	0.54	0.16	0.94	19722.3	0.5	0.53	0.15	0.92	6970.0	0.73887575	VALIGA_nx156iettg	170
15214.02	108.62	49.45	0.71	0.81	0.42	0.97	10195.86	0.36	0.83	0.44	0.87	5018.16	0.67016214	VALIGA_nx156iettg	170
32642.1	181.57	49.45	0.77	0.57	0.18	0.98	22997.85	0.45	0.66	0.25	0.93	9644.25	0.7045457	VALIGA_nx156iettg	170
8290.87	87.19	108.07	0.7	0.63	0.22	0.96	2881.09	0.55	0.63	0.22	0.9	5409.78	0.34750152	VALIGA_nx156iettg	170
11619.4	95.67	108.07	0.7	0.78	0.37	0.97	7636.23	0.51	0.79	0.38	0.93	3983.17	0.6571966	VALIGA_nx156iettg	170
14533.69	121.4	109.43	0.8	0.57	0.18	0.98	7372.54	0.46	0.57	0.18	0.92	7161.15	0.5072724	VALIGA_nx156iettg	170
21224.76	134.51	252.93	0.63	0.68	0.27	0.96	13347.35	0.46	0.66	0.25	0.93	7877.41	0.6288575	VALIGA_nx156iettg	170
4153.73	51.82	252.93	0.15	0.63	0.22	0.72	1799.47	0.16	0.78	0.38	0.73	2354.26	0.43321785	VALIGA_nx156iettg	170
30740.86	169.17	55.8	0.72	0.59	0.19	0.96	21778.19	0.48	0.66	0.25	0.93	8962.67	0.7084444	VALIGA_nx156iettg	170
18727.22	139.33	13.59	0.85	0.53	0.15	0.99	13147.45	0.57	0.61	0.21	0.95	5579.78	0.70205027	VALIGA_nx156iettg	170
3739.26	45.86	13.59	0.41	0.91	0.58	0.93	2530.06	0.39	0.9	0.56	0.94	1209.2	0.6766205	VALIGA_nx156iettg	170
26145.47	148.11	176.75	0.64	0.74	0.33	0.96	14085.78	0.43	0.66	0.25	0.91	12059.69	0.5387465	VALIGA_zieva6htkr	559
23178.99	135.93	176.75	0.51	0.69	0.28	0.93	10319.24	0.16	0.7	0.29	0.79	12859.76	0.445198	VALIGA_zieva6htkr	559
17391.01	104.94	241.62	0.41	0.64	0.24	0.84	7120.67	0.3	0.8	0.39	0.84	10270.34	0.40944546	VALIGA_zieva6htkr	559
10877.9	103.49	241.62	0.56	0.53	0.15	0.95	1454.93	0.26	0.93	0.62	0.81	9422.97	0.133751	VALIGA_zieva6htkr	559
23495.9	147.19	257.5	0.6	0.68	0.27	0.97	13899.41	0.64	0.61	0.2	0.96	9596.49	0.59156746	VALIGA_zieva6htkr	559
12120.41	96.46	329.51	0.44	0.56	0.17	0.91	8060.15	0.38	0.61	0.21	0.84	4060.26	0.6650064	VALIGA_zieva6htkr	559
11428.03	99.31	115.85	0.64	0.63	0.23	0.96	4758.22	0.39	0.67	0.26	0.83	6669.81	0.41636398	VALIGA_gdag0rpy57	196
25642.31	166.85	50.33	0.76	0.24	0.03	0.99	20375.0	0.57	0.34	0.06	0.94	5267.3	0.7945852	VALIGA_gdag0rpy57	196
15377.2	88.15	50.33	0.49	0.89	0.54	0.9	5276.51	0.21	0.93	0.62	0.54	10100.68	0.34313855	VALIGA_gdag0rpy57	196
15102.81	119.51	373.12	0.67	0.44	0.1	0.95	10395.54	0.54	0.26	0.03	0.92	4707.28	0.68831825	VALIGA_gdag0rpy57	196
21440.81	156.21	552.12	0.78	0.31	0.05	0.98	16007.38	0.41	0.39	0.08	0.9	5433.43	0.74658465	VALIGA_gdag0rpy57	196
12791.08	100.44	316.68	0.33	0.64	0.23	0.89	6836.74	0.5	0.66	0.25	0.92	5954.34	0.5344928	VALIGA_gdag0rpy57	196
25739.3	166.13	95.24	0.71	0.15	0.01	0.98	18059.17	0.43	0.3	0.05	0.94	7680.13	0.70161855	VALIGA_gdag0rpy57	196
10969.09	96.44	95.24	0.5	0.71	0.29	0.89	5009.63	0.28	0.79	0.39	0.75	5959.46	0.45670426	VALIGA_gdag0rpy57	196
22258.39	147.77	461.47	0.78	0.62	0.22	0.98	15590.18	0.56	0.54	0.16	0.95	6668.22	0.7004181	VALIGA_gdag0rpy57	196
31916.4	186.2	182.03	0.66	0.39	0.08	0.98	24265.61	0.42	0.46	0.11	0.93	7650.79	0.76028657	VALIGA_gdag0rpy57	196
24655.18	147.62	120.14	0.6	0.67	0.26	0.96	16421.17	0.43	0.65	0.24	0.93	8234.01	0.66603327	VALIGA_gdag0rpy57	196
3923.13	47.33	201.38	0.46	0.89	0.54	0.91	2911.33	0.37	0.9	0.56	0.87	1011.8	0.7420937	VALIGA_gdag0rpy57	196
13177.46	110.24	117.05	0.64	0.59	0.19	0.97	6422.71	0.34	0.66	0.25	0.81	6754.75	0.48740122	VALIGA_gdag0rpy57	196
25105.71	156.64	46.35	0.77	0.3	0.05	0.98	20034.67	0.44	0.38	0.07	0.91	5071.04	0.7980125	VALIGA_gdag0rpy57	196
17439.34	93.74	46.35	0.38	0.87	0.51	0.87	7239.38	0.2	0.91	0.58	0.66	10199.95	0.41511777	VALIGA_gdag0rpy57	196
14956.58	121.42	371.36	0.72	0.41	0.09	0.97	10301.27	0.45	0.3	0.05	0.92	4655.31	0.688745	VALIGA_gdag0rpy57	196
20950.38	154.1	555.26	0.8	0.23	0.03	0.99	15509.67	0.47	0.3	0.05	0.92	5440.71	0.74030495	VALIGA_gdag0rpy57	196
11672.96	102.73	322.84	0.32	0.53	0.15	0.87	6068.62	0.39	0.7	0.28	0.89	5604.34	0.519887	VALIGA_gdag0rpy57	196
25357.46	166.47	88.0	0.78	0.3	0.05	0.98	17329.83	0.32	0.33	0.06	0.91	8027.63	0.6834214	VALIGA_gdag0rpy57	196
10776.12	87.26	88.0	0.26	0.7	0.28	0.86	3215.17	0.51	0.59	0.19	0.89	7560.96	0.29836065	VALIGA_gdag0rpy57	196
16626.42	98.13	509.88	0.39	0.77	0.36	0.8	12046.5	0.38	0.7	0.29	0.79	4579.92	0.72453964	VALIGA_gdag0rpy57	196
33407.83	186.17	509.88	0.61	0.52	0.14	0.97	25172.45	0.45	0.54	0.16	0.94	8235.38	0.75348955	VALIGA_gdag0rpy57	196
23457.36	139.59	124.56	0.52	0.62	0.22	0.94	15464.98	0.41	0.62	0.22	0.91	7992.38	0.6592805	VALIGA_gdag0rpy57	196
5490.74	66.1	364.2	0.53	0.54	0.16	0.89	2177.9	0.47	0.69	0.27	0.87	3312.84	0.39664963	VALIGA_gdag0rpy57	196
14533.12	121.82	364.2	0.72	0.43	0.1	0.98	9839.38	0.6	0.36	0.07	0.94	4693.75	0.6770315	VALIGA_gdag0rpy57	196
20232.3	151.08	307.63	0.8	0.25	0.03	0.99	15217.55	0.46	0.22	0.03	0.92	5014.75	0.75214136	VALIGA_gdag0rpy57	196
9178.6	84.3	330.49	0.53	0.74	0.33	0.89	4797.34	0.38	0.76	0.35	0.86	4381.27	0.52266574	VALIGA_gdag0rpy57	196
24396.04	163.59	103.3	0.79	0.38	0.08	0.99	17182.47	0.62	0.45	0.1	0.95	7213.57	0.7043139	VALIGA_gdag0rpy57	196
7720.38	78.51	103.3	0.28	0.8	0.4	0.88	1954.34	0.58	0.54	0.16	0.92	5766.04	0.2531404	VALIGA_gdag0rpy57	196
4171.81	60.4	536.32	0.68	0.56	0.17	0.95	1519.74	0.59	0.68	0.27	0.95	2652.07	0.3642879	VALIGA_gdag0rpy57	196
23491.92	153.96	509.39	0.73	0.54	0.16	0.98	15949.73	0.52	0.4	0.08	0.95	7542.2	0.67894536	VALIGA_gdag0rpy57	196
33042.82	189.02	509.39	0.72	0.49	0.13	0.98	24233.32	0.48	0.53	0.15	0.94	8809.5	0.7333914	VALIGA_gdag0rpy57	196
23078.13	139.8	139.27	0.63	0.7	0.29	0.96	14366.31	0.39	0.72	0.3	0.92	8711.82	0.6225076	VALIGA_gdag0rpy57	196
17585.8	126.16	98.8	0.49	0.44	0.1	0.93	12500.32	0.42	0.5	0.13	0.9	5085.48	0.71081895	VALIGA_8wse35eic0	592
8228.78	92.91	98.8	0.72	0.54	0.16	0.97	3190.95	0.58	0.63	0.23	0.92	5037.83	0.38777924	VALIGA_8wse35eic0	592
22568.14	123.81	119.37	0.64	0.74	0.32	0.93	16530.22	0.54	0.79	0.39	0.91	6037.92	0.73245823	VALIGA_8wse35eic0	592
22734.61	148.8	26.1	0.67	0.47	0.12	0.96	11486.02	0.52	0.68	0.27	0.92	11248.59	0.5052218	VALIGA_8wse35eic0	592
13037.26	117.53	26.1	0.65	0.49	0.13	0.97	9488.12	0.67	0.48	0.12	0.95	3549.13	0.7277695	VALIGA_8wse35eic0	592
23836.13	159.58	289.33	0.66	0.48	0.12	0.97	12507.71	0.57	0.71	0.3	0.94	11328.42	0.5247374	VALIGA_8wse35eic0	592
19050.73	118.89	289.33	0.45	0.58	0.19	0.94	13093.66	0.35	0.7	0.28	0.88	5957.07	0.6873049	VALIGA_8wse35eic0	592
18753.83	134.58	970.46	0.69	0.57	0.18	0.97	10575.77	0.47	0.74	0.33	0.92	8178.07	0.56392586	VALIGA_8wse35eic0	592
8352.84	61.37	692.01	0.21	0.8	0.41	0.79	1380.67	0.25	0.75	0.34	0.77	6972.16	0.16529348	VALIGA_8wse35eic0	592
25867.91	165.07	256.35	0.71	0.49	0.13	0.97	10030.3	0.35	0.69	0.28	0.86	15837.61	0.3877507	VALIGA_8wse35eic0	592
29513.81	159.28	32.41	0.71	0.65	0.24	0.95	18123.08	0.47	0.75	0.33	0.91	11390.73	0.61405426	VALIGA_8wse35eic0	592
25584.31	157.63	126.13	0.69	0.64	0.23	0.97	17381.23	0.38	0.61	0.21	0.88	8203.08	0.6793707	VALIGA_8wse35eic0	592
10211.1	93.23	32.41	0.67	0.69	0.27	0.95	2220.54	0.52	0.71	0.29	0.88	7990.56	0.21746334	VALIGA_8wse35eic0	592
4611.19	66.63	2220.97	0.46	0.14	0.01	0.94	2787.27	0.35	0.51	0.14	0.9	1823.92	0.60445786	VALIGA_8wse35eic0	592
22943.84	142.19	2220.97	0.78	0.72	0.31	0.99	15215.61	0.4	0.56	0.17	0.92	7728.23	0.66316754	VALIGA_8wse35eic0	592
25536.33	129.67	109.21	0.33	0.82	0.43	0.89	13820.27	0.28	0.81	0.42	0.88	11716.06	0.54120034	VALIGA_txih9sihiq	218
23428.47	142.36	109.21	0.76	0.69	0.28	0.98	15111.45	0.43	0.7	0.28	0.91	8317.02	0.64500374	VALIGA_txih9sihiq	218
43363.64	194.92	178.99	0.72	0.7	0.29	0.98	34187.66	0.53	0.72	0.31	0.95	9175.99	0.78839463	VALIGA_txih9sihiq	218
16527.38	131.38	369.53	0.4	0.46	0.11	0.93	10403.15	0.52	0.51	0.14	0.93	6124.22	0.6294494	VALIGA_txih9sihiq	218
4777.55	49.89	5.16	0.29	0.91	0.59	0.74	2627.97	0.27	0.91	0.58	0.68	2149.58	0.5500665	VALIGA_txih9sihiq	218
8400.6	67.56	5.16	0.37	0.88	0.52	0.74	5160.53	0.52	0.82	0.42	0.9	3240.07	0.61430496	VALIGA_txih9sihiq	218
25742.94	165.73	78.07	0.81	0.48	0.12	0.99	18327.3	0.38	0.56	0.17	0.94	7415.64	0.711935	VALIGA_txih9sihiq	218
9604.79	101.01	78.07	0.56	0.48	0.12	0.96	5322.57	0.43	0.69	0.28	0.91	4282.23	0.55415785	VALIGA_txih9sihiq	218
17733.62	112.42	157.35	0.41	0.79	0.39	0.89	9870.76	0.29	0.82	0.43	0.8	7862.86	0.5566128	VALIGA_txih9sihiq	218
20718.41	145.09	33.21	0.83	0.51	0.14	0.99	12927.76	0.54	0.4	0.08	0.92	7790.65	0.6239745	VALIGA_txih9sihiq	218
36025.33	195.8	33.21	0.81	0.46	0.11	0.99	25754.54	0.57	0.55	0.17	0.94	10270.79	0.71490085	VALIGA_txih9sihiq	218
19571.52	143.42	36.66	0.75	0.47	0.12	0.98	11988.39	0.58	0.33	0.06	0.91	7583.13	0.6125426	VALIGA_txih9sihiq	218
36784.81	197.74	36.66	0.82	0.43	0.1	0.99	26556.54	0.51	0.48	0.12	0.93	10228.27	0.7219431	VALIGA_txih9sihiq	218
12081.75	113.47	528.38	0.81	0.47	0.12	0.99	3770.98	0.54	0.68	0.26	0.9	8310.77	0.312122	VALIGA_txih9sihiq	218
13395.56	112.52	180.41	0.59	0.65	0.24	0.97	8186.37	0.58	0.62	0.22	0.94	5209.2	0.61112565	VALIGA_txih9sihiq	218
5791.51	75.54	95.48	0.49	0.33	0.06	0.93	3321.03	0.43	0.48	0.13	0.92	2470.48	0.5734308	VALIGA_txih9sihiq	218
[truncated: 22,228 more rows]
