# Supplementary material for: Detection of PatIent-Level distances from single cell genomics and pathomics data with Optimal Transport (PILOT)
Source: Mol Syst Biol. 2023 Dec 19;20(2):57–74. doi: 10.1038/s44320-023-00003-8 (PMC10883279; doi:10.1038/s44320-023-00003-8)
Supplement: Supplementary file 5 — Source Data Fig. 4 [file 44320_2023_3_MOESM5_ESM.zip › Source data_Figure4/Trajectory_pilot.csv]

sampleID	status	x	y
01-01_	<30	-0.2387828772780423	-0.04867378321572551
01-03_	>60	0.044725540680933304	-0.0465904660273266
01-05_	30-60	-0.1336792417184533	-0.08229262296775708
01-06_	30-60	0.22419430714118388	0.08172041233175695
01-08_	30-60	-0.08748316874207887	-0.08331943876556601
01-10_	>60	-0.08282919112712872	-0.02672417376936069
01-11_	30-60	-0.08662868344440829	-0.03946712092344907
01-12_	>60	-0.12276735668807938	-0.06848106398370406
01-14_	30-60	-0.12385595005505873	-0.07926515511511474
01-15_	30-60	-0.20264167718715373	-0.06693519745157092
01-16_	>60	0.0006502249562025039	-0.04055959998543108
01-17_	30-60	-0.2943416409769618	0.04932030307764601
01-20_	<30	-0.23615037049881463	-0.012550580882784988
01-21_	30-60	0.10332786174372724	-0.01272799702509908
01-22_	30-60	-0.06201720263012295	-0.08194911546540638
01-23_	>60	-0.08492673757183745	-0.07880212784374624
01-24_	>60	-0.09792279914123111	-0.07955854336087646
01-25_	>60	0.1537800649543508	0.022490139929270545
01-26_	>60	-0.04390868410076503	-0.07554461254409363
01-27_	>60	0.15781394451231226	0.028778315237303113
01-28_	30-60	-0.15015834524535568	-0.07185851810652709
01-29_	>60	0.256744524016935	0.11231420603373234
01-30_	>60	0.1661671169535985	0.03093118848703062
01-31_	>60	-0.06578506121803032	-0.07151879606346448
01-32_	>60	0.28797075519006926	0.14517143562549878
01-33_	>60	-0.12667587993554988	-0.08234993728753948
01-34_	>60	-0.21362355543679304	-0.0623084412346437
01-35_	30-60	0.05556717384212725	-0.0431330157444832
01-36_	>60	0.14908527716484185	0.019875057559250252
01-38_	>60	-0.023268422857753455	-0.06999083759316613
02-V2_0303_	<30	-0.25075241417469485	-0.03687872074250016
02-V2_0530_	>60	-0.22206791655305658	-0.05869655936384227
02-V2_3035_	30-60	-0.17745121919704268	-0.07372801671111343
02-V2_3159_	<30	-0.16251929761509273	-0.03993705412065776
02-V2_3407_	>60	-0.011300425344710704	-0.054971185339780036
02-V2_6018_	>60	0.21334489925043115	0.07152764422236532
02-V2_6031_	30-60	0.04890713997850566	-0.04420335157617871
02-V2_6110_	<30	-0.039855217883058534	-0.06146033989343295
02-V2_6314_	>60	-0.03401380657711464	-0.07552062650961888
02-V2_8111_	30-60	-0.12258442155321257	-0.08371120425056089
06-03_	>60	0.2652154220849968	0.11942347685401411
06-18_	>60	0.2920982128828702	0.14975328238530952
06_01_	>60	0.2955261515979564	0.15007274679104102
06_02_	>60	0.09092984005891587	-0.0214220775076742
06_04_	>60	0.28565304222757637	0.1399655321912103
06_05_	>60	0.1308401908629545	0.0031706122013001052
06_06_	>60	0.28234054926466234	0.14723841973634239
06_07_	>60	-0.03436169196240083	0.005135267069025935
06_09_	30-60	-0.03449923538533084	-0.07181188126239733
06_10_	>60	0.2898991413178812	0.14939431037766426
06_12_	>60	0.2915136508482063	0.1484579836774713
06_13_	>60	0.00757221004339422	-0.005081786949166492
06_14_	30-60	0.06915986385428671	-0.032711424621604375
06_15_	30-60	-0.18725283039444665	-0.010608087843426343
06_16_	>60	-0.005260130736359845	-0.06108854247689719
06_17_	30-60	-0.018221935875985282	-0.0671825008895756
08-01_	>60	-0.24771748487831957	-0.043949155172712154
08-02_	30-60	0.04630089457942843	-0.04695306770678551
08-03_	>60	0.02217236080630533	-0.05696352222748461
08-04_	>60	-0.04841894292080937	-0.032561459813275254
08-05_	>60	0.07898522704040054	-0.030905565195767197
08-07_	>60	0.17174794399219417	0.0406754539874705
08-08_	>60	-0.20578885644351896	-0.0665424907946353
08-09_	>60	0.29135817006172193	0.1481892276728224
08-10_	>60	-0.05255719263424752	-0.07583118933019625
08-11_	30-60	-0.15580822025475186	-0.07988072252675893
08-19_	<30	-0.2704406513120346	-0.021655428785319626
08-20_	>60	0.125485942534953	1.1135813083826682e-05
08-21_	>60	-0.23020722411167957	-0.049661242223536156
08-22_	>60	0.10162996703231494	-0.01789617870208106
08-23_	30-60	-0.2501262506294269	-0.01268300803335604
08-28_	30-60	0.07975097842058662	-0.01885462670989654
08-29_	30-60	-0.2622578460407154	0.01452298838321996
09-02_	30-60	-0.13007301491307627	-0.07841334493118512
09-03_	30-60	0.28854663996725655	0.14430040256566015
09-04_	>60	0.28857936031817155	0.14420502565777296
09-05_	30-60	-0.07327804947609352	-0.07919541099577647
09-06_	<30	-0.2552706750739393	-0.006692412991663809
09-07_	>60	-0.08860419107253976	-0.08407002723708096
09-08_	30-60	-0.10945261430769972	-0.08101132767850892
09-09_	30-60	0.19903825435899894	0.09501274717470484
09-11_	>60	0.0314784762196701	-0.053757293926799954
09-18_	30-60	-0.15285452098734134	-0.08038035300230394
09-19_	>60	0.009106078401406908	-0.05914274279814768
09-20_	>60	0.06651823038880086	-0.020290960973356566
09-21_	30-60	-0.1037978115809778	-0.08087198793057851
09-25_	>60	0.1959025121707945	0.059329365308884816
09-26_	>60	-0.27151867007351116	-0.01420666245625612
09-27_	>60	-0.09303784528530992	-0.08228624432307362
09-28_	>60	0.2822230550200374	0.14053464328098642
09-29_	<30	-0.2369709059393134	-0.040700888194097326
09-30_	<30	-0.19813243371293954	-0.06383871636667397
09-32_	<30	-0.2241493312282523	-0.009510636073690964
09-33_	>60	0.09879814594047946	-0.015965499688437503
09-35_	>60	0.14213011350455185	0.014459992157136692
09-36_	>60	0.040658954891310044	-0.039668755441829545
09-38_	30-60	0.03203031848744615	-0.055176509963974066
09-39_	>60	-0.08897935817607323	-0.07580596115991685
09-42_	>60	-0.00126357787490368	-0.062139795305064506
10-03_	30-60	-0.1572778064515978	-0.06952027450345241
10-04_	30-60	-0.4178341535801882	0.2640488184387528
10-06_	30-60	-0.2590594499797763	-0.031568938864130376
10-07_	30-60	0.13405222221030805	0.041623119275112946
10-11_	>60	-0.22038736280607996	-0.059835693170857865
10-16_	30-60	-0.2699499170936947	-0.006486622118650861
17-01_	>60	-0.22987371429573045	-0.05560349641071619
17-02_	>60	0.2844464824827409	0.14263806497914
17-04_	30-60	-0.001530521453305325	-0.06695952901938364
20-01_	>60	0.2306292313742901	0.09193033707292173
20-03_	30-60	-0.14452542740407145	-0.04075553583367953
20-04_	>60	0.08883988845550643	-0.02238636526516091
20-06_	30-60	-0.04401502982909688	-0.02097951700220472
20-07_	>60	0.19144042488597365	0.05758720895439013
20-10_	>60	-0.04392875161849302	-0.07580308725820728
20-11_	30-60	-0.2450492859132293	-0.03420468940316894
20-18_	>60	-0.23664422862025605	-0.05024585641074036
20-21_	>60	-0.08580885923521656	-0.06401123859422785
20-23_	>60	-0.0323135515197911	-0.05111390354332422
20-24_	>60	-0.002491713196464629	-0.06428737241266616
20-25_	<30	-0.2135505322446142	-0.030537121008475193
20-26_	>60	0.03765778819747614	-0.0503034474098177
20-27_	>60	0.07849091207843908	-0.008884443367786692
20-28_	>60	0.06603227070572436	-0.03550936321347525
20-29_	30-60	-0.18603899944338734	-0.05992072813802596
20-31_	<30	-0.27659051616989055	-0.015359341449259387
20-34_	>60	-0.15384694993141337	-0.07852373298711102
20-35_	30-60	-0.11720378556388203	-0.08051590086767932
20-36_	30-60	-0.10205142491949462	-0.053074546175680554
20-38_	<30	-0.12297100459151909	0.009360692483824854
20-39_	>60	0.19081235145432202	0.052139898448183467
20-40_	>60	0.2755373899008182	0.12966865889811185
20-41_	30-60	-0.026679746685106562	-0.058837016085829995
20-42_	>60	-0.15382841285599486	-0.07245095750428678
22-02_	30-60	0.14162753923932403	0.015386324642153216
22-04_	30-60	-0.01572862023528892	-0.064197959908581
22-05_	30-60	-0.14401418957980364	-0.052705101400156856
22-06_	>60	-0.07192997836483175	-0.07295291475323282
22-07_	30-60	0.13028873599196525	0.0028431543864257296
22-08_	30-60	0.2815707902850952	0.14716864462526844
22-09_	<30	-0.13896611143052984	-0.07616535495276403
22-10_	>60	0.11725173910734046	-0.003685018835337451
22-11_	<30	-0.5740501228161986	0.6507895841879459
22-12_	<30	-0.3018588736806886	0.02439564548316048
22-14_	<30	-0.2739428427607105	-0.01661495494995516
22-15_	30-60	-0.05754402213968153	-0.08097971044353813
22-17_	>60	-0.07515847960018632	-0.07739171780013115
22-20_	>60	0.11885127395603448	-0.0023514743985619327
22-21_	30-60	-0.10546095699326569	-0.08491938874401567
22-22_	>60	0.21269049278987961	0.07119598165874963
22-23_	30-60	-0.2628664519630743	-0.032439969803207264
22-24_	>60	0.17053383195950333	0.04138369715025715
22-25_	>60	0.08044274026081727	-0.02867725073402763
22-26_	>60	-0.017999335227726523	-0.07263023923683676
22-27_	>60	-0.08042710813320078	-0.040279647195443004
22-28_	>60	-0.131074403628135	-0.07278419972764259
23-01_	>60	-0.039416642904943525	-0.01825637221533728
23-02_	>60	0.29235078763233485	0.15083607521987552
23-03_	>60	0.29392505074002917	0.14989298493226122
23-04_	>60	0.06719993069764248	-0.02491960151407858
23-06_	>60	0.002960371445557478	-0.0664176394232527
23-07_	>60	0.12947874359683004	0.0029950079253173887
23-08_	>60	0.2953742819917473	0.14971307065775202
26-01_2_	>60	0.11822971826190821	-0.001796489053396355
26-02_2_	>60	0.0951254277261957	-0.0038199531143030983
26-03_2_	>60	0.28685810493170405	0.1465386844519457
26-04_2_	>60	0.2150584038626989	0.07245404019886201
26-05_2_	30-60	-0.11626889515845512	-0.08079380369488041
26-06_2_	>60	-0.006324509327398275	-0.06977855174181319
26-07_2_	>60	0.15435238625456504	0.02167871505593943
26-08_2_	>60	0.2653895676834356	0.13063906994541383
26-09_2_	>60	0.17933703308928184	0.04932477917911727
26-10_2_	>60	0.07109443262363324	-0.03465032605593621
26-11_2_	>60	0.025562204839548512	-0.049151679713448616
26-13_2_	>60	-0.20429406312370574	-0.06529888530289452
26-15_2_	<30	-0.08799606297724777	-0.07211295676249678
26-18_2_	30-60	-0.19365160246511035	-0.03805801198236237
26-19_2_	>60	-0.1843887322991722	-0.0047098672284210654
26-20_2_	<30	-0.243846656840601	-0.029933659213882864
26-21_3_	>60	0.07416825130080988	-0.032212406360689935
26-23_2_	>60	-0.2270729116838681	-0.006451047404069431
26-24_2_	>60	0.1729459704487205	0.04840845390706713
26-25_2_	30-60	-0.2596306467844164	-0.030003398731081005
26-26_2_	>60	0.15718254204586032	0.034392808275594315
26-27_2_	>60	0.27098424749186945	0.12830433259566223
26-29_2_	>60	0.021300425959163892	-0.033973830638027495
26-30_2_	>60	-0.23435368304994697	-0.054273418802359315
26-31_2_	>60	0.11447306710627926	0.0038561216391944666
26-33_2_	>60	0.22032785832677956	0.09650768258529017
26-34_2_	>60	0.28257670505123494	0.13838637678174673
26-35_2_	30-60	-0.24731052929278685	-0.03231132663506983
26-37_2_	30-60	-0.13111153343073229	-0.07808253370220102
26-38_2_	30-60	-0.586360722342309	0.6794614028172209
26-39_2_	<30	-0.4592538224096557	0.35433125903672374
26-42_2_	>60	0.2774143843111869	0.1320019447263535
26-43_2_	>60	0.021204936160750275	-0.017188085518813775
26-44_2_	30-60	-0.0635006727761285	-0.08122969012415139
26-45_2_	>60	-0.09430543936965581	-0.07323481068165323
26-46_2_	>60	0.08108434839059966	-0.030301564518578062
26-47_2_	>60	-0.0636302304879624	-0.08211261442141196
26-52_2_	>60	-0.0714748162757057	-0.08304858479045261
26-53_2_	>60	-0.14863897622863673	-0.07937958478754309
26-54_2_	>60	0.17388037519460758	0.05348624958939581
26-56_2_	>60	0.27936412073715505	0.14100275718756247
26-57_2_	30-60	0.09363024569994086	-0.02208031826322384
26-58_2_	>60	0.22968973115972097	0.08971647796263034
26-59_2_	30-60	0.23561607235041568	0.09224446781754324
26-61_2_	<30	-0.13171297124392928	-0.07782385521968196
26-62_2_	>60	0.15548779387469205	0.024572528070118435
26-63_2_	>60	0.022326912967834362	-0.05717655869560207
26-65_2_	>60	-0.05748370736168157	-0.07098064434290045
27-KS_01_	>60	-0.035468011403343006	0.0021042837163990492
27-KS_02_	>60	-0.013829312853645684	-0.0649761147789549
27-KS_03_	<30	-0.33313115904095014	0.11262886519257052
27-KS_07_	>60	0.2478692954803102	0.10777961314704966
27-KS_08_	30-60	-0.1592127015343542	-0.023756777961205285
27-KS_09_	>60	-0.2824899993783642	0.04008182936574749
27-KS_10_	30-60	0.24796076851090712	0.10870431522547608
27-KS_11_	>60	0.04046274383615836	-0.026190825000494748
27-KS_12_	30-60	-0.1511896570073089	-0.04997358054157773
27-KS_14_	>60	0.09873148781234986	-0.018783369548309444
27-KS_16_	>60	-0.00871751724286428	-0.023691991760719462
27-KS_17_	>60	0.009929858436698143	-0.06321381682693485
27-KS_18_	>60	-0.07703508335431397	-0.06475751969750837
27-KS_19_	>60	0.1318753564634977	0.012074170572540482
27-KS_20_	>60	-0.197139082579183	-0.030642578713864662
27-KS_21_	>60	0.20076104630609495	0.07159489432326892
27-KS_22_	>60	0.2400121192928427	0.12446837105905102
27-KS_23_	>60	0.24806057756403632	0.10364340479582929
27-KS_26_	30-60	-0.10016148421821702	-0.05861392884569013
27-KS_27_	>60	0.17649573701352253	0.042558763881468065
27-KS_28_	30-60	0.2954337366767662	0.14974888858100263
27-KS_29_	>60	0.10811621683708407	-0.012730161682264927
27-KS_30_	>60	0.21144833574112487	0.09507564574453457
27-KS_31_	30-60	-0.2819582653520249	-0.008720036659796945
27-KS_32_	>60	0.28236720496925705	0.13723603269982798
27-KS_33_	<30	0.0294818701942929	-0.05272845841408497
27-KS_34_	30-60	0.017852094835641166	-0.05128576363615453
27-KS_35_	>60	-0.1185457845308889	-0.05046850667160295
27-KS_36_	30-60	0.03956989927686959	-0.006585483483128944
27-KS_37_	>60	-0.00019972202370887134	-0.02428041781197563
27-KS_39_	30-60	0.2778382274406521	0.1349934136437396
27-KS_41_	>60	0.27129709723701767	0.1289400570185941
27-KS_42_	30-60	-0.008939274326332309	-0.06745798365854655
27-KS_43_	>60	0.1185152766282336	-0.0016034220931523853
27-KS_44_	>60	-0.007476363734087174	-0.0666977440876683
27-KS_46_	>60	0.004304541315884055	-0.06660009513998169
27-KS_47_	>60	0.045186325561215726	-0.036758116866765
27-KS_48_	>60	-0.09871434585871217	-0.057054037528885625
27-KS_49_	30-60	-0.024839987075817468	-0.07430939973024168
27-KS_50_	>60	-0.004222433909485012	-0.05893512428737494
27-KS_51_	>60	-0.06197979062941256	-0.07535671875961941
27-KS_52_	>60	0.029145921726803144	-0.05536828124270495
27-KS_53_	>60	0.08461653868970306	-0.02670776453798061
27-KS_54_	30-60	0.014428583641304811	-0.05274409376543586
27-KS_55_	30-60	-0.04339841234975937	-0.07901698788684096
27-KS_56_	>60	0.14682067520475517	0.01747421383790093
27-KS_57_	30-60	-0.1095848793470173	-0.0815463784730392
27-KS_58_	>60	0.1477626797689202	0.016613043941986143
27-KS_59_	>60	0.14876993034496525	0.017022234110684032
27-KS_60_	>60	0.27395094766332384	0.12793616223635515
27-KS_61_	>60	0.08201280272153424	-0.026358643686052518
27-KS_62_	>60	-0.024429275487977894	-0.07361533288711533
27-KS_64_	>60	0.12623991269156018	0.0033592285692994766
27-KS_65_	>60	0.08991801207621537	-0.02266192097352676
27-KS_67_	>60	0.0647634283368926	-0.039491976512048034
27-KS_68_	>60	0.03187389070516875	-0.05054670106223047
27-KS_69_	>60	0.029770513198773982	-0.051330683920302406
27-KS_70_	>60	-0.10751075106933357	-0.03725433070259788
27-KS_71_	>60	-0.03840339318805473	-0.07676899875216495
27-KS_72_	>60	0.045492892579180294	-0.0412225368675321
27-KS_73_	>60	0.1253604175837495	0.04062848218075886
27-KS_74_	>60	-0.19728317613769056	-0.06258846915444741
33-124_06_	>60	0.032813437530439596	-0.054526175249621174
33-1442_06_	30-60	-0.023702707502648787	-0.06625872955316986
33-1484_08_	<30	0.05750406647194891	-0.03888863940298106
33-1540_09_	>60	0.1974991933239388	0.057975824609110715
33-165_09_	>60	0.26979402243239503	0.12338113154079182
33-1833_08_	>60	-0.2452500717792014	-0.04034287374223461
33-2234_08_	30-60	0.18968553251487277	0.05122454611767833
33-2237_05_	30-60	-0.011544328480363608	-0.05820361138355675
33-2248_03_	>60	-0.030938217052107485	-0.07685757391936429
33-239_09_	>60	-0.0654773684534774	-0.06897690935661192
33-2546_03_	>60	0.14046641101494692	0.023235873280129132
33-2564_09_	30-60	-0.060418112114961356	-0.06660615045086421
33-2609_09_	30-60	-0.0365135097650249	-0.07177269333627521
33-2628_05_	>60	0.09165303984986746	-0.02244749885905008
33-262_09_	30-60	-0.14456393214103433	-0.08104551463487777
33-2662_08_	>60	0.26716969312433536	0.1214022986159371
33-2688_05_	>60	-0.19526192790213415	-0.06000212873940409
33-2764_08_	30-60	-0.26295597977042007	-0.023147899235317276
33-290_09_	>60	0.10748827558601264	-0.012977069979916479
33-291_09_	<30	-0.15858129890050152	-0.07589351383384928
33-2969_09_	>60	0.07769597959049451	-0.029985333394235016
33-2970_09_	>60	0.10552855270979541	-0.014200617087711176
33-3013_05_	>60	0.19906590307536393	0.061303364261229634
33-3016_08_	<30	-0.05078447121121028	-0.07956881645188903
33-3037_02_	<30	-0.09254963434412049	-0.07956274620783009
33-3073-08_	30-60	0.20259388088780625	0.06865588664639703
33-3118_08_	>60	0.28851884435266134	0.14415469136674317
33-3155_04_	30-60	0.05738917002554012	-0.042326765295027054
33-3195_09_	<30	-0.024515737418764116	-0.04828790887224103
33-3285_08_	<30	-0.10434125687286479	-0.07285803660439259
33-32_09_	>60	0.05184479092315731	-0.04630372045436474
33-3328_06_	>60	0.00512579219808355	-0.056091423208868445
33-3334_03_	<30	0.19499191140590083	0.06578310611628403
33-3388_09_	>60	-0.09924490093758848	-0.07154362192550612
33-350_03_	>60	-0.10045674304654262	-0.08443242533066844
33-357_09_	<30	-0.27307193235746374	-0.021014472416892704
33-3696_05_	>60	-0.10148308678195357	-0.08518201931126156
33-3725_02_	30-60	-0.18247984586584046	-0.07084188661766169
33-3743_08_	30-60	-0.10015531044862833	-0.07702304492482832
33-379_09_	>60	-0.2718707051497003	-0.023422799741285513
33-3826_05_	30-60	-0.25467287212385314	-0.03570745480250879
33-4032_07_	<30	0.03561660687762623	-0.037034250147586954
33-406_09_	>60	0.2838455547453506	0.13945951616194632
33-4072_06_	>60	0.1267309996782179	0.001791623163961715
33-4088_08_	>60	0.08664962000430516	-0.024734226613229826
33-425_05_	30-60	-0.1577183702719139	-0.07902095357236363
33-4301_02_	>60	-0.07447152839253329	-0.0816621626225444
33-4596_08_	>60	0.19654353158275634	0.059343865922826894
33-4673_05_	>60	-0.017871771746089633	-0.072575633556755
33-4816_06_	>60	0.28896209017176056	0.1441073465757166
33-4819_05_	>60	0.1455839528493653	0.014352528218517258
33-4845_06_	30-60	-0.010019233615083353	-0.0711418034935029
33-4894_03_	>60	-0.0004876995302754671	-0.06363639079066076
33-5048_02_	>60	0.010362029005173088	-0.05745001232541069
33-5121_04_	>60	-0.05999192241782253	-0.0809464105396788
33-5359_04_	>60	0.17139456911568526	0.05030818216285074
33-5360_04_	30-60	0.08121163761091044	-0.02978701254147156
33-5598_06_	<30	-0.2407758828067376	-0.02275295983568204
33-5604_08_	<30	0.27557457166145016	0.13286112389033292
33-5690_06_	<30	-0.19138431391940966	-0.06234771084049459
33-5739_05_	30-60	-0.2627672269694584	-0.029377367755876498
33-598_09_	>60	0.12778114947992517	0.0012510777066058062
33-622_07_	>60	0.19576051047984444	0.0576032477799406
33-637_08_	30-60	0.2915417452902272	0.148348761257195
33-6448_08_	<30	-0.16793434402575091	-0.07733139994432302
33-6488_07_	30-60	-0.20409372725252964	-0.06406446643183532
33-886_05_	<30	-0.3130251651313307	0.051553754775573134
33-908_09_	30-60	-0.17530683588933438	-0.06769398674854685
40-01_	30-60	0.04787389303350773	-0.047699180745366096
40-03_	30-60	-0.12538292919644467	-0.08311824961917794
40-04_	>60	0.2031057213454747	0.07091676351601517
40-06_	>60	0.12130053858451145	0.007134093875423231
40-07_	<30	-0.2608484430614894	-0.03476802512304575
40-08_	>60	0.16794595114298408	0.034098299183620485
40-09_	30-60	-0.09485846398625661	-0.08376573976870307
40-10_	>60	0.22008146215329102	0.07785938605465337
40-11_	30-60	-0.10546819470127476	-0.08235113047445933
40-12_	30-60	-1.2524677150824886	3.1282496156079396
40-14_	>60	0.13400247874393925	0.006134622927381085
40-15_	30-60	0.28207682949905144	0.13760788446318878
40-16_	>60	0.1938508426361928	0.05454628156292166
40-17_	>60	0.0658469441716514	-0.02661987060902207
40-18_	30-60	0.12377598705977115	0.00145523180042919
40-19_	>60	0.047179261308328974	-0.03883129923083839
41-17_	>60	0.09392902591905913	-0.021997665312451512
41-25_	>60	0.08855572250899135	-0.022116826276322138
42-01_	>60	0.07981978005833745	-0.016503075531581136
42-02_	>60	0.275534853070415	0.12947085138528128
42-03_	>60	0.14421664863290787	0.019293707872155338
42-04_	>60	-0.27716659656748305	0.04633350585369496
42-05_	>60	0.2892407696907864	0.14492240146472005
42-06_	>60	0.12337087281026805	-0.0026861202378683415
42-10_	>60	0.03628900110219249	-0.052643349320312255
42-11_	>60	-0.006124480986740361	-0.045089323248107556
42-12_	>60	0.20935627677340785	0.06827647583397356
42-13_	>60	0.04464212210780658	-0.037647833793827794
42-14_	>60	0.15093940806442901	0.021361746431154946
42-15_	>60	0.1928278329110164	0.05898673530649758
42-16_	>60	0.17839425049926522	0.05587382404476335
42-17_	>60	-0.05164435934577361	-0.07070033112223882
42-20_	>60	0.008039534025003202	-0.0650573972279305
43-02_	>60	-0.2017421988918672	-0.06670636670360963
43-03_	>60	0.038682002348275596	-0.05279087390136561
43-04_	<30	-0.24103624653926778	-0.0509945192153001
43-06_	>60	-0.21465171701643604	-0.062002494894890944
43-07_	30-60	-0.02071275430151373	-0.07154350088960287
43-08_	>60	-0.060040157642958274	-0.06975738988778894
43-09_	30-60	0.054999273415130105	-0.039384032328821435
43-10_	>60	-0.0020164281333275597	-0.049306121155830024
43-13_	30-60	0.01556786185739078	-0.0551212405840634
43-14_	30-60	0.07049941991806617	-0.03491101437151994
43-15_	>60	-0.18710858443811756	-0.06305707302749605
43-16_	30-60	-0.10796051591646896	-0.07918824589008602
43-18_	>60	-0.13001738533560414	-0.07579922638460765
43-19_	<30	-0.2007818516220927	-0.06643249295400482
43-21_	30-60	-0.02240278926025431	-0.066378658007898
43-22_	>60	-0.27307209835429946	-0.018574002436105835
43-23_	>60	0.2645499092201969	0.11988881570104844
43-24_	30-60	-0.061526920389411766	-0.06528930565915704
43-25_	>60	0.1447152779195682	0.019928659255602665
43-26_	>60	0.05250518334167001	-0.035411996525269614
43-27_	>60	-0.2446562964684597	-0.04866326554700673
43-28_	>60	0.05395621274445405	-0.035829762582354166
43-29_	>60	-0.09863965143809597	-0.07411754957263221
43-31_	>60	-0.02555194103687585	-0.06932477444440462
43-34_	<30	-0.09102887408537254	-0.044453623906316395
43-36_	<30	-0.15258437797726268	-0.07961316352777743
43-37_	>60	-0.15619091950000777	-0.03467886876688328
43-38_	30-60	-0.07539516532849298	-0.08297653537843841
43-41_	30-60	0.0038575980986597378	-0.0627508950434844
43-46_	>60	-0.28469133549478576	0.008948086633574418
43-47_	30-60	-0.2054046121237821	0.03159751883163851
43-48_	>60	-0.11765329809186977	-0.07421099309686462
44-01_	30-60	-0.3406159418267564	0.10210907116543899
44-02_	30-60	-0.2513717486488037	-0.042540505930339756
44-03_	30-60	-0.2970631615205045	0.013816129382018887
44-04_	>60	0.2865481177465413	0.14369472258601537
44-06_	>60	0.1374469769044915	0.01600722957383389
44-07_	30-60	0.10979918904075232	-0.0105725126719515
44-09_	30-60	-0.14140133233985436	-0.08144739273702822
44-11_	30-60	-0.09121851249115658	-0.07212721441922777
44-12_	30-60	-0.25342175438639347	-0.03965001664840542
44-13_	30-60	-0.161653554339988	-0.06647807803234916
44-15_	30-60	-0.13179259475249144	-0.06626378088389674
44-17_	>60	-0.006295945805850883	-0.06494619096972643
44-18_	30-60	-0.22811656108356124	-0.046609752046159865
44-19_	>60	0.12708884915962734	0.01893486298991272
44-20_	30-60	-0.048619321067163004	-0.07729488632471264
44-21_	>60	-0.03294051528154745	-0.035380107806441144
44-22_	>60	-0.02386467940414398	-0.07440281066332764
44-23_	>60	-0.02752822124929182	-0.030573997801042696
44-25_	30-60	-0.22847568132006715	-0.027328643006260925
45-01_	>60	-0.1922731157076879	-0.07066902957694968
45-02_	30-60	-0.10348877115396939	-0.07787207617536702
45-03_	30-60	-0.29516544573006565	0.023975816626526824
45-04_	30-60	-0.1588675503893581	-0.07622177042404596
45-05_	>60	0.021425152173504537	-0.05762633470024754
45-06_	30-60	-0.24261096055485545	-0.04804890637612982
45-07_	30-60	-0.0937482307535553	-0.08249708622429991
45-08_	>60	-0.03460705828454678	-0.07101386606877659
45-10_	>60	-0.021093126691461114	-0.06323900177164196
45-12_	<30	-0.1034472854347858	-0.08419907871631023
45-13_	>60	0.09345110464671232	-0.02173717018707936
45-14_	>60	-0.18688775359717524	-0.06722581142000827
45-15_	30-60	0.008234643775265527	-0.0588234424469454
45-16_	30-60	-0.28838462032191514	-0.00036561023564767785
45-18_	30-60	-0.3233805449022412	0.07090847910872462
45-19_	>60	-0.24127974211604722	-0.04558300964080109
45-20_	30-60	-0.2988282164746038	0.029928110823672967
45-21_	30-60	-0.20850754656987627	-0.06157465970157375
45-24_	30-60	-0.06543969692711796	-0.07341819887890111
49-01_	>60	0.27816520588665244	0.1335922674628186
49-02_	>60	0.12461988939598632	0.008747185992798716
49-03_	>60	0.2627584462811221	0.12488258714130075
49-04_	30-60	0.05485246917079432	-0.043943329517314
49-05_	>60	-0.3094951459335324	0.06321916696636498
49-06_	30-60	0.29103426447920716	0.1462705099285395
49-07_	<30	-0.2659756979400835	-0.026894440149270244
49-08_	30-60	-0.22107926975548023	-0.024709127188157706
49-10_	>60	0.019957233514508142	-0.05408344388317922
49-11_	>60	-0.25192885756183364	-0.03932517616317575
49-13_	>60	0.1875926951147442	0.056774736766802295
50-01_	30-60	-0.18735099291300256	-0.06287301623348468
50-02_	30-60	-0.04469548238407051	-0.07123044027898709
50-04_	30-60	0.0754983193542523	-0.021221758952126035
50-05_	30-60	-0.2706165401797629	-0.021950495452728553
50-06_	<30	0.1234164553449307	0.0007277803438075042
52-04_	>60	-0.019768105654924713	-0.07056375927351599
52-05_	>60	0.11633412030786376	-0.0073220086724727655
52-06_	30-60	-0.3948587591721375	0.20837079697604452
52-08_	>60	0.2711194052369544	0.1275648223123669
52-100_	30-60	-0.08204564294396817	-0.03411457590430301
52-102_	<30	-0.01700203830603107	-0.0726544247497878
52-103_	>60	-0.225928081192782	-0.0580693378881586
52-104_	>60	0.2857763013226068	0.1506582193280766
52-105_	>60	-0.04628757378246552	-0.07902857529601284
52-108_	>60	0.16886395950825414	0.04713677105942055
52-109_	>60	0.24719908194499093	0.14059152119691232
52-10_	<30	-0.257333006453717	-0.02997270552649727
52-112_	<30	-0.009814164996097096	-0.028599945378491896
52-116_	>60	0.05552387107386682	-0.008293411596521675
52-121_	30-60	-0.013439495891403523	-0.06739187285676576
52-122_	>60	0.20913593050252038	0.10144819981302579
52-124_	30-60	-0.06838454371290231	-0.08067134895725606
52-125_	30-60	0.10196648349503563	-0.011640542446250785
52-126_	>60	0.2914234352689413	0.14846852962304208
52-127_	>60	0.09029182085344027	0.006299478151877154
52-129_	>60	-0.029233696859461374	-0.050928752084326886
52-12_	30-60	0.04342405065226377	-0.049616474235824465
52-130_	30-60	0.22900745639039138	0.08557271785812426
52-131_	>60	-0.09514196531948595	-0.07407214980238139
52-134_	>60	-0.15293678306768507	-0.017687159268733956
52-135_	>60	-0.13939481665252515	-0.020388589453019922
52-136_	>60	0.2936603612406391	0.1483030896972438
52-137_	>60	0.0593661232001054	-0.0011358276902803182
52-139_	30-60	0.0746304175650051	-0.026542867577159263
52-147_	>60	0.08569383533973156	-0.024991039818006884
52-14_	<30	0.02872808554788976	-0.05656499331778488
52-15_	>60	0.2577503992095575	0.11226646002969937
52-16_	30-60	-0.001519567700841188	-0.0004290205802390032
52-19_	>60	-0.016010705129454354	-0.05250365646396685
52-21_	30-60	-0.20727237578437813	-0.05996745664931113
52-24_	>60	-0.056290561281688585	-0.02282506028265313
52-25_	<30	-0.0652676443883485	-0.08123578699308255
52-28_	>60	0.22845526418736226	0.08572895393708953
52-31_	>60	0.19147402892323015	0.05501225876323682
52-32_	<30	-0.2880383611234633	0.050139826922944844
52-33_	>60	-0.08799751464744025	-0.01739420389515642
52-36_	30-60	-0.1987249098990329	-0.046512793053464195
52-40_	>60	0.02288897426105373	-0.05437303262676976
52-41_	<30	-0.19706531101185884	-0.06875262954969466
52-45_	>60	0.2926394643193058	0.15079286741635084
52-47_	>60	0.029146683341902787	-0.05536514965037935
52-48_	30-60	-0.11897746416607276	-0.025509411062846796
52-52_	>60	-0.057065745821131345	-0.06887973520648688
52-56_	<30	-0.547956567470331	0.5664048044605815
52-57_	30-60	-0.37375986405065287	0.16354583503298606
52-58_	>60	0.10845546096591455	0.012307116606581408
52-60_	>60	0.1356524653213712	0.01967034182720859
52-61_	30-60	-0.2132997871643156	-0.0617899616255892
52-62_	>60	-0.10237379247253765	-0.056240472003556564
52-67_	>60	0.08622295880898018	0.01588432429138552
52-70_	>60	0.28743259486203526	0.14246978818190495
52-80_	>60	0.11105044294510251	0.008316454627782242
52-82_	>60	-0.09544066934384672	-0.08405906010662965
52-85_	>60	0.21602313856505354	0.08027372742879793
52-87_	>60	0.27224222303877116	0.12649606419700976
52-90_	>60	-0.19005217797297308	-0.011370141127603622
52-95_	>60	0.14209943443020961	0.012154319856129569
52-96_	30-60	-0.13766610325224568	0.010224654111787109
52-98_	>60	0.24054186459384208	0.10053442549968129
54-02_	<30	-0.14226018814010444	-0.07406378456903195
54-08_	<30	-0.28437746831252786	0.015886192469452925
54-10_	>60	0.26793769074671586	0.12194990407544518
55-01_	>60	0.28851076103502055	0.14431262926999722
55-02_	>60	0.0009631473090304898	-0.06778690766890154
55-03_	>60	0.1351854322807815	0.012116091312858918
55-04_	>60	0.18090996022404013	0.050463476451545045
55-05_	>60	0.10582211814428634	-0.009622320612289624
55-06_	>60	-0.11429809497513556	-0.07964812375733296
55-08_	>60	0.09369245139781264	-0.02038423674052398
55-10_	>60	0.125720479720877	0.00929355977464331
55-11_	>60	-0.07035147123902936	-0.003584013119121983
55-13_	>60	0.0741794777272427	-0.032210896928074106
55-14_	>60	0.0495009227427201	-0.026076672542369884
55-16_	>60	0.24082845816696816	0.1304672869514232
55-19_	>60	0.21982551545771495	0.07767927414625032
55-20_	>60	-0.014144799175678223	-0.07123083810330383
55-21_	>60	-0.23123323363585055	-0.05452347674836008
55-24_	>60	0.01414502866690036	-0.06035626411963354
55-27_	>60	-0.04132614939100277	-0.07792430553876352
55-30_	>60	0.033497510868178884	-0.05064763995291643
56-01_	30-60	-0.08324789422547584	-0.07742988173006658
56-02_	>60	0.2910380295558712	0.14602836421159368
56-03_	30-60	-0.5233441748476251	0.5004976490426368
56-04_	30-60	-0.13573362428310018	-0.08093464620778551
56-07_	<30	-0.1117508278314256	-0.035675820474419424
56-08_	>60	0.07993058476069545	-0.0260811848305999
56-09_	>60	0.15903807220663893	0.035732186558197286
56-11_	30-60	0.0639571581410193	-0.010378062863455864
56-12_	>60	0.08988594262625002	-0.020512519292158738
57-01_	>60	0.11612819554299902	0.024222969632193142
57-02_	>60	0.2707358410309654	0.12502671980442126
57-03_	>60	-0.09840245186399167	-0.028782775257958738
57-04_	>60	-0.13998180506024396	-0.0267482419511094
57-05_	>60	0.047271456352138676	-0.03461633507043175
57-06_	>60	-0.0025170286956027834	-0.05196802105256976
57-07_	>60	-0.021315639368112538	-0.04715661847656513
57-08_	30-60	0.14179961020312576	0.022097219154826642
57-10_	>60	-0.025543212650177796	-0.0705138839009299
57-13_	>60	-0.026221874103817783	-0.009641306637687625
57-14_	>60	-0.26980099241540717	-0.016999625564514214
57-17_	30-60	-0.2612094096410906	0.013373154226796975
57-18_	30-60	0.002493089558813874	-0.04038534048020113
57-19_	>60	0.16145598826091584	0.04199104029591622
57-20_	30-60	-0.10280226209366218	-0.03473898686851894
58-02_	>60	0.2895988070771619	0.14870702617557896
58-03_	>60	0.29413229193326146	0.1509804932109783
58-04_	>60	0.08627347299378224	-0.024984353024675124
58-05_	>60	-0.1598785294292049	-0.05477138678873383
58-06_	>60	-0.1978770123326669	-0.06542486491129462
58-09_	30-60	-0.27261179494314536	0.020252370360152518
58-11_	>60	0.29242489362855745	0.1505924814030948
58-12_	>60	0.13354165062527998	0.016543756423901965
58-18_	>60	-0.2449709003945233	-0.048610215902870325
58-19_	>60	0.22939488724525164	0.08573771438826608
58-20_	>60	0.29045234960907357	0.1459131215548591
58-22_	>60	0.29697344010577564	0.15211937723482954
58-24_	>60	0.07503704120403229	-0.018822641822939454
58-26_	>60	0.058275969750463896	-0.03501498500759896
58-31_	>60	0.07291437080805394	-0.025111118501482132
58-34_	>60	0.28077025466249145	0.13525676312745766
58-35_	>60	0.11086083088172324	-0.011552518044245532
58-38_	>60	0.2765484624854504	0.13016646766043735
58-39_	>60	0.03719092726150279	-0.03463781774211785
58-43_	>60	0.0013183634287618916	-0.048137512791592764
58-45_	>60	0.01872497535548662	-0.04507408889947696
58-49_	>60	0.2597400275068322	0.11461127445289918
58-51_	>60	-0.14373198777935367	-0.06849692560442931
58-60_	>60	0.1199642728800588	0.028894539008965887
58-61_	>60	0.27603475104650543	0.13304764470751304
58-65_	>60	0.29388454639682954	0.14981369201943534
58-69_	>60	0.2125749187157333	0.07418518225919829
58-70_	>60	0.2104671736272478	0.07106289613108197
58-71_	>60	0.18346083109333278	0.056843083067723274
58-72_	>60	0.0821378972681147	-0.02180212814013874
58-75_	>60	0.012384483956188635	-0.05953947560015621
58-76_	>60	0.18189986013412757	0.04568809003707711
58-77_	>60	0.15021852119973403	0.03651176493542469
58-78_	>60	0.08044696381919098	0.017926845401991114
58-79_	>60	0.2500131669063745	0.13154870911976443
58-81_	>60	0.2543366750132725	0.1157107889509444
C18-02_	30-60	0.0487363065057979	0.056068709773275716
C18-05_	30-60	-0.13039800331021414	-0.05792886725015355
C18-06_	>60	0.05830774440263484	-0.04184318156834615
C18-07_	<30	-0.2722158564704099	0.005865418835926003
C18-09_	30-60	-0.12142494324037922	-0.07623862888751166
C18-10_	>60	-0.004630050657769479	-0.05714514879769317
C18-11_	>60	0.13963897047968601	0.013005430522023844
C18-12_	>60	-0.1551788782117276	-0.07890698757310696
C18-15_	30-60	-0.17456970050184548	-0.07410704900740937
L18-02_	30-60	0.10563370835441999	0.005895628674063609
L18-03_	>60	0.23256608372293666	0.09000305209506196
L18-05_	>60	-0.0996414776731816	-0.053805431559080824
L18-06_	>60	0.03947888702010069	-0.04976003263447152
L18-07_	30-60	-0.21594844975318814	-0.054394373481065836
L18-08_	30-60	-0.050065893434202605	-0.07939996630259914
L18-09_	>60	-0.01269665697962013	-0.0676293136488287
L18-11_	30-60	-0.1972795463270115	0.005178091478984706
L18-13_	>60	-0.1621987387234008	-0.0746500936186328
L18-14_	>60	0.10214682648685015	-0.016679897421087154
L18-16_	>60	0.03355874682819558	-0.05029622045308146
L18-17_	>60	0.03005181070009215	-0.05538412116547801
L18-18_	>60	0.2610809667296343	0.11722062442333057
M18-01_	30-60	-0.0020258575752206136	-0.06711638526917535
M18-02_	>60	0.020595516353758794	-0.05233125235052483
M18-03_	30-60	-0.06580454822048835	-0.019449107732412357
M18-05_	>60	-0.1455084202336005	-0.05292452281754396
M18-06_	>60	0.025558554803516313	-0.05838115490671637
M18-07_	30-60	-0.21169869683026046	-0.06416065288838042
M18-08_	30-60	-0.23351501945791442	-0.044201509609700755
M18-11_	>60	0.06430401624805107	-0.037707500324222175
