# Supplementary material for: Detection of PatIent-Level distances from single cell genomics and pathomics data with Optimal Transport (PILOT)
Source: Mol Syst Biol. 2023 Dec 19;20(2):57–74. doi: 10.1038/s44320-023-00003-8 (PMC10883279; doi:10.1038/s44320-023-00003-8)
Supplement: Supplementary file 6 — Source Data Fig. 5 [file 44320_2023_3_MOESM6_ESM.zip › Source data_Figure5/Proportions.csv]

Fibroblast cell	Stellate cell	Macrophage cell	Endothelial cell	T cell	B cell	Ductal cell type 2	Endocrine cell	Ductal cell type 1	Acinar cell	Clusters	sampIeD
0.037588769562868225	0.11357553467220331	0.10589056229288019	0.27495874949621885	0.046116768293610534	0.015376549291745456	0.3671782458849863	0.039277823246813705	3.066284355723715e-05	6.3344151162772585e-06	Tumor 2	T1
0.023682745942514682	0.05064437275643337	0.08089537900970578	0.07991308959885873	0.21965407024272424	0.36630573895517704	0.05361014161206688	0.0006583541762886631	0.10391816123938201	0.02071794646684865	Tumor 1	T2
0.11161855956169614	0.22397484499262107	0.15337004736741458	0.1336408198460859	0.06909501893834846	0.01291300830478044	0.290038841367045	0.004556777032626925	0.0007864502882984631	5.632301083073816e-06	Tumor 1	T3
0.07595791158356761	0.09347708944505151	0.10029110842765558	0.05065390205390283	0.18400696898958369	0.07302279432445939	0.40210198740175557	0.009737331278588349	0.007823123340424154	0.0029277831550114345	Tumor 2	T4
0.050236699128461834	0.19460156557245062	0.18115048986350393	0.26545165660242376	0.05201933196283747	0.000904783519371842	0.08791173112568874	0.020626064070580336	0.12736362256070682	0.019734055593974727	Tumor 1	T5
0.02887129486016333	0.11597887248809817	0.13201102312238847	0.2148523341272616	0.0368811239084996	0.005348981704442706	0.1555361064110044	0.01710249394172772	0.2592111540302113	0.03420661540620279	Tumor 1	T6
0.042858628069741105	0.20345244365046405	0.04285201656393902	0.15528866143737347	0.024105940982330643	0.002688724002411129	0.18340358969404433	0.0013412563149825586	0.3092022366803225	0.03480650260439124	Tumor 1	T7
0.012943154041468622	0.054531936909566855	0.12194352625016208	0.030165932674979284	0.0774698205916201	0.01722463356865662	0.674181239978769	3.1364360398042156e-06	0.010091669947500099	0.0014449496012375609	Tumor 2	T8
0.27059041971880016	0.03611403724296151	0.05820194831501618	0.0021373240839509073	0.00595189837953875	3.82914957762841e-06	0.5963975706327471	0.0025495653361457277	0.026351164824938753	0.0017022423163233148	Tumor 2	T9
0.025385132763169872	0.3115427016660832	0.07126180473051001	0.1533828638404141	0.16905573363689738	0.15214804884690308	0.11113156540768432	0.0024175159560653743	0.0024582375198439438	0.001216395632428637	Tumor 1	T10
0.5489860496257892	0.13144283182037067	0.1508557782448919	0.01401301263991831	0.03469287730417921	0.001275862319239202	0.06779936433749885	0.005092669691780647	0.0448844478920628	0.0009571061242692441	Tumor 1	T11
0.03260680421520178	0.13567952873369737	0.2048361493319691	0.11454131264543385	0.17355825855978566	0.26517884488681737	0.004862638904100459	0.0004414530533358914	0.0599224350780372	0.008372574591621393	Tumor 1	T12
0.09621220809844838	0.09863942583811583	0.12924838522797474	0.20310547452131472	0.022355436356079634	0.006320578448146646	0.11371060269248767	0.004859676759461254	0.1943620210119424	0.13118619104602877	Tumor 1	T13
0.03103991939485456	0.04705218018184038	0.02603294306628309	0.040552341219541155	0.004009588215325083	0.0010054121611718758	0.8482830346851825	0.0015024455600012973	0.000518422740805993	3.7127749941437677e-06	Tumor 2	T14
0.24794191093995346	0.21675680699794195	0.05061804864000438	0.15439714130922444	0.05930475359351218	0.08946376355839256	0.06238583101937893	0.007157850270081554	0.08947751355250567	0.022496380119004896	Tumor 1	T15
0.208067535380835	0.2154079463064884	0.16339433750918428	0.17870009040791546	0.020200684809432205	0.010408159679209963	0.0936477558018766	0.0073443805517593086	0.06610935754047924	0.03671975201281956	Tumor 1	T16
0.06427391464572231	0.028304079466972644	0.11798341958343582	0.05756363330411819	0.012474563179759271	0.0052795964730454675	0.709303261265632	0.0019193299043474444	0.0019355037002455604	0.0009626984767213587	Tumor 2	T17
0.10435537490712885	0.10691311370582926	0.0147350063207811	0.10628068620943672	0.004488515663933931	0.0006458933438122595	0.6587115353776587	0.0019217684781313617	0.001943357006609103	4.748986678847573e-06	Tumor 2	T18
0.040319748190262704	0.19234068937355045	0.2053221598154368	0.2900490869628006	0.07208662166411324	0.0058106772901571815	0.13324650259420656	0.024939254795202363	0.03144162073420805	0.004443638580062128	Tumor 1	T19
4.970353076752374e-05	0.05810797677502671	0.05188516537779225	0.1867102607149897	0.01246777093002415	1.8694699054277495e-05	0.5537933656817235	0.035259615513557725	0.0996182330488538	0.002089213728210366	Tumor 2	T20
0.039672902508406535	0.044622976273288636	0.3840671773914001	0.040921318413781445	0.07806238715859448	0.030982426258967202	0.28870064649817134	2.709022805299064e-06	0.07189780980243751	0.02106964667214745	Tumor 2	T21
0.012650761555944577	0.03567157208329641	0.12144231965662489	0.013105673672944058	0.24603284503903347	0.10563787207326567	0.46498698141949407	0.00045241365188020767	1.621177429779496e-05	3.3490732189249226e-06	Tumor 2	T22
0.3923020960766675	0.14484841061683795	0.11483283070163806	0.0631829150307873	0.12704591607710664	0.04013996036730493	0.1019262747810437	0.014310409979571271	0.001059581292334634	0.0003516050767080302	Tumor 1	T23
0.17500768568913347	0.16289878166223412	0.04733602617267584	0.27406542340583157	0.059438674322673864	0.0005552578593542851	0.12328811491766554	0.01871130676764685	0.10402592557827094	0.03467280362451351	Tumor 1	T24
0.10662509445736255	0.046408212822893244	0.0283433787287527	0.1873872512448337	0.003192107953635788	3.1930376657212565e-06	0.0010764957683661869	0.007439142355254895	0.6021663042749522	0.017358819356282994	Normal	N1
0.08627193075887296	0.027572308343750185	0.05411342728533323	0.16181690884203245	0.003578991003143913	4.601155539490057e-06	1.9989208311745272e-05	0.016334313325046698	0.3848692889875867	0.26541824109038265	Normal	N2
0.0352020362924621	0.16260910816700114	0.07034056827990132	0.24831214301979046	0.024191474300747147	1.980356739920391e-05	8.603439519939531e-05	0.05712255387660559	0.38672212429270314	0.015394153808190498	Normal	N3
0.026713166649394753	0.01747040293799498	1.9530820655607507e-05	0.20738214703849522	1.2275904084650067e-05	9.253319561481868e-06	0.0010666832819601023	0.007187627487405065	0.7401312972176235	7.615342824605594e-06	Normal	N4
0.009044146766531617	0.02932784772426985	0.0034028707323269683	0.22771831331627954	0.0011406212599600599	1.0160712256132865e-05	4.41420839048734e-05	0.007892455698579433	0.702249672994933	0.019169768710958476	Normal	N5
0.11142295552122827	0.07103824332493137	0.009773081163428574	0.45952615812910264	0.00558613083595338	1.255163451034394e-05	0.0014468989863042452	0.008357263567479485	0.32586453799722964	0.006972178839832044	Normal	N6
0.01795549406410194	0.040369141376064455	0.006293962431554506	0.18474864394152404	0.0018041240849443081	8.083378695178393e-06	0.0009318174800523616	0.05918417011967688	0.6483464042938485	0.04035815882953799	Normal	N7
0.11721354420194653	0.0885261975865995	0.08278890889832351	0.29424003224302575	0.006566103231416848	0.0008269255704590657	0.0008516332191715742	0.03524191657162684	0.3089951739454654	0.06474956453196515	Normal	N8
0.05511059348963476	0.015403802993833265	0.04457459961534181	0.2807842506238227	0.0028409201749961363	3.6522907123683877e-06	0.0008261740758940376	0.023094638458362033	0.39544441736800723	0.18191695090939575	Normal	N9
0.003255551471870753	0.011028814518266549	0.012972412441972461	0.1685016120918031	7.749601979653848e-06	5.841487771291404e-06	2.53776936920932e-05	0.0032414377345444355	0.6434913880802088	0.15746981487789088	Normal	N10
0.028233227423351086	0.010143008658420237	0.04197585499900248	0.565064163219084	8.652283151398959e-06	6.521909945226017e-06	0.0029222709064061405	0.0014485506570553887	0.31908255767124005	0.0311151922723441	Normal	N11
